# Supplementary material for: Pangenome analysis reveals genomic variations associated with domestication traits in broomcorn millet
Source: Nat Genet. 2023 Nov 30;55(12):2243–54. doi: 10.1038/s41588-023-01571-z (PMC10703678; doi:10.1038/s41588-023-01571-z)
Supplement: Supplementary file 3 — Supplementary Tables 1–22 [file 41588_2023_1571_MOESM3_ESM.xlsx]

## Sheet: Contents
Supplementary Table 1. Details of 516 broomcorn millet accessions.
Supplementary Table 2. Summary of sequencing data of 516 broomcorn millet accessions.
Supplementary Table 3. Statistics of PacBio HiFi sequencing and assembly.
Supplementary Table 4. Summary of manual inspection of 304 large genomic differences in the assemblies of 32 accessions based on PacBio HiFi read alignments.
Supplementary Table 5. Summary of manual inspection of 22 large genomic differences in two assemblies (BC170 and BC418) based on Hi-C contact maps.
Supplementary Table 6. Summary of repeat annotation of 32 broomcorn millet genomes.
Supplementary Table 7. Summary of gene annotation of 32 broomcorn millet genomes.
Supplementary Table 8. Pfam domain enrichment in core genes of 32 broomcorn millet genomes.
Supplementary Table 9. Pfam domain enrichment in dispensable genes of 32 broomcorn millet genomes.
Supplementary Table 10. Statistics of core, softcore, dispensable, and private gene families in the published plant pan-genome studies.
Supplementary Table 11. Number and distribution of SVs in 32 broomcorn millet genomes.
Supplementary Table 12. Summary of manual inspection of SVs in assemblies based on PacBio HiFi read alignments.
Supplementary Table 13. Summary of manual inspection of SVs in assemblies based on Hi-C contact maps.
Supplementary Table 14. Statistics of expression fold change of PAV genes.
Supplementary Table 15. Domesticated regions in the broomcorn millet genome.
Supplementary Table 16. Functional enrichment of domestication-related genes in broomcorn millet.
Supplementary Table 17. Candidate gene loss and pseudogenization events associated with broomcorn millet domestication.
Supplementary Table 18. Candidate domestication-related genes associated with PAVs.
Supplementary Table 19. Description of phenotypes evaluated in this study.
Supplementary Table 20. Candidate regions and genes identified by SNP-GWAS.
Supplementary Table 21. Candidate regions and genes identified by PAV-GWAS.
Supplementary Table 22. Shattering genes identified in previous studies.

## Sheet: Supplementary Table 1
Supplementary Table 1. Details of 516 broomcorn millet accessions
Sample name	Alternative sample name	Name	Group	Location	Population
BC100	Clean_100B	QianGouHuangMiZi	Landrace	JiLin	C1
BC101	Clean_101B	YanPiBo	Landrace	JiLin	C3
BC102	Clean_102B	JiLinShu	Landrace	JiLin	C1
BC103	Clean_103B	HuangJiZi	Landrace	JiangSu	C1
BC104	Clean_104B	LiShuZi	Landrace	JiangSu	C1
BC105	Clean_105B	SanWeiEr	Landrace	JiangSu	C1
BC106	Clean_106B	PingTouEr	Landrace	JiangSu	C1
BC107	Clean_107B	HuangJi	Landrace	JiangSu	C1
BC108	Clean_108B	LengZiShu	Landrace	JiangSu	C1
BC109	Clean_109B	NongShi3HaoHeiMi	Landrace	Inner Mongolia	C3
BC10	Clean_10B	JingNingHongRanMi	Landrace	GanSu	C3
BC110	Clean_110B	BaiJiZi	Landrace	JiangSu	C1
BC111	Clean_111B	KangPingSanSui	Landrace	LiaoNing	C1
BC112	Clean_112B	QingYuanHeMiZi	Landrace	LiaoNing	C1
BC113	Clean_113B	XinBinHeiMiZi	Landrace	LiaoNing	C1
BC114	Clean_114B	HuangMiZi	Landrace	LiaoNing	C3
BC115	Clean_115B	DaHongShu	Landrace	LiaoNing	C3
BC116	Clean_116B	DaBaiShu	Landrace	LiaoNing	C1
BC117	Clean_117B	MaZhaYan	Landrace	LiaoNing	C3
BC118	Clean_118B	JinXianHuangMiZi	Landrace	LiaoNing	C3
BC119	Clean_119B	HuangMiZi	Landrace	LiaoNing	C3
BC11	Clean_11B	QingShuiNianMiZi	Landrace	GanSu	C3
BC120	Clean_120B	A75-2	Landrace	LiaoNing	C3
BC121	Clean_121B	HuangQiMiZi	Landrace	Inner Mongolia	C3
BC122	Clean_122B	HuMengHeiNianMi	Landrace	Inner Mongolia	C1
BC123	Clean_123B	BaLinZuoGeTaShu	Landrace	Inner Mongolia	C1
BC124	Clean_124B	WuYuanHeiShuZi	Landrace	Inner Mongolia	C3
BC125	Clean_125B	LinHeShuangLiShu	Landrace	Inner Mongolia	C1
BC126	Clean_126B	HangHouXiaoQingShu	Landrace	Inner Mongolia	C3
BC127	Clean_127B	BaMengHuangShuZi	Landrace	Inner Mongolia	C3
BC128	Clean_128B	DaQiDaBaiShu	Landrace	Inner Mongolia	C3
BC129	Clean_129B	ZhunQiJiangHuangShu	Landrace	Inner Mongolia	C3
BC12	Clean_12B	GanGuHeiChanBei	Landrace	GanSu	C3
BC130	Clean_130B	KaiLuBanHuangMi	Landrace	Inner Mongolia	C3
BC131	Clean_131B	FengZhenDaBaiMi	Landrace	Inner Mongolia	C3
BC132	Clean_132B	HeLinHongMiZi	Landrace	Inner Mongolia	C3
BC133	Clean_133B	WuYuanXiaoHuangMi	Landrace	Inner Mongolia	C3
BC134	Clean_134B	BaMengBaiMiZi	Landrace	Inner Mongolia	C3
BC135	Clean_135B	BaMengHeiMiZi	Landrace	Inner Mongolia	C3
BC136	Clean_136B	DaQiDaHuangMiZi	Landrace	Inner Mongolia	C3
BC137	Clean_137B	DaQiQingMiZi	Landrace	Inner Mongolia	C3
BC138	Clean_138B	ZhunQiZiGanHongMi	Landrace	Inner Mongolia	C3
BC139	Clean_139B	YiXuanDaHongMi	Landrace	Inner Mongolia	C3
BC13	Clean_13B	YongJingHeiMiZi	Landrace	GanSu	C3
BC140	Clean_140B	XiaoBaiShu	Landrace	Inner Mongolia	C3
BC141	Clean_141B	XiaoHongShu	Landrace	Inner Mongolia	C3
BC142	Clean_142B	HongMiZi	Landrace	Inner Mongolia	C3
BC143	Clean_143B	LangShan462	Landrace	Inner Mongolia	C3
BC144	Clean_144B	HeiShu	Landrace	Inner Mongolia	C3
BC145	Clean_145B	2375356	Landrace	Inner Mongolia	C3
BC146	Clean_146B	2341665	Landrace	Inner Mongolia	C3
BC147	Clean_147B	XiaoHongShu	Landrace	Inner Mongolia	C3
BC148	Clean_148B	UkraineShu	Landrace	Inner Mongolia	C2
BC149	Clean_149B	HuangShu	Landrace	Inner Mongolia	C3
BC14	Clean_14B	GaoTaiWuMiZi	Landrace	GanSu	C3
BC150	Clean_150B	NeiShuYiDianHong	Landrace	Inner Mongolia	C3
BC151	Clean_151B	DianXingZiGanYeMi	Landrace	Inner Mongolia	C3
BC152	Clean_152B	A85-41	Landrace	Inner Mongolia	C3
BC153	Clean_153B	HuiNongHuangNianShu	Landrace	NingXia	C3
BC154	Clean_154B	HongMiZi	Landrace	NingXia	C3
BC155	Clean_155B	HeLanErHuang	Landrace	NingXia	C3
BC156	Clean_156B	LingWu70Tian	Landrace	NingXia	C3
BC157	Clean_157B	WuZhongDaSu	Landrace	NingXia	C3
BC158	Clean_158B	ChiBaiMiZi	Landrace	NingXia	C3
BC159	Clean_159B	MiSuiHong	Landrace	NingXia	C3
BC15	Clean_15B	ZhangYeLaoHuangMiZi	Landrace	GanSu	C3
BC160	Clean_160B	XiaoHuangMiZi	Landrace	NingXia	C3
BC161	Clean_161B	HongHeHeiMiZi	Landrace	NingXia	C3
BC162	Clean_162B	DaHongMiZi	Landrace	NingXia	C3
BC163	Clean_163B	XiJiXiaoHuangMi	Landrace	NingXia	C3
BC164	Clean_164B	HaiYuanZiGanHong	Landrace	NingXia	C3
BC165	Clean_165B	NingXiaHuangMi	Landrace	NingXia	C3
BC166	Clean_166B	YangYanJingQingMiZi	Landrace	NingXia	C3
BC167	Clean_167B	FengShuang-4	Landrace	NingXia	C3
BC168	Clean_168B	HongHuaMiZi	Landrace	NingXia	C3
BC169	Clean_169B	PingLuoErHuang	Landrace	NingXia	C3
BC16	Clean_16B	MinLeHongMiZi	Landrace	GanSu	C3
BC170	Clean_170B	HeLanDaHong	Landrace	NingXia	C3
BC171	Clean_171B	A85-88	Landrace	NingXia	C3
BC172	Clean_172B	GeZaoMi	Landrace	QingHai	C3
BC173	Clean_173B	DaHuangMi	Landrace	QingHai	C3
BC174	Clean_174B	HongMiZi	Landrace	QingHai	C3
BC175	Clean_175B	ZaoMi	Landrace	QingHai	C3
BC176	Clean_176B	LiuShiMi	Landrace	QingHai	C3
BC177	Clean_177B	HuangMiZi	Landrace	QingHai	C3
BC178	Clean_178B	XiaoMiZi	Landrace	QingHai	C3
BC179	Clean_179A	MiZi	Landrace	QingHai	C3
BC17	Clean_17B	JingTaiGeDaHong	Landrace	GanSu	C3
BC180	Clean_180A	HeiZi	Landrace	QingHai	C3
BC181	Clean_181A	XiaoQingMi	Landrace	QingHai	W1
BC182	Clean_182B	LaHuangMi	Landrace	QingHai	C3
BC183	Clean_183A	JinMiZi	Landrace	QingHai	C3
BC184	Clean_184B	TuHuangMi	Landrace	QingHai	C3
BC185	Clean_185A	NiuWeiHuang	Landrace	QingHai	C3
BC186	Clean_186A	HuiMiZi	Landrace	QingHai	W1
BC187	Clean_187A	BaiGeTaMi	Landrace	QingHai	C3
BC188	Clean_188A	HuangLiMi	Landrace	QingHai	C3
BC189	Clean_189A	ErBaiMi	Landrace	QingHai	C3
BC18	Clean_18B	YongDengXiaoHeiMi	Landrace	GanSu	C3
BC190	Clean_190A	HuangPiMi	Landrace	QingHai	C3
BC191	Clean_191A	DaBaiLiuTiaoZi	Landrace	ShanDong	C1
BC192	Clean_192A	HeiShuZi	Landrace	ShanDong	C3
BC193	Clean_193A	BaiLiShu	Landrace	ShanDong	C1
BC194	Clean_194A	NiuWeiBa	Landrace	ShanDong	C1
BC195	Clean_195A	MaZhaYan	Landrace	ShanDong	C1
BC196	Clean_196A	BaiShuZi	Landrace	ShanDong	C1
BC197	Clean_197A	SuZiBai	Landrace	ShanDong	C1
BC198	Clean_198A	BaiYinShuZi	Landrace	ShanDong	C1
BC199	Clean_199A	HongGuTui	Landrace	ShanDong	C1
BC19	Clean_19B	GaoLanBanLianHong	Landrace	GanSu	C3
BC1	Clean_1B	ShuZi	Landrace	BeiJing	C1
BC200	Clean_200A	ShuZi	Landrace	ShanDong	C1
BC201	Clean_201A	DaNianSui	Landrace	ShanDong	C1
BC202	Clean_202A	HeiJiZi	Landrace	ShanDong	C1
BC203	Clean_203A	SaiGaiDeSi	Landrace	ShanDong	C2
BC204	Clean_204A	HuangMi(Shu)	Landrace	ShanDong	C3
BC205	Clean_205A	ShuZi	Landrace	ShanDong	C1
BC206	Clean_206A	LaoLaiHei	Landrace	ShanDong	C1
BC207	Clean_207A	HuangShuZi	Landrace	ShanDong	C3
BC208	Clean_208A	A85-45	Landrace	ShanDong	C1
BC209	Clean_209A	XiaoBaiShu	Landrace	ShanXi	C3
BC20	Clean_20B	JingYuanZiGanHong	Landrace	GanSu	C3
BC210	Clean_210A	LiuShiTianXiaoHongShu	Landrace	ShanXi	C3
BC211	Clean_211A	LaoLaiHong	Landrace	ShanXi	C3
BC212	Clean_212A	GeTaBai	Landrace	ShanXi	C3
BC213	Clean_213A	TiaoZaoShu	Landrace	ShanXi	C3
BC214	Clean_214A	WuJuShu	Landrace	ShanXi	C3
BC215	Clean_215A	XiaoBaiShu	Landrace	ShanXi	C3
BC216	Clean_216A	DaWaHui	Landrace	ShanXi	C3
BC217	Clean_217A	JiGuanShu	Landrace	ShanXi	C3
BC218	Clean_218A	ZaoHeiBai	Landrace	ShanXi	C3
BC219	Clean_219A	HuangLuoShu	Landrace	ShanXi	C3
BC21	Clean_21B	HuiNingBaoAnHong	Landrace	GanSu	C3
BC220	Clean_220A	PuTaoShu	Landrace	ShanXi	C3
BC221	Clean_221A	HuiLianDanShu	Landrace	ShanXi	C3
BC222	Clean_222A	XiaoBaiNianMiZi	Landrace	ShanXi	C3
BC223	Clean_223A	JinRuanShu	Landrace	ShanXi	C3
BC224	Clean_224A	XiaoHeiShu	Landrace	ShanXi	C3
BC225	Clean_225A	TiaoZhouRuanMi	Landrace	ShanXi	C3
BC226	Clean_226A	BaiNianShu	Landrace	ShanXi	C3
BC227	Clean_227A	GouWeiDan	Landrace	ShanXi	C3
BC228	Clean_228A	DaHongMiZi	Landrace	ShanXi	C3
BC229	Clean_229A	HeiTiaoZhouMi	Landrace	ShanXi	C3
BC22	Clean_22B	60TianZiGanHongXiaoMi	Landrace	GanSu	C3
BC230	Clean_230A	RuanShu	Landrace	ShanXi	W1
BC231	Clean_231A	RuanMiZi	Landrace	ShanXi	C3
BC232	Clean_232A	BaiShu	Landrace	ShanXi	C3
BC233	Clean_233A	ZhenZhuLianRuanMi	Landrace	ShanXi	C3
BC234	Clean_234A	RuanShu	Landrace	ShanXi	C1
BC235	Clean_235A	HeiHuiRuanShu	Landrace	ShanXi	C3
BC236	Clean_236A	RuanShuGu	Landrace	ShanXi	C3
BC237	Clean_237A	HeiRuanShu	Landrace	ShanXi	C3
BC238	Clean_238A	HongMiZi	Landrace	ShanXi	C3
BC239	Clean_239A	BaiShu	Landrace	ShanXi	C1
BC23	Clean_23B	HuaChiHuangCaoHongMiZi	Landrace	GanSu	C3
BC240	Clean_240A	HeiShu	Landrace	ShanXi	C3
BC241	Clean_241A	HongRuanShu	Landrace	ShanXi	C3
BC242	Clean_242B	BaiRuanShu	Landrace	ShanXi	C1
BC243	Clean_243B	ZiGanBaiShu	Landrace	ShanXi	C3
BC244	Clean_244A	BenDiMiZi	Landrace	ShanXi	C3
BC245	Clean_245A	XiaoQingMi	Landrace	ShanXi	C3
BC246	Clean_246A	HuaMi	Landrace	ShanXi	C1
BC247	Clean_247A	XiaoHuangShu	Landrace	ShanXi	C3
BC248	Clean_248A	ZiGanShu	Landrace	ShanXi	C3
BC249	Clean_249A	ShuZi	Landrace	ShanXi	C3
BC24	Clean_24B	NingXianZhuYeQingHuangYingMi	Landrace	GanSu	C3
BC250	Clean_250A	HuangYingShu	Landrace	ShanXi	C3
BC251	Clean_251A	BaiMiZi	Landrace	ShanXi	C3
BC252	Clean_252A	HuangYingShu	Landrace	ShanXi	C3
BC253	Clean_253A	DangDiMi	Landrace	ShanXi	C3
BC254	Clean_254A	Yu3-39	Landrace	ShanXi	C3
BC255	Clean_255A	LaoShuPiShuZi	Landrace	ShanXi	C3
BC256	Clean_256A	TaiYuan3164	Landrace	ShanXi	C3
BC257	Clean_257A	TaiYuan3048	Landrace	ShanXi	C3
BC258	Clean_258A	YanBeiTianMi	Landrace	ShanXi	C3
BC259	Clean_259A	A85-6	Landrace	ShanXi	C3
BC25	Clean_25B	NingXianDaHuangNianMiZi	Landrace	GanSu	C3
BC260	Clean_260A	A85-10	Landrace	ShanXi	C3
BC261	Clean_261A	A75-70	Landrace	ShanXi	C3
BC262	Clean_262A	ZiGanMi	Landrace	ShanXi	C3
BC263	Clean_263A	HuiRuanMi	Landrace	ShanXi	C3
BC264	Clean_264A	ZiGanHongShu	Landrace	ShanXi	C3
BC265	Clean_265A	YiDianHuangShu	Landrace	ShanXi	C3
BC266	Clean_266A	BaiSuiMi	Landrace	ShanXi	C3
BC267	Clean_267A	GeDuSuiHongRuanMi	Landrace	ShanXi	C3
BC268	Clean_268A	DaHongMi	Landrace	ShanXi	C3
BC269	Clean_269A	HuangRuanMi	Landrace	ShanXi	C3
BC26	Clean_26B	ChongXinJiDanPi	Landrace	GanSu	C3
BC270	Clean_270A	LanLaoBo	Landrace	ShanXi	C3
BC271	Clean_271A	BaiRuanMi	Landrace	ShanXi	C3
BC272	Clean_272A	HeiRuanMi	Landrace	ShanXi	C3
BC273	Clean_273A	JiaoDingRuanMi	Landrace	ShanXi	C3
BC274	Clean_274A	XiaoHongRuanMi	Landrace	ShanXi	C3
BC275	Clean_275A	HuangRuanMi	Landrace	ShanXi	C3
BC276	Clean_276A	SaoZhouRuanMi	Landrace	ShanXi	C3
BC277	Clean_277A	WaHeiHongRuanMi	Landrace	ShanXi	C3
BC278	Clean_278A	HuangShuDiao	Landrace	ShanXi	C3
BC279	Clean_279A	HongMi	Landrace	ShanXi	C3
BC27	Clean_27B	DongXiangDuoMaMi	Landrace	GanSu	C3
BC280	Clean_280A	BaiBoGeDan	Landrace	ShanXi	C3
BC281	Clean_281A	HuiMaMi	Landrace	ShanXi	C3
BC282	Clean_282A	HuangShuZi	Landrace	ShanXi	C3
BC283	Clean_283A	HuiChiHuangMi	Landrace	ShanXi	C1
BC284	Clean_284A	HeiMiZi	Landrace	ShanXi	C3
BC285	Clean_285A	XiaoHongMi	Landrace	ShanXi	C3
BC286	Clean_286A	ErHuangMi	Landrace	ShanXi	C3
BC287	Clean_287A	XiaoHongMi	Landrace	ShanXi	C3
BC288	Clean_288A	GeTaRuanMi	Landrace	ShanXi	C3
BC289	Clean_289A	HongRuanMi(Shu)	Landrace	ShanXi	C3
BC28	Clean_28B	GuangHeHuangMi	Landrace	GanSu	C3
BC290	Clean_290A	BaiKeMi(Shu)	Landrace	ShanXi	C3
BC291	Clean_291A	HongMi(Shu)	Landrace	ShanXi	C3
BC292	Clean_292A	HuiMiZi	Landrace	ShanXi	C3
BC293	Clean_293A	HongYingMi	Landrace	ShanXi	C3
BC294	Clean_294A	HuiMiZi	Landrace	ShanXi	C3
BC295	Clean_295A	HangMiZi	Landrace	ShanXi	C3
BC296	Clean_296A	HeiMiZi	Landrace	ShanXi	C3
BC297	Clean_297A	XiaoTouMi	Landrace	ShanXi	C3
BC298	Clean_298A	B75-5	Landrace	ShanXi	C3
BC299	Clean_299A	B75-8	Landrace	ShanXi	C1
BC29	Clean_29B	ZhengNingHongNianMi(Shu)	Landrace	GanSu	C3
BC2	Clean_2B	HuangShuZi	Landrace	BeiJing	C3
BC300	Clean_300A	E75-11	Landrace	ShanXi	C3
BC301	Clean_301A	A85-38	Landrace	ShanXi	C3
BC302	Clean_302A	B85-10	Landrace	ShanXi	C3
BC303	Clean_303A	B85-20	Landrace	ShanXi	C3
BC304	Clean_304A	B85-25	Landrace	ShanXi	C3
BC305	Clean_305A	B85-68	Landrace	ShanXi	C3
BC306	Clean_306A	A85-80	Landrace	ShanXi	C3
BC307	Clean_307A	A85-101	Landrace	ShanXi	C3
BC308	Clean_308A	B85-62	Landrace	ShanXi	C3
BC309	Clean_309A	B85-72	Landrace	ShanXi	C3
BC30	Clean_30B	QingYangESiNiu	Landrace	GanSu	C3
BC310	Clean_310A	B85-90	Landrace	ShanXi	C3
BC311	Clean_311A	ZhaDaMi	Landrace	Tibet	C2
BC312	Clean_312A	BaiMiZi	Landrace	XinJiang	C3
BC313	Clean_313A	ZaMiZi	Landrace	XinJiang	C2
BC314	Clean_314A	MiZi	Landrace	XinJiang	C3
BC315	Clean_315A	HuangMiZi	Landrace	XinJiang	C3
BC316	Clean_316A	HuangMiZi	Landrace	XinJiang	C2
BC317	Clean_317A	HuangMi	Landrace	XinJiang	C3
BC318	Clean_318A	EMinHongMi	Landrace	XinJiang	C2
BC319	Clean_319A	MiZi	Landrace	XinJiang	C2
BC31	Clean_31B	ZhangChuanMaMiZi	Landrace	GanSu	C3
BC320	Clean_320A	HuaMiZi	Landrace	XinJiang	C2
BC321	Clean_321A	HuangMiZi	Landrace	XinJiang	C2
BC322	Clean_322B	HuangMi	Landrace	XinJiang	C2
BC323	Clean_323A	HongMiZi	Landrace	XinJiang	C3
BC324	Clean_324A	HongMi	Landrace	XinJiang	C3
BC325	Clean_325A	HeiMiZi	Landrace	XinJiang	C2
BC326	Clean_326A	HuangMi	Landrace	XinJiang	C2
BC327	Clean_327A	Mi	Landrace	XinJiang	W1
BC328	Clean_328A	YeMiZi	Landrace	XinJiang	W1
BC329	Clean_329A	TuLuFanMi	Landrace	XinJiang	C2
BC32	Clean_32B	GuLangBanGeHong	Landrace	GanSu	C3
BC330	Clean_330A	BaiShu	Landrace	YunNan	C3
BC331	Clean_331A	HeiMiZi	Landrace	HeiLongJiang	C1
BC332	Clean_332A	LongMi10Hao	Cultivar	GanSu	C3
BC333	Clean_333A	LongMi14	Cultivar	GanSu	C3
BC334	Clean_334A	LongMi7Hao	Cultivar	GanSu	C3
BC335	Clean_335A	LongMi9Hao	Cultivar	GanSu	C3
BC336	Clean_336A	LongMi4Hao	Cultivar	GanSu	C3
BC337	Clean_337A	HaXuan1Hao	Cultivar	HeiLongJiang	C3
BC338	Clean_338A	LongShu23Hao	Cultivar	HeiLongJiang	W1
BC339	Clean_339A	QiShu1Hao	Cultivar	HeiLongJiang	C1
BC33	Clean_33A	GuGuTouMi	Landrace	GanSu	C3
BC340	Clean_340A	NianFeng7Hao	Cultivar	HeiLongJiang	C3
BC341	Clean_341A	Ji18	Cultivar	JiLin	C3
BC342	Clean_342A	Ji12Hao	Cultivar	JiLin	C3
BC343	Clean_343A	JiuShu1Hao	Cultivar	JiLin	C3
BC344	Clean_344A	LiaoMi3Hao	Cultivar	LiaoNing	C3
BC345	Clean_345A	LiaoMi56	Cultivar	LiaoNing	C3
BC346	Clean_346A	ChiMi2Hao	Cultivar	Inner Mongolia	C3
BC347	Clean_347A	ChiShu9Hao	Cultivar	Inner Mongolia	C3
BC348	Clean_348A	ChiShu2Hao	Cultivar	Inner Mongolia	C3
BC349	Clean_349A	MengGengMi7Hao	Cultivar	Inner Mongolia	C3
BC34	Clean_34B	A75-45	Landrace	GanSu	C3
BC350	Clean_350A	NeiMi5Hao	Cultivar	Inner Mongolia	C3
BC351	Clean_351A	NeiMi7Hao	Cultivar	Inner Mongolia	C3
BC352	Clean_352A	YiXuanHuangMi	Cultivar	Inner Mongolia	C3
BC353	Clean_353A	NeiMi9Hao	Cultivar	Inner Mongolia	C3
BC354	Clean_354A	GuMi21Hao	Cultivar	NingXia	C3
BC355	Clean_355A	NingMi17Hao	Cultivar	NingXia	C3
BC356	Clean_356A	NingMi13Hao	Cultivar	NingXia	C3
BC357	Clean_357A	NingMi15Hao	Cultivar	NingXia	C3
BC358	Clean_358A	NingMi4Hao	Cultivar	NingXia	C3
BC359	Clean_359A	GuMi13	Cultivar	NingXia	C3
BC35	Clean_35B	E75-30	Landrace	GanSu	C3
BC360	Clean_360A	NingMi16Hao	Cultivar	NingXia	C3
BC361	Clean_361A	JinShu4Hao	Cultivar	ShanXi	C3
BC362	Clean_362A	JinShu8Hao	Cultivar	ShanXi	C3
BC363	Clean_363A	JinShu9Hao	Cultivar	ShanXi	C3
BC364	Clean_364A	PinMi1Hao	Cultivar	ShanXi	C3
BC365	Clean_365A	YanShu7Hao	Cultivar	ShanXi	C3
BC366	Clean_366A	YuMi2Hao	Cultivar	ShanXi	C3
BC367	Clean_367A	YuMi3Hao	Cultivar	ShanXi	C3
BC368	Clean_368A	YuShu1Hao	Cultivar	ShanXi	C3
BC369	Clean_369A	JiShu3Hao	Cultivar	HeBei	C3
BC36	Clean_36B	A85-70	Landrace	GanSu	C3
BC370	Clean_370A	HongShuZi	Landrace	HeBei	C3
BC371	Clean_371A	GeDaShu	Landrace	HeBei	C3
BC372	Clean_372A	ErZiGan	Landrace	HeBei	C3
BC373	Clean_373A	ZhaoLiBai	Landrace	HeBei	C3
BC374	Clean_374A	HuangShu	Landrace	HeBei	C1
BC375	Clean_375A	JingNingXiaoHuangMi	Landrace	GanSu	C3
BC376	Clean_376A	ZhenYuanYeMiZi	Wild	GanSu	W1
BC377	Clean_377A	LingTaiYeMiZi	Wild	GanSu	W1
BC378	Clean_378A	HuiNingYeMiZi	Wild	GanSu	C3
BC379	Clean_379A	HeShuiYeMiZi	Wild	GanSu	W1
BC37	Clean_37B	A85-75	Landrace	GanSu	C3
BC380	Clean_380A	NiHeWanYeShuZi	Wild	HeBei	W1
BC381	Clean_381A	ChengDe-2	Wild	HeBei	W1
BC382	Clean_382A	ChengDe-5	Wild	HeBei	W1
BC383	Clean_383A	ChengDe-7	Wild	HeBei	W1
BC384	Clean_384A	ChengDe-9	Wild	HeBei	W1
BC385	Clean_385A	ChengDe-10	Wild	HeBei	W1
BC386	Clean_386A	ChengDe-11	Wild	HeBei	W1
BC387	Clean_387A	HeBei-4	Wild	HeBei	W1
BC388	Clean_388A	HeBei-20	Wild	HeBei	W1
BC389	Clean_389A	HeiLongJiang245-1	Wild	HeiLongJiang	W1
BC38	Clean_38B	HuangKeDaLiShu	Landrace	HaiNan	C3
BC390	Clean_390A	HeiLongJiang245-5	Wild	HeiLongJiang	C3
BC391	Clean_391A	HeiLongJiang246-2	Wild	HeiLongJiang	W1
BC392	Clean_392A	HeiLongJiang246-6	Wild	HeiLongJiang	W1
BC393	Clean_393A	HeiLongJiang246-8	Wild	HeiLongJiang	W1
BC394	Clean_394A	HeiLongJiang247-1	Wild	HeiLongJiang	W1
BC395	Clean_395A	HeiLongJiang247-2	Wild	HeiLongJiang	W1
BC396	Clean_396A	HeiLongJiang248-1	Wild	HeiLongJiang	W1
BC397	Clean_397A	LiShuJie6	Wild	HeiLongJiang	W1
BC398	Clean_398A	LiShuJie1	Wild	JiLin	W1
BC399	Clean_399A	LiShuJie2	Wild	JiLin	W1
BC39	Clean_39B	JinShouShu	Landrace	HaiNan	C3
BC3	Clean_3A	A85-29	Landrace	BeiJing	C3
BC400	Clean_400A	LiShuJie4	Wild	JiLin	W1
BC401	Clean_401A	LiShuJie5	Wild	JiLin	W1
BC402	Clean_402A	LiShuJie7	Wild	JiLin	W1
BC403	Clean_403A	JiLin1	Wild	JiLin	W1
BC404	Clean_404A	JiLin2	Wild	JiLin	W1
BC405	Clean_405A	JiLin3	Wild	JiLin	W1
BC406	Clean_406A	JiLin4	Wild	JiLin	W1
BC407	Clean_407A	LiaoNing-1	Wild	LiaoNing	W1
BC408	Clean_408A	LiaoNing-3	Wild	LiaoNing	W1
BC409	Clean_409A	LiaoNing-6	Wild	LiaoNing	W1
BC40	Clean_40A	JinSeShu	Landrace	HaiNan	C1
BC410	Clean_410A	LiaoNing-7	Wild	LiaoNing	W1
BC411	Clean_411A	LiaoNing-8	Wild	LiaoNing	W1
BC412	Clean_412A	LiaoNing-9	Wild	LiaoNing	W1
BC413	Clean_413A	ChiFeng-2	Wild	Inner Mongolia	W1
BC414	Clean_414A	ChiFeng-5	Wild	Inner Mongolia	W1
BC415	Clean_415A	ChiFeng-8	Wild	Inner Mongolia	W1
BC416	Clean_416A	Inner Mongoliag-2	Wild	Inner Mongolia	W1
BC417	Clean_417A	Inner Mongoliag-4	Wild	Inner Mongolia	W1
BC418	Clean_418A	Inner Mongoliag-6	Wild	Inner Mongolia	W1
BC419	Clean_419A	LiShuJie3	Wild	Inner Mongolia	W1
BC41	Clean_41B	S02036	Landrace	HaiNan	C3
BC420	Clean_420A	NingXia-1	Wild	NingXia	W1
BC421	Clean_421A	NingXia-6	Wild	NingXia	W1
BC422	Clean_422A	NingXia-8	Wild	NingXia	W1
BC423	Clean_423A	NingXia-10	Wild	NingXia	W1
BC424	Clean_424A	NingXia-11	Wild	NingXia	W1
BC425	Clean_425A	NingXia-12	Wild	NingXia	W1
BC426	Clean_426A	NingXia-13	Wild	NingXia	W1
BC427	Clean_427A	NingXia-14	Wild	NingXia	W1
BC428	Clean_428A	DaTong-1	Wild	ShanXi	C3
BC429	Clean_429A	DaTong-2	Wild	ShanXi	W1
BC42	Clean_42B	JinShu	Landrace	HaiNan	C1
BC430	Clean_430A	ShanXiLanXianYeMiZi	Wild	ShanXi	W1
BC431	Clean_431A	YeMiZi	Wild	ShanXi	C3
BC432	Clean_432A	YeShengHuangShuZi	Wild	ShanXi	C3
BC433	Clean_433A	YeMiZi	Wild	ShanXi	C3
BC434	Clean_434A	YeShengMi	Wild	ShanXi	W1
BC435	Clean_435A	YeShengMi	Wild	ShanXi	C3
BC436	Clean_436A	YeMiZi	Wild	ShanXi	C3
BC437	Clean_437A	YeMiZi	Wild	ShanXi	C3
BC438	Clean_438A	YeMiZi	Wild	XinJiang	C3
BC439	Clean_439A	IPM1044	Landrace	Afghanistan	C2
BC43	Clean_43B	JinShu	Landrace	HaiNan	C1
BC440	Clean_440A	IPM1048	Landrace	Afghanistan	C2
BC441	Clean_441A	IPM1050	Landrace	Afghanistan	C2
BC442	Clean_442A	IPM1036	Landrace	Argentina	C2
BC443	Clean_443A	IPM1037	Landrace	Argentina	C2
BC444	Clean_444A	WHITEFRENCHSTRN.8567-7	Landrace	Australia	W1
BC445	Clean_445A	WHITEFRENCHCOMMERCIAL	Landrace	Australia	C1
BC446	Clean_446A	WHITEFRENCH	Landrace	Australia	C1
BC447	Clean_447A	IPM1115	Landrace	Pakistan	C2
BC448	Clean_448A	IPM1116	Landrace	Pakistan	C2
BC449	Clean_449A	IPM1118	Landrace	Pakistan	C2
BC44	Clean_44B	JinShu	Landrace	HaiNan	C1
BC450	Clean_450A	BOLGAR161	Landrace	Bulgaria	C2
BC451	Clean_451A	NaN	Landrace	Bulgaria	C2
BC452	Clean_452A	NaN	Landrace	Bulgaria	C2
BC453	Clean_453A	NaN	Landrace	Poland	C2
BC454	Clean_454A	NaN	Landrace	Poland	C2
BC455	Clean_455A	GIERCZYCKIE	Landrace	Poland	C2
BC456	Clean_456A	NaN	Landrace	Germany	C2
BC457	Clean_457A	NaN	Landrace	Germany	C2
BC458	Clean_458A	NaN	Landrace	Germany	W1
BC459	Clean_459A	GE.2013-20	Landrace	Georgia	C2
BC45	Clean_45B	NuoShu	Landrace	HaiNan	C1
BC460	Clean_460A	GE.2013-28	Landrace	Georgia	W1
BC461	Clean_461A	PETV	Landrace	Georgia	C2
BC462	Clean_462A	TOKOQULSK	Landrace	Kyrgyzstan	C3
BC463	Clean_463A	URAL	Landrace	Kazakhstan	C1
BC464	Clean_464A	CHUUSHUUGUNSAN	Landrace	South Korea	C3
BC465	Clean_465A	TEISENGUNSUIZANMENSAN	Landrace	South Korea	C2
BC466	Clean_466A	EIDOUGUNYOUZANMENSAN	Landrace	South Korea	C2
BC467	Clean_467A	DOMACEBIELE	Landrace	Czech Republic	C3
BC468	Clean_468A	HANACKEMANA	Landrace	Czech Republic	C2
BC469	Clean_469A	NaN	Landrace	Czech Republic	C2
BC46	Clean_46B	XiaoHongShu	Landrace	HeBei	C1
BC470	Clean_470A	NaN	Landrace	Romania	C2
BC471	Clean_471A	NaN	Landrace	Romania	C2
BC472	Clean_472A	NaN	Landrace	Romania	C2
BC473	Clean_473A	SNOBIRD	Landrace	USA	C2
BC474	Clean_474A	MINSUM	Landrace	USA	C1
BC475	Clean_475A	PANHANDLE	Landrace	USA	C3
BC476	Clean_476A	DOLINSKOE-86	Landrace	Mongolia	C2
BC477	Clean_477A	URALSKOE1419	Landrace	Mongolia	C3
BC478	Clean_478A	KAZANSKOE-506	Landrace	Mongolia	C2
BC479	Clean_479A	NaN	Landrace	Mexico	C2
BC47	Clean_47A	XiaoShuZi	Landrace	HeBei	C3
BC480	Clean_480A	NaN	Landrace	Mexico	C2
BC481	Clean_481A	NaN	Landrace	Mexico	C2
BC482	Clean_482A	NaN	Landrace	Nepal	C2
BC483	Clean_483A	NaN	Landrace	Nepal	C1
BC484	Clean_484A	NaN	Landrace	Nepal	C2
BC485	Clean_485A	SHINANO	Landrace	Japan	C2
BC486	Clean_486A	SHIROISHIKEI(NG-33)	Landrace	Japan	C1
BC487	Clean_487A	SCHINSENGUN	Landrace	Japan	C2
BC488	Clean_488A	TAJIKISTAN	Landrace	Tajikistan	C1
BC489	Clean_489A	NaN	Landrace	Tajikistan	C2
BC48	Clean_48A	WuJuZi	Landrace	HeBei	C3
BC490	Clean_490A	TU-86-42-03	Landrace	Turkey	C2
BC491	Clean_491A	MOOJU6	Landrace	South Korea	C2
BC492	Clean_492A	TU-85-074-03	Landrace	Turkey	C1
BC493	Clean_493A	PODOLIAN24/273	Landrace	Ukraine	C2
BC494	Clean_494A	KHARKOV25	Landrace	Ukraine	C2
BC495	Clean_495A	VESELOPODOLJANSKOE38	Landrace	Ukraine	C2
BC496	Clean_496A	NaN	Landrace	Spain	C2
BC497	Clean_497A	NaN	Landrace	Spain	C2
BC498	Clean_498A	NaN	Landrace	Spain	C2
BC499	Clean_499A	NaN	Landrace	Hungary	C2
BC49	Clean_49A	GuDuBai	Landrace	HeBei	C3
BC4	Clean_4B	GaoLanYaDanQing	Landrace	GanSu	C3
BC500	Clean_500A	LOVASZPATONAIPIROS	Landrace	Hungary	C2
BC501	Clean_501A	BOLGAR162	Landrace	Hungary	C2
BC502	Clean_502A	VOL'NOE	Landrace	Belarus	C2
BC503	Clean_503A	NaN	Landrace	Iraq	C2
BC504	Clean_504A	NaN	Landrace	Iraq	C2
BC505	Clean_505A	NaN	Landrace	Switzerland	C2
BC506	Clean_506A	NaN	Landrace	Austria	C2
BC507	Clean_507A	GIZANGUNKANKOTSUMENSAN	Landrace	South Korea	C1
BC508	Clean_508A	NaN	Landrace	Italy	C2
BC509	Clean_509A	NaN	Landrace	Italy	C2
BC50	Clean_50A	HeiMiZi	Landrace	HeBei	C3
BC510	Clean_510A	NaN	Landrace	Italy	C2
BC511	Clean_511A	NaN	Landrace	Croatia	C2
BC512	Clean_512A	ZITO	Landrace	Croatia	C2
BC513	Clean_513A	NaN	Landrace	Croatia	C2
BC514	Clean_514A	LieGenTe	Landrace	Russian	C2
BC515	Clean_515A	KeWaErJieTe	Landrace	Russian	C2
BC516	Clean_516A	AErBa	Landrace	Russian	C2
BC51	Clean_51A	HeiShuZi	Landrace	HeBei	C3
BC52	Clean_52A	NianShuZi	Landrace	HeBei	C3
BC53	Clean_53A	GaoLiangShu	Landrace	HeBei	C3
BC54	Clean_54A	XiaoHongShu	Landrace	HeBei	C3
BC55	Clean_55A	ShuZi	Landrace	HeBei	C1
BC56	Clean_56A	MaZhaYan	Landrace	HeBei	C1
BC57	Clean_57A	DaHuangShu	Landrace	HeBei	C3
BC58	Clean_58A	DaZiGan	Landrace	HeBei	C3
BC59	Clean_59A	HeJianBaiShuZi	Landrace	HeBei	C1
BC5	Clean_5B	JingYuanZhongBaoQingMi	Landrace	GanSu	C3
BC60	Clean_60A	XiaoHongShu	Landrace	HeBei	C1
BC61	Clean_61A	ShuZi	Landrace	HeBei	C3
BC62	Clean_62A	QingLongHuangShuZi	Landrace	HeBei	C1
BC63	Clean_63A	ZiJieBai	Landrace	HeBei	C1
BC64	Clean_64A	ShuMi(Mi)	Landrace	HeBei	C1
BC65	Clean_65A	BaiShuZi	Landrace	HeBei	C1
BC66	Clean_66A	BaiShuZi	Landrace	HeBei	C1
BC67	Clean_67A	DaLiMiZi	Landrace	HeiLongJiang	C3
BC68	Clean_68A	ETouMiZi	Landrace	HeiLongJiang	C1
BC69	Clean_69A	HuangMiZi	Landrace	HeiLongJiang	C3
BC6	Clean_6B	JingChuanXiaoBaiMi	Landrace	GanSu	C3
BC70	Clean_70A	ZhaoLiTou	Landrace	HeiLongJiang	C1
BC71	Clean_71A	BaiMiZi	Landrace	HeiLongJiang	C3
BC72	Clean_72A	HeiETou	Landrace	HeiLongJiang	C1
BC73	Clean_73A	HongAnChunWei	Landrace	HeiLongJiang	C3
BC74	Clean_74A	AnChunWei	Landrace	HeiLongJiang	C3
BC75	Clean_75A	MaiMiZi	Landrace	HeiLongJiang	C3
BC76	Clean_76A	XiaoMaiMiZi	Landrace	HeiLongJiang	C3
BC77	Clean_77A	DaHongPao	Landrace	HeiLongJiang	C3
BC78	Clean_78A	HeiMiZi	Landrace	HeiLongJiang	C3
BC79	Clean_79A	NianMiZi	Landrace	HeiLongJiang	C1
BC7	Clean_7B	LingHeHongNianMi	Landrace	GanSu	C3
BC80	Clean_80A	PuTaoQing	Landrace	HeiLongJiang	C2
BC81	Clean_81A	ShuGu	Landrace	HeiLongJiang	C3
BC82	Clean_82A	034-2	Landrace	HeiLongJiang	C3
BC83	Clean_83A	2048	Landrace	HeiLongJiang	C3
BC84	Clean_84A	2096	Landrace	HeiLongJiang	C3
BC85	Clean_85A	2275	Landrace	HeiLongJiang	C3
BC86	Clean_86A	2228	Landrace	HeiLongJiang	C3
BC87	Clean_87A	TaiYuan1036	Landrace	HeiLongJiang	C3
BC88	Clean_88A	NenShu23	Landrace	HeiLongJiang	C3
BC89	Clean_89A	DanWeiBaNuo	Landrace	HuBei	C1
BC8	Clean_8B	PingLiangDaHongMi	Landrace	GanSu	C3
BC90	Clean_90A	BaiKeMi	Landrace	HuBei	C3
BC91	Clean_91A	LiMiZi	Landrace	JiLin	C1
BC92	Clean_92A	HuangMiZi	Landrace	JiLin	C3
BC93	Clean_93A	HeiMiZi	Landrace	JiLin	C1
BC94	Clean_94B	HongKeNianMiZi	Landrace	JiLin	C3
BC95	Clean_95B	HeiMiZi	Landrace	JiLin	C3
BC96	Clean_96B	HeiMiZi(Shu)	Landrace	JiLin	C1
BC97	Clean_97B	XiBeiTianMiZi(Shu)	Landrace	JiLin	C1
BC98	Clean_98B	FuYuBaiMiZi	Landrace	JiLin	C3
BC99	Clean_99B	HanZhangHuangMiZi	Landrace	JiLin	C3
BC9	Clean_9B	HuaTingNuoMiZi	Landrace	GanSu	C3

## Sheet: Supplementary Table 2
Supplementary Table 2. Summary of sequencing data of 516 broomcorn millet accessions
Sample name	Alternative sample name	Number of read	Depth	Mapped depth	Mapped rate	Duplication rate	Insert median	GC percent	Mapped Coverage	SRA accession number
BC100	Clean_100B	98916567	17.3076	17.2036	0.993991	0.0221439	300	44.74	96.71	SRR11093072
BC101	Clean_101B	106057393	18.5498	18.5001	0.997318	0.0205728	311	44.72	97.58	SRR11092890
BC102	Clean_102B	101844187	17.8245	17.7291	0.99465	0.0210111	306	44.79	97.45	SRR11093001
BC103	Clean_103B	92746973	16.2113	16.1033	0.993339	0.0195476	308	44.32	96.37	SRR11093000
BC104	Clean_104B	93612726	16.3769	16.272	0.993594	0.0206252	315	45.14	96.8	SRR11092999
BC105	Clean_105B	92242139	16.1208	15.9614	0.990109	0.0171093	320	44.48	96.58	SRR11092998
BC106	Clean_106B	71437251	12.4893	12.4383	0.995913	0.0185905	325	45.16	97	SRR11092997
BC107	Clean_107B	69242507	12.1078	12.078	0.997536	0.0212591	306	45.36	96.89	SRR11092996
BC108	Clean_108B	73584711	12.8675	12.8231	0.996548	0.0191947	308	44.42	95.96	SRR11092995
BC109	Clean_109B	94474781	16.5068	16.3535	0.990709	0.0181173	325	44.53	96.38	SRR11092994
BC10	Clean_10B	105561188	18.4259	18.2434	0.990095	0.0224585	288	45.33	97.83	SRR11093004
BC110	Clean_110B	97917777	17.0992	17.0288	0.995883	0.0188714	313	44.85	96.22	SRR11092993
BC111	Clean_111B	103284930	18.0583	17.9921	0.996331	0.0264215	287	44.69	97.22	SRR11092991
BC112	Clean_112B	89855761	15.7082	15.5941	0.992735	0.0169544	324	45.41	97.2	SRR11092990
BC113	Clean_113B	117706537	20.5797	20.474	0.994863	0.0221607	299	44.91	97.3	SRR11092989
BC114	Clean_114B	82971099	14.5125	14.4743	0.99737	0.0199283	301	44.29	96.6	SRR11092988
BC115	Clean_115B	100599148	17.6134	17.4431	0.990331	0.0217986	306	45.2	97.91	SRR11092987
BC116	Clean_116B	113156925	19.7895	19.5904	0.989937	0.0265019	291	44.67	97.05	SRR11092986
BC117	Clean_117B	109888861	19.2327	19.1152	0.993892	0.0224292	303	44.73	97.61	SRR11092985
BC118	Clean_118B	75049877	13.1192	13.002	0.991066	0.016791	330	44.92	96.48	SRR11092984
BC119	Clean_119B	68106510	11.9181	11.8095	0.990896	0.018681	306	46.16	97.9	SRR11092983
BC11	Clean_11B	94810053	16.5862	16.4932	0.994391	0.0272446	284	45.07	97.85	SRR11092891
BC120	Clean_120B	66345009	11.5983	11.4928	0.990898	0.0229355	303	45.6	97.72	SRR11092982
BC121	Clean_121B	84852278	14.8317	14.5059	0.978033	0.0200437	321	44.9	97.89	SRR11092980
BC122	Clean_122B	77573575	13.5452	13.2961	0.981609	0.0216783	309	45.62	96.85	SRR11092979
BC123	Clean_123B	89389994	15.6416	15.4305	0.986505	0.0192776	305	44.4	96.82	SRR11092978
BC124	Clean_124B	104619078	18.2685	18.1403	0.992987	0.0241604	300	45.51	97.18	SRR11092977
BC125	Clean_125B	68521494	11.9727	11.8775	0.992047	0.0205429	309	44.82	96.32	SRR11092976
BC126	Clean_126B	63491398	11.0905	11.0152	0.993215	0.0233411	289	44.87	96.3	SRR11092975
BC127	Clean_127B	79951809	13.9803	13.8849	0.993175	0.0221269	301	44.8	96.71	SRR11092974
BC128	Clean_128B	134523958	23.4962	23.4023	0.996006	0.0261747	299	44.35	96.77	SRR11092973
BC129	Clean_129B	87652135	15.3127	15.2175	0.993781	0.0229821	289	44.75	96.42	SRR11092972
BC12	Clean_12B	76982456	13.4678	13.3951	0.994598	0.0234452	309	45.05	97.62	SRR11092992
BC130	Clean_130B	63367358	11.0725	10.9664	0.990411	0.0200335	317	45.46	97.04	SRR11092971
BC131	Clean_131B	86287462	15.0972	14.9193	0.988219	0.0215072	322	45.36	98.08	SRR11092969
BC132	Clean_132B	78036202	13.6435	13.5424	0.992592	0.0192968	319	45.02	97.16	SRR11092968
BC133	Clean_133B	105350864	18.4146	18.3251	0.995138	0.0194539	320	44.71	97.24	SRR11092967
BC134	Clean_134B	72437820	12.672	12.5784	0.992614	0.0151955	335	44.68	96.58	SRR11092966
BC135	Clean_135B	101631385	17.7513	17.5285	0.987451	0.0201785	331	44.46	96.89	SRR11092965
BC136	Clean_136B	106582860	18.6428	18.4589	0.99014	0.0224147	305	45.17	97.08	SRR11092964
BC137	Clean_137B	77377537	13.5297	13.34	0.985983	0.0244028	287	45.18	96.88	SRR11092963
BC138	Clean_138B	103081768	18.0281	17.9226	0.994145	0.0235373	312	44.99	97.63	SRR11092962
BC139	Clean_139B	117124432	20.4952	20.4119	0.995937	0.0247539	293	44.75	96.9	SRR11092961
BC13	Clean_13B	93746791	16.4208	16.2146	0.987443	0.0264392	284	45.16	97.94	SRR11092981
BC140	Clean_140B	76032968	13.2694	12.8057	0.96506	0.0196613	322	45.28	97.25	SRR11092960
BC141	Clean_141B	64791214	11.3304	11.2936	0.996752	0.0184203	325	44.89	97.02	SRR11092958
BC142	Clean_142B	99316128	17.3523	17.0391	0.981951	0.0225289	295	45.12	96.98	SRR11092957
BC143	Clean_143B	62036422	10.8538	10.7963	0.994698	0.0172081	327	44.69	96.73	SRR11092956
BC144	Clean_144B	75316632	13.1808	13.0017	0.986411	0.0204187	311	44.92	97.01	SRR11092955
BC145	Clean_145B	104348677	18.2732	17.998	0.984938	0.0224182	306	44.92	98.01	SRR11092954
BC146	Clean_146B	109986044	19.2207	19.0712	0.992222	0.0275827	295	45.86	97.76	SRR11092953
BC147	Clean_147B	98084351	17.1688	17.0383	0.992401	0.026851	284	45.29	97.64	SRR11092952
BC148	Clean_148B	113864109	19.8999	19.7805	0.994001	0.0215747	323	44.65	96.76	SRR11092951
BC149	Clean_149B	71362412	12.4781	12.3911	0.993028	0.0236642	301	45.9	98.23	SRR11092950
BC14	Clean_14B	79184204	13.8475	13.5387	0.977701	0.01989	323	44.8	96.9	SRR11092970
BC150	Clean_150B	67126364	11.7342	11.463	0.976892	0.0179265	313	45.85	97.86	SRR11092949
BC151	Clean_151B	91854579	16.0487	15.9314	0.992688	0.0183392	314	44.96	96.48	SRR11092947
BC152	Clean_152B	82602270	14.4521	14.1268	0.977492	0.0196302	318	45.3	98.08	SRR11092946
BC153	Clean_153B	88161408	15.4052	15.1977	0.986535	0.0242181	317	45.41	97.38	SRR11092945
BC154	Clean_154B	109520650	19.1318	18.9083	0.988315	0.0173605	310	44.81	97.08	SRR11092944
BC155	Clean_155B	69710230	12.1783	11.9654	0.982517	0.0172456	318	45.39	96.54	SRR11092943
BC156	Clean_156B	79902430	13.9435	13.4838	0.967031	0.0173761	315	45.17	96.61	SRR11092942
BC157	Clean_157B	66335771	11.595	11.2191	0.967579	0.0119384	349	44.99	96.48	SRR11092941
BC158	Clean_158B	106417081	18.604	18.352	0.986456	0.027618	311	45.07	96.89	SRR11092940
BC159	Clean_159B	84155664	14.7113	14.55	0.989041	0.0167435	332	44.47	97.04	SRR11092939
BC15	Clean_15B	98739956	17.265	16.956	0.982101	0.0279094	277	45.12	96.97	SRR11092959
BC160	Clean_160B	88546290	15.4866	15.2928	0.987485	0.0190617	314	44.82	97.14	SRR11092938
BC161	Clean_161B	106833558	18.6876	18.6079	0.995732	0.0233691	321	45.39	97.84	SRR11092936
BC162	Clean_162B	116060399	20.3284	20.2201	0.994673	0.0234713	306	44.83	97.87	SRR11092935
BC163	Clean_163B	93039633	16.2475	15.9651	0.982618	0.0207409	302	45.54	97.28	SRR11092934
BC164	Clean_164B	94318310	16.1606	14.305	0.885174	0.0183964	289	45.14	97.26	SRR11092933
BC165	Clean_165B	99196747	17.3169	17.1837	0.992309	0.0202068	297	45.65	97.62	SRR11092932
BC166	Clean_166B	108456069	18.9432	18.7058	0.987472	0.030407	298	45.72	97.67	SRR11092931
BC167	Clean_167B	90630149	15.8591	15.6849	0.989017	0.0218114	335	44.95	97.62	SRR11092930
BC168	Clean_168B	98830036	17.3055	17.004	0.982579	0.020775	323	45.46	97.65	SRR11092929
BC169	Clean_169B	107767011	18.7935	18.263	0.971771	0.0227474	305	44.84	97.04	SRR11092928
BC16	Clean_16B	120257521	21.0363	20.2914	0.964589	0.0205965	323	44.65	97.06	SRR11092948
BC170	Clean_170B	86715252	15.1552	14.9376	0.985638	0.0218758	323	45.57	97.51	SRR11092927
BC171	Clean_171B	63936385	11.1624	10.8059	0.968066	0.0120024	409	44.46	96.83	SRR11092925
BC172	Clean_172B	90426847	15.7806	15.3317	0.971554	0.0244438	322	44.82	97.39	SRR11092924
BC173	Clean_173B	61338456	10.7239	10.6227	0.990558	0.017544	315	46.5	97.67	SRR11092923
BC174	Clean_174B	102461207	17.8699	17.1215	0.958119	0.0241552	313	45.07	97.49	SRR11092922
BC175	Clean_175B	101922549	17.8363	17.6955	0.992108	0.0315987	330	44.97	97.14	SRR11092921
BC176	Clean_176B	90648454	15.8355	15.6555	0.98863	0.0350354	314	45.8	97.67	SRR11092920
BC177	Clean_177B	77649794	13.5853	13.4735	0.99177	0.0312863	331	45.25	97.15	SRR11092919
BC178	Clean_178B	85016580	14.8475	14.6281	0.985223	0.0260015	302	45.14	97.16	SRR11092918
BC179	Clean_179A	94089103	16.4537	16.4316	0.998658	0.0275709	305	45.82	97.67	SRR11092917
BC17	Clean_17B	110985328	19.4521	19.2383	0.989013	0.022812	327	44.59	97.87	SRR11092937
BC180	Clean_180A	85962402	15.0338	15.0146	0.998724	0.0250186	310	46.06	96.98	SRR11092916
BC181	Clean_181A	56465801	9.90346	9.88721	0.99836	0.0083346	323	45.17	96.07	SRR11092914
BC182	Clean_182B	65604299	11.4832	11.3328	0.986906	0.0167551	324	45.95	97.74	SRR11092913
BC183	Clean_183A	101396369	17.7396	17.7157	0.998652	0.0368897	285	46.3	97.4	SRR11092912
BC184	Clean_184B	91703764	16.0273	15.7628	0.983496	0.0268944	302	44.84	96.92	SRR11092911
BC185	Clean_185A	86110980	15.0807	14.9925	0.994148	0.01759	342	44.92	97.64	SRR11092910
BC186	Clean_186A	58377194	10.2582	10.2451	0.998728	0.0319836	331	45.18	96.33	SRR11092909
BC187	Clean_187A	98436952	17.2186	17.1948	0.998615	0.0306072	289	45.59	97.79	SRR11092908
BC188	Clean_188A	85778461	15.0023	14.9754	0.998209	0.0251339	318	45.09	97.7	SRR11092907
BC189	Clean_189A	86794315	15.182	15.1618	0.998667	0.0285422	304	45.75	97.74	SRR11092906
BC18	Clean_18B	81737816	14.2973	14.0798	0.984784	0.0240878	321	45.3	97.65	SRR11092926
BC190	Clean_190A	85938075	15.0229	14.9993	0.998431	0.0263702	301	45.3	97	SRR11092905
BC191	Clean_191A	88265185	15.4334	15.4099	0.998478	0.0278121	307	44.96	96.7	SRR11092903
BC192	Clean_192A	86230523	15.0748	15.0469	0.998149	0.0220321	300	45.23	97.95	SRR11092902
BC193	Clean_193A	95314131	16.6442	16.6165	0.998335	0.0240442	300	45.23	97.07	SRR11092901
BC194	Clean_194A	93578198	16.3625	16.341	0.998687	0.0246578	305	45.09	97.37	SRR11092900
BC195	Clean_195A	93186809	16.2783	16.2467	0.998062	0.0222988	308	45.26	96.84	SRR11092899
BC196	Clean_196A	94961350	16.5876	16.5551	0.998037	0.023156	293	45.3	96.85	SRR11092898
BC197	Clean_197A	113588287	19.8448	19.8097	0.998235	0.0210014	281	45.02	96.96	SRR11092897
BC198	Clean_198A	99843970	17.4396	17.4136	0.998511	0.0274275	276	45.63	96.81	SRR11092896
BC199	Clean_199A	84997585	14.8533	14.8295	0.998403	0.0207583	311	44.49	96.59	SRR11092895
BC19	Clean_19B	93817759	16.4326	16.128	0.981459	0.0226942	328	44.64	97.81	SRR11092915
BC1	Clean_1B	108100386	18.9376	18.8344	0.994547	0.0169678	341	44.32	97.92	SRR11092893
BC200	Clean_200A	93140307	16.2585	16.2314	0.998333	0.0207163	324	45.18	97.05	SRR11092894
BC201	Clean_201A	79511586	13.8911	13.8717	0.998598	0.0208197	322	45.32	96.82	SRR11092851
BC202	Clean_202A	102576094	17.9076	17.8754	0.998205	0.0287186	303	44.93	97.11	SRR11092850
BC203	Clean_203A	99493329	17.3598	17.3141	0.997364	0.0313823	303	45.68	97.4	SRR11092849
BC204	Clean_204A	88826616	15.5032	15.4694	0.997819	0.0287357	323	45.05	97.42	SRR11092848
BC205	Clean_205A	99419376	17.35	17.3163	0.998053	0.0290177	311	44.74	97.3	SRR11092847
BC206	Clean_206A	70437510	12.2845	12.26	0.998001	0.0252182	340	45.28	96.7	SRR11092846
BC207	Clean_207A	92930374	16.2267	16.2022	0.998492	0.0329246	301	45.32	97.78	SRR11092845
BC208	Clean_208A	100884409	17.5959	17.5661	0.998305	0.0350136	307	45.85	97.01	SRR11092844
BC209	Clean_209A	92691388	16.1952	16.1737	0.998677	0.0351924	299	45.8	97.75	SRR11092843
BC20	Clean_20B	106115930	18.5905	18.3185	0.985369	0.0236458	328	45.02	98.17	SRR11092904
BC210	Clean_210A	97847800	17.0957	17.0695	0.998465	0.0337289	306	45.17	97.81	SRR11092842
BC211	Clean_211A	96438228	16.8488	16.8204	0.998312	0.030122	315	45	97.71	SRR11092840
BC212	Clean_212A	87409840	15.2604	15.2348	0.998324	0.0251684	337	44.78	97.74	SRR11092839
BC213	Clean_213A	97561908	17.0318	17.0069	0.998542	0.029225	302	45.36	97.59	SRR11092838
BC214	Clean_214A	88343490	15.4295	15.4045	0.99838	0.0210156	337	45.21	97.7	SRR11092837
BC215	Clean_215A	94864157	16.5816	16.4815	0.993964	0.0299248	303	45	97.58	SRR11092836
BC216	Clean_216A	88367722	15.4325	15.4054	0.998245	0.022433	329	45.48	97.62	SRR11092835
BC217	Clean_217A	104608291	18.2791	18.2496	0.99839	0.0260028	311	44.86	97.72	SRR11092834
BC218	Clean_218A	108898316	19.0165	18.9866	0.998429	0.034176	291	45.43	98.05	SRR11092833
BC219	Clean_219A	81875113	14.2982	14.2756	0.998422	0.0219787	335	45.2	97.71	SRR11092832
BC21	Clean_21B	83336920	14.6064	14.4314	0.988015	0.0235091	325	44.47	97.9	SRR11092852
BC220	Clean_220A	92332960	16.1357	16.1106	0.998446	0.0261446	323	44.94	97.65	SRR11092831
BC221	Clean_221A	95022283	16.5981	16.5729	0.998477	0.0245465	324	44.92	97.72	SRR11092829
BC222	Clean_222A	77054937	13.4739	13.4442	0.997798	0.0195827	313	45.46	97.44	SRR11092828
BC223	Clean_223A	90194142	15.7889	15.7588	0.998093	0.0214624	301	45.41	97.42	SRR11092827
BC224	Clean_224A	85616448	14.9826	14.9518	0.997944	0.0204536	332	45.35	97.43	SRR11092826
BC225	Clean_225A	86426493	15.1182	15.0816	0.997582	0.0217883	301	45.38	97.05	SRR11092825
BC226	Clean_226A	81449499	14.2508	14.2195	0.997806	0.0214052	312	45.35	97.47	SRR11092824
BC227	Clean_227A	82745622	14.4772	14.4444	0.997731	0.0188211	304	45.35	97.13	SRR11092823
BC228	Clean_228A	89225883	15.6186	15.5924	0.998325	0.0262951	283	46.07	97.75	SRR11092822
BC229	Clean_229A	79078485	13.8305	13.7988	0.997709	0.020276	322	45.58	97.37	SRR11092821
BC22	Clean_22B	94312804	16.507	16.3498	0.990473	0.028619	303	44.7	97.63	SRR11092841
BC230	Clean_230A	73195271	12.787	12.7586	0.997783	0.0184655	325	45.28	96.04	SRR11092820
BC231	Clean_231A	83356365	14.5851	14.5549	0.997926	0.0221589	310	45.24	97.55	SRR11092818
BC232	Clean_232A	81899078	14.3263	14.2947	0.997792	0.0248863	293	45.69	96.93	SRR11092781
BC233	Clean_233A	96305242	16.8436	16.803	0.99759	0.0253701	262	45.4	97.59	SRR11092780
BC234	Clean_234A	81029161	14.1651	14.1339	0.997802	0.0236679	293	45.49	96.83	SRR11092779
BC235	Clean_235A	81845715	14.3226	14.2914	0.997815	0.0186464	295	45.71	97.42	SRR11092778
BC236	Clean_236A	78475511	13.7184	13.6881	0.997791	0.0213633	293	45.4	96.95	SRR11092777
BC237	Clean_237A	74137309	12.966	12.9364	0.997722	0.0186555	307	45.56	97.32	SRR11092776
BC238	Clean_238A	92243868	16.1379	16.1048	0.997946	0.0268853	276	45.73	97.41	SRR11092775
BC239	Clean_239A	83416600	14.5858	14.552	0.997677	0.021863	289	45.63	96.65	SRR11092774
BC23	Clean_23B	107129686	18.7455	18.4789	0.985777	0.0319107	282	45	97.4	SRR11092830
BC240	Clean_240A	77756938	13.6078	13.5783	0.997832	0.0192651	301	45.45	97.53	SRR11092773
BC241	Clean_241A	79541820	13.9128	13.8823	0.99781	0.0208485	304	45.66	97.44	SRR11092771
BC242	Clean_242B	114587957	20.0445	19.9121	0.993396	0.0266695	302	45.79	97.42	SRR11092770
BC243	Clean_243B	103741003	18.1654	18.0706	0.994785	0.019863	313	45.02	98.1	SRR11092769
BC244	Clean_244A	82982397	14.5151	14.4778	0.997426	0.0259703	312	45.47	97.04	SRR11092768
BC245	Clean_245A	75475446	13.2134	13.1857	0.997903	0.0251388	308	45.66	97.83	SRR11092767
BC246	Clean_246A	110511072	19.3258	19.2813	0.997698	0.0278917	312	45.72	96.98	SRR11092766
BC247	Clean_247A	73452186	12.8543	12.8244	0.997675	0.0274636	316	45.57	97.64	SRR11092765
BC248	Clean_248A	76554643	13.3804	13.3444	0.997307	0.0249541	321	45.32	97.47	SRR11092764
BC249	Clean_249A	77557564	13.5771	13.5416	0.997387	0.0244251	317	45.56	97.52	SRR11092763
BC24	Clean_24B	75779213	13.253	13.1778	0.994322	0.0175374	332	45.05	97.72	SRR11092819
BC250	Clean_250A	87767193	15.3679	15.3354	0.997884	0.0292901	296	45.55	97.7	SRR11092762
BC251	Clean_251A	86222981	15.0864	15.0508	0.997639	0.0264423	308	45.54	97.51	SRR11092760
BC252	Clean_252A	75099277	13.1385	13.1055	0.997489	0.023683	324	45.35	97.41	SRR11092759
BC253	Clean_253A	78709888	13.7816	13.7518	0.997834	0.0257619	308	45.43	97.63	SRR11092758
BC254	Clean_254A	95625029	16.7157	16.6596	0.996645	0.0207479	290	45.44	97.61	SRR11092757
BC255	Clean_255A	76474253	13.3692	13.332	0.997214	0.0184676	316	45.61	97.47	SRR11092756
BC256	Clean_256A	78584205	13.7564	13.7228	0.997556	0.0211808	313	45.62	97.67	SRR11092755
BC257	Clean_257A	87214357	15.2513	15.2106	0.997334	0.0207057	316	45.25	97.41	SRR11092754
BC258	Clean_258A	75522638	13.2175	13.1832	0.997408	0.0178524	318	45.52	97.55	SRR11092753
BC259	Clean_259A	78727280	13.7712	13.7373	0.997536	0.0164854	321	45.45	96.86	SRR11092752
BC25	Clean_25B	74059982	12.9571	12.9028	0.995808	0.0260926	297	45.14	97.27	SRR11092772
BC260	Clean_260A	88502651	15.4804	15.4372	0.997211	0.0198491	311	45.42	97.79	SRR11092751
BC261	Clean_261A	82169471	14.376	14.334	0.997078	0.0189251	316	45.81	97.53	SRR11092749
BC262	Clean_262A	80189307	14.027	13.9736	0.996197	0.0191453	314	45.51	97.67	SRR11092748
BC263	Clean_263A	81729143	14.2998	14.2601	0.997229	0.0192839	309	45.64	97.68	SRR11092747
BC264	Clean_264A	80891547	14.1147	14.0937	0.998517	0.044354	289	45.81	97.52	SRR11092746
BC265	Clean_265A	78031194	13.5991	13.5778	0.998436	0.0423866	308	45.61	97.27	SRR11093116
BC266	Clean_266A	83441367	14.5521	14.5309	0.998546	0.0385692	305	45.56	97.43	SRR11093115
BC267	Clean_267A	74929121	13.0581	13.037	0.998383	0.0343501	325	45.56	97.4	SRR11093114
BC268	Clean_268A	93533931	16.3216	16.2957	0.998414	0.042258	283	45.87	97.54	SRR11093113
BC269	Clean_269A	79435129	13.8492	13.8262	0.99834	0.0364446	309	45.67	97.58	SRR11093112
BC26	Clean_26B	86763361	15.1946	15.1406	0.996444	0.0283693	300	44.65	97.49	SRR11092761
BC270	Clean_270A	74917364	13.0528	13.032	0.998406	0.037519	306	45.57	97.53	SRR11093111
BC271	Clean_271A	74695226	13.0101	12.9892	0.998393	0.0318086	320	46.23	97.56	SRR11093109
BC272	Clean_272A	73864804	12.8845	12.8432	0.996795	0.0375764	306	45.7	97.23	SRR11093108
BC273	Clean_273A	80618271	14.0568	14.0246	0.997706	0.0336427	297	45.57	97.39	SRR11093107
BC274	Clean_274A	110286553	19.2919	19.2525	0.997956	0.0152677	315	46.13	97.66	SRR11093106
BC275	Clean_275A	101943627	17.8244	17.7865	0.997876	0.0138338	306	46.52	97.24	SRR11093105
BC276	Clean_276A	107127948	18.7297	18.6773	0.997204	0.0151209	322	45.97	97.66	SRR11093104
BC277	Clean_277A	108494748	19.0002	18.9663	0.998218	0.00734213	313	46.07	97.59	SRR11093103
BC278	Clean_278A	103817047	18.1596	18.1215	0.997905	0.0189974	314	45.98	97.2	SRR11093102
BC279	Clean_279A	113101888	19.7992	19.766	0.998325	0.0216946	288	45.95	97.57	SRR11093101
BC27	Clean_27B	93020981	16.2475	15.8624	0.976298	0.0258786	303	45.09	96.68	SRR11092750
BC280	Clean_280A	103633664	18.1452	18.0438	0.994416	0.0348064	297	46.34	97.2	SRR11093100
BC281	Clean_281A	88170513	15.4377	15.4076	0.99805	0.0281432	329	45.82	97.22	SRR11093098
BC282	Clean_282A	107527965	18.8229	18.7732	0.997358	0.0130093	315	45.77	97.54	SRR11093097
BC283	Clean_283A	113532034	19.8839	19.8497	0.998283	0.0133484	301	46.29	97.45	SRR11093096
BC284	Clean_284A	114583759	20.0686	20.0363	0.99839	0.0142283	321	46.05	97.78	SRR11093095
BC285	Clean_285A	133934609	23.4582	23.4097	0.99793	0.00799462	291	45.75	97.79	SRR11093094
BC286	Clean_286A	107026906	18.7575	18.7248	0.998256	0.0115365	316	45.71	97.66	SRR11093093
BC287	Clean_287A	118239640	20.7184	20.6632	0.997339	0.0133158	283	46.31	97.72	SRR11093092
BC288	Clean_288A	101897941	17.841	17.8072	0.998101	0.0358768	314	46.22	97.73	SRR11093091
BC289	Clean_289A	100072998	17.5137	17.4721	0.997626	0.0384588	305	46.07	97.77	SRR11093090
BC28	Clean_28B	94647570	16.5669	16.439	0.992277	0.0307094	307	44.54	97.46	SRR11093110
BC290	Clean_290A	87292357	15.2329	15.1877	0.997037	0.0246155	294	45.72	97.51	SRR11093089
BC291	Clean_291A	89087140	15.5408	15.4921	0.996864	0.0223962	313	45.55	97.5	SRR11093087
BC292	Clean_292A	82006671	14.2792	14.2291	0.996494	0.0140247	305	47.15	96.97	SRR11093086
BC293	Clean_293A	86079834	15.0198	14.9662	0.996434	0.0140659	312	45.75	97.45	SRR11093085
BC294	Clean_294A	90559924	15.7809	15.7332	0.996977	0.016364	310	45.84	97.51	SRR11093084
BC295	Clean_295A	89742884	15.6374	15.592	0.997096	0.0184705	294	45.67	97.48	SRR11093083
BC296	Clean_296A	118759386	20.717	20.6567	0.997088	0.0224745	276	46.29	97.63	SRR11093082
BC297	Clean_297A	100741583	17.5804	17.5324	0.997271	0.0194615	296	45.62	97.59	SRR11093081
BC298	Clean_298A	126231501	22.069	22.0278	0.998134	0.0187057	282	45.45	98.05	SRR11092745
BC299	Clean_299A	132827327	23.1624	23.111	0.997782	0.0274033	262	47.54	97.08	SRR11092744
BC29	Clean_29B	66857755	11.6955	11.6344	0.994777	0.0168596	330	45.06	97.55	SRR11093099
BC2	Clean_2B	118664485	20.778	20.3743	0.980574	0.0214274	313	45.22	97.9	SRR11092892
BC300	Clean_300A	119350708	20.8667	20.8345	0.998457	0.0263119	285	46.24	97.71	SRR11092743
BC301	Clean_301A	131613423	23.0082	22.9622	0.997998	0.023763	283	45.68	97.63	SRR11092740
BC302	Clean_302A	123255917	21.6025	21.5625	0.998149	0.0344705	287	45.42	97.65	SRR11092739
BC303	Clean_303A	117923129	20.6478	20.5998	0.997674	0.0159611	307	47.04	97.72	SRR11092738
BC304	Clean_304A	118444459	20.6652	20.6195	0.997791	0.0354979	275	46.6	97.11	SRR11092737
BC305	Clean_305A	117395399	20.5012	20.462	0.998088	0.0298892	300	46.74	97.83	SRR11092736
BC306	Clean_306A	116911311	20.4915	20.45	0.997975	0.012569	295	46.25	97.8	SRR11092735
BC307	Clean_307A	113311765	19.8513	19.8098	0.99791	0.0114536	314	46.96	97.69	SRR11092734
BC308	Clean_308A	128718045	22.5571	22.5142	0.998096	0.0196834	291	45.94	97.85	SRR11092733
BC309	Clean_309A	109158332	19.1193	19.079	0.997892	0.013682	321	45.89	97.58	SRR11092732
BC30	Clean_30B	84689897	14.8179	14.7328	0.994259	0.0311508	307	44.96	97.33	SRR11093088
BC310	Clean_310A	109697952	19.1946	19.1474	0.997543	0.0150732	325	45.6	96.92	SRR11092731
BC311	Clean_311A	141755180	24.799	24.7277	0.997125	0.0217904	256	45.18	97.41	SRR11092729
BC312	Clean_312A	100482902	17.6038	17.5446	0.996641	0.00848886	309	45.19	97.64	SRR11092728
BC313	Clean_313A	125975356	22.0161	21.9669	0.997769	0.0112034	285	47.53	97.24	SRR11092727
BC314	Clean_314A	113671364	19.8851	19.8394	0.997704	0.0102253	300	45.82	97.03	SRR11092726
BC315	Clean_315A	121285129	21.2293	21.1871	0.998009	0.0144356	310	45.51	97.56	SRR11092725
BC316	Clean_316A	124494737	21.8065	21.6424	0.992476	0.0115279	313	45.31	97.63	SRR11092724
BC317	Clean_317A	90262511	15.8333	15.8022	0.998031	0.0135027	318	45.74	97.68	SRR11092723
BC318	Clean_318A	93793816	16.4354	16.3925	0.997389	0.00979995	295	45.41	97.27	SRR11092722
BC319	Clean_319A	121706470	21.3082	21.1543	0.992779	0.00900515	323	45.6	97.49	SRR11092721
BC31	Clean_31B	103296590	18.0858	17.9399	0.99193	0.0356498	280	45.02	97.5	SRR11092741
BC320	Clean_320A	138340319	24.2471	24.1914	0.9977	0.0149402	294	45.71	97.42	SRR11092720
BC321	Clean_321A	131915803	21.6989	19.5111	0.899174	0.0207103	289	45.19	96.96	SRR11092718
BC322	Clean_322B	92529074	16.1791	16.0308	0.990834	0.0257234	322	45.24	96.88	SRR11092717
BC323	Clean_323A	116653236	20.448	20.4098	0.998135	0.0112252	321	45.62	97.51	SRR11092716
BC324	Clean_324A	136409002	23.8911	23.8293	0.997413	0.0202022	284	45.89	97.6	SRR11092715
BC325	Clean_325A	112821755	19.758	19.7231	0.998232	0.0281467	307	44.85	97.08	SRR11092714
BC326	Clean_326A	116530430	20.4273	20.387	0.998026	0.0134438	325	45.25	97.44	SRR11092713
BC327	Clean_327A	132047088	23.0946	23.0457	0.997883	0.0128313	302	45.5	96.6	SRR11092712
BC328	Clean_328A	130963934	22.9384	22.8867	0.997743	0.0117274	286	45.37	96.93	SRR11092711
BC329	Clean_329A	132563924	23.2268	23.1757	0.997801	0.012416	276	45.25	97.28	SRR11092710
BC32	Clean_32B	82858638	14.4924	14.1421	0.97583	0.0253706	308	45.03	97.54	SRR11092730
BC330	Clean_330A	136232012	23.8911	23.8555	0.998509	0.0118278	309	46.62	97.95	SRR11092817
BC331	Clean_331A	138303120	24.2482	24.2095	0.998405	0.014841	301	45.52	97.51	SRR11092815
BC332	Clean_332A	118484055	20.7867	20.7542	0.998435	0.00912125	344	45.58	97.74	SRR11092814
BC333	Clean_333A	114004108	19.9999	19.9672	0.998366	0.0134079	339	45.6	97.8	SRR11092813
BC334	Clean_334A	125931087	22.0606	22.0218	0.998239	0.0222536	304	45.76	97.61	SRR11092812
BC335	Clean_335A	118550392	20.779	20.7476	0.99849	0.0152011	310	45.28	97.71	SRR11092811
BC336	Clean_336A	157395504	27.5956	27.5523	0.998429	0.0240076	238	45.47	98.39	SRR11092810
BC337	Clean_337A	95876987	16.7917	16.7564	0.997898	0.0120519	283	45.44	97.49	SRR11092809
BC338	Clean_338A	150390338	26.3027	26.2398	0.997607	0.0101386	272	45.77	96.62	SRR11092808
BC339	Clean_339A	127742142	22.369	22.3273	0.998137	0.0165751	266	45.61	97.34	SRR11092807
BC33	Clean_33A	110534471	19.3854	19.366	0.999001	0.0352297	294	45.98	97.5	SRR11092719
BC340	Clean_340A	112470258	19.6998	19.6586	0.997912	0.011283	277	45.48	97.75	SRR11092806
BC341	Clean_341A	149946173	26.2763	26.2303	0.998251	0.0135399	284	45.79	97.73	SRR11092804
BC342	Clean_342A	105090805	18.4021	18.2789	0.993308	0.0135947	259	45.59	97.84	SRR11092803
BC343	Clean_343A	99141869	17.3752	17.3486	0.99847	0.0136857	271	45.63	97.88	SRR11092802
BC344	Clean_344A	164148866	28.746	28.6901	0.998055	0.0211854	294	45.53	97.73	SRR11092801
BC345	Clean_345A	126585663	22.1837	22.1421	0.998127	0.0128585	310	45.6	97.92	SRR11092800
BC346	Clean_346A	135168125	23.6572	23.603	0.99771	0.0158368	287	45.94	97.9	SRR11092799
BC347	Clean_347A	116708417	20.4286	20.3895	0.998085	0.0150805	298	45.92	98.05	SRR11092798
BC348	Clean_348A	86787269	15.1989	15.1751	0.998436	0.0114888	294	45.73	97.54	SRR11092797
BC349	Clean_349A	98985100	17.3316	17.287	0.997421	0.0144768	274	45.54	97.56	SRR11092796
BC34	Clean_34B	101335939	17.7524	17.6419	0.993778	0.0287765	303	44.89	97.49	SRR11092816
BC350	Clean_350A	121241985	21.2578	21.2199	0.998214	0.0150427	287	45.76	98.1	SRR11092795
BC351	Clean_351A	137081027	24.0341	23.9896	0.998146	0.0154892	281	45.85	98.02	SRR11092793
BC352	Clean_352A	93135011	16.2371	16.1951	0.997413	0.0411691	269	46.2	97.88	SRR11092792
BC353	Clean_353A	81303481	14.1753	14.1475	0.998041	0.0358334	284	45.96	97.65	SRR11092791
BC354	Clean_354A	124304292	21.7944	21.755	0.998192	0.0167628	300	45.41	98.03	SRR11092790
BC355	Clean_355A	145082725	25.4479	25.408	0.998432	0.0144139	291	45.96	98.08	SRR11092789
BC356	Clean_356A	83900403	14.6964	14.6724	0.998363	0.00982155	300	45.82	97.91	SRR11092788
BC357	Clean_357A	118421353	20.751	20.7078	0.997919	0.0145602	305	46.11	98.39	SRR11092787
BC358	Clean_358A	116145712	20.351	20.3078	0.997878	0.0118206	325	45.94	97.73	SRR11092786
BC359	Clean_359A	100948059	17.6507	17.6216	0.998347	0.015431	270	45.89	97.44	SRR11092785
BC35	Clean_35B	85807551	15.01	14.9325	0.994836	0.0313	302	44.97	97.25	SRR11092805
BC360	Clean_360A	88991789	15.5191	15.4943	0.9984	0.0329693	300	45.9	97.83	SRR11092784
BC361	Clean_361A	91339417	15.9219	15.8971	0.998438	0.0372672	282	45.92	97.83	SRR11092782
BC362	Clean_362A	106904842	18.7186	18.6875	0.99834	0.0136951	296	45.55	97.85	SRR11092709
BC363	Clean_363A	124990829	21.9105	21.8741	0.998336	0.034082	309	45.29	97.94	SRR11092708
BC364	Clean_364A	85751776	14.9428	14.9195	0.99844	0.0359572	282	45.94	97.92	SRR11092707
BC365	Clean_365A	82533026	14.3824	14.3619	0.998579	0.0336594	293	46.08	97.88	SRR11092706
BC366	Clean_366A	93175082	16.234	16.1995	0.997869	0.0371561	288	45.66	97.87	SRR11092705
BC367	Clean_367A	102018901	17.8633	17.8356	0.998449	0.0236874	294	45.06	97.69	SRR11092704
BC368	Clean_368A	96060395	16.822	16.7959	0.998451	0.0242893	294	45.11	97.63	SRR11092703
BC369	Clean_369A	82108355	14.3679	14.3411	0.998131	0.0229114	317	45.1	97.34	SRR11092702
BC36	Clean_36B	89865770	15.7225	15.5786	0.990847	0.0302526	314	44.95	96.69	SRR11092794
BC370	Clean_370A	79700877	13.948	13.9179	0.997839	0.020667	311	45.09	97.95	SRR11092701
BC371	Clean_371A	91075745	15.9323	15.9035	0.99819	0.0242389	281	45	97.06	SRR11092699
BC372	Clean_372A	89123811	15.6032	15.5765	0.998287	0.0202679	297	44.9	97.71	SRR11092698
BC373	Clean_373A	85618395	15.0015	14.9821	0.998708	0.0248222	282	45.16	97.86	SRR11092697
BC374	Clean_374A	86020121	15.0605	15.0339	0.998235	0.0231749	288	45.17	97.02	SRR11092696
BC375	Clean_375A	93223941	16.3227	16.2781	0.997268	0.0265554	290	45.25	97.68	SRR11092695
BC376	Clean_376A	89849234	15.7174	15.6897	0.998236	0.0261939	288	45.1	96.73	SRR11092694
BC377	Clean_377A	78390411	13.7061	13.6847	0.998435	0.0128845	316	45.48	96.66	SRR11092693
BC378	Clean_378A	93460628	16.3688	16.3427	0.998407	0.00957983	295	45.55	97.34	SRR11092692
BC379	Clean_379A	94251670	16.4712	16.4428	0.998278	0.0128158	298	45.39	96.77	SRR11092691
BC37	Clean_37B	94065220	16.4591	16.4101	0.99702	0.0277357	315	44.85	97.35	SRR11092783
BC380	Clean_380A	95627788	16.7042	16.6801	0.998557	0.0133852	293	45.45	96.36	SRR11092690
BC381	Clean_381A	83528383	14.6022	14.5813	0.998571	0.0109327	303	45.71	96.62	SRR11092688
BC382	Clean_382A	91735064	16.0436	16.0227	0.998699	0.0139413	297	45.42	97.03	SRR11092687
BC383	Clean_383A	87743158	15.3396	15.3158	0.998451	0.0116191	302	45.57	96.63	SRR11092686
BC384	Clean_384A	105411636	18.4146	18.3769	0.997955	0.0301954	277	45.44	97.21	SRR11092685
BC385	Clean_385A	99551133	17.4108	17.3774	0.99808	0.0122305	284	45.43	96.62	SRR11092684
BC386	Clean_386A	116585331	20.3558	20.3226	0.998366	0.0125642	306	45.37	96.47	SRR11092683
BC387	Clean_387A	101521549	17.7299	17.7036	0.998516	0.0160287	284	45.62	97.22	SRR11092682
BC388	Clean_388A	74152580	12.8808	12.8393	0.99678	0.0300923	302	45.78	96.03	SRR11092681
BC389	Clean_389A	77842193	13.5298	13.5017	0.99792	0.0254975	301	45.72	96.16	SRR11092680
BC38	Clean_38B	99374802	17.3651	17.3197	0.997389	0.033455	294	45.27	97.07	SRR11092700
BC390	Clean_390A	74879216	13.0448	13.0217	0.998231	0.0317687	296	45.63	97.26	SRR11092679
BC391	Clean_391A	86721084	15.157	15.1301	0.998229	0.00865976	294	45.53	96.59	SRR11092677
BC392	Clean_392A	132213695	23.1404	23.1088	0.998633	0.0150382	287	45.57	96.38	SRR11092676
BC393	Clean_393A	118884202	20.813	20.7839	0.9986	0.0122251	303	45.41	96.42	SRR11092675
BC394	Clean_394A	135840463	23.7591	23.7111	0.997981	0.012586	307	45.51	96.49	SRR11092674
BC395	Clean_395A	124449075	21.7858	21.7493	0.998323	0.0173485	293	45.56	97.13	SRR11092673
BC396	Clean_396A	113132967	19.7971	19.7652	0.998392	0.013544	311	45.28	97.53	SRR11092672
BC397	Clean_397A	120344948	21.0322	20.9972	0.998337	0.0103525	288	45.55	96.31	SRR11092671
BC398	Clean_398A	104015822	18.192	18.1627	0.998391	0.0109017	310	45.5	96.8	SRR11092670
BC399	Clean_399A	99115230	17.3262	17.2989	0.998424	0.0101505	311	45.19	96.34	SRR11092669
BC39	Clean_39B	78347370	13.6992	13.6535	0.99666	0.0324101	294	45.19	96.79	SRR11092689
BC3	Clean_3A	108045004	18.9096	18.7554	0.991848	0.0235381	298	44.95	97.59	SRR11092853
BC400	Clean_400A	91421155	15.9744	15.9485	0.998374	0.0113514	311	45.26	96.18	SRR11092668
BC401	Clean_401A	93477592	16.345	16.3211	0.998535	0.00825581	304	45.45	96.19	SRR11092665
BC402	Clean_402A	96290412	16.839	16.8142	0.998528	0.0103363	311	45.42	96.35	SRR11092664
BC403	Clean_403A	118785648	20.77	20.7356	0.998343	0.042336	273	45.73	96.61	SRR11092663
BC404	Clean_404A	58251030	10.2224	10.2064	0.998439	0.0412072	326	44.93	95.62	SRR11092662
BC405	Clean_405A	101748756	17.7972	17.765	0.998191	0.0286471	316	45.01	96.13	SRR11092661
BC406	Clean_406A	100618345	17.5869	17.5547	0.998166	0.0357003	304	45.34	96.03	SRR11092659
BC407	Clean_407A	101179808	17.6848	17.6505	0.998063	0.0300003	307	45.21	96.16	SRR11093174
BC408	Clean_408A	101452733	17.7475	17.6962	0.997106	0.0261762	307	45.04	96.54	SRR11093173
BC409	Clean_409A	107743454	18.8459	18.8139	0.998301	0.0124852	313	45.36	96.41	SRR11093172
BC40	Clean_40A	99927702	17.4746	17.4445	0.998278	0.0311597	298	45.33	96.6	SRR11092678
BC410	Clean_410A	100443961	17.5614	17.525	0.99793	0.00804387	309	45.24	96.26	SRR11093171
BC411	Clean_411A	101047239	17.6635	17.6314	0.998183	0.0132934	332	45.33	96.28	SRR11093169
BC412	Clean_412A	100202726	17.5313	17.4991	0.998164	0.0122818	322	45.48	96.4	SRR11093168
BC413	Clean_413A	100256334	15.0829	11.7564	0.779452	0.0143912	303	44.94	95.46	SRR11093167
BC414	Clean_414A	94976047	16.6179	16.5876	0.998181	0.00709873	332	45.43	96.3	SRR11093166
BC415	Clean_415A	84707830	14.8148	14.7754	0.997335	0.00435361	325	45.19	96.32	SRR11093165
BC416	Clean_416A	99165514	17.3378	17.3075	0.998257	0.0316528	321	45.28	96.8	SRR11093164
BC417	Clean_417A	83547103	14.6065	14.5811	0.998255	0.0281597	331	45.39	96.76	SRR11093163
BC418	Clean_418A	97907055	17.1127	17.0813	0.998167	0.0330017	304	45.62	96.8	SRR11093162
BC419	Clean_419A	107426183	18.7973	18.7639	0.998227	0.0333665	305	45.05	96.54	SRR11093161
BC41	Clean_41B	84952107	14.8623	14.8075	0.996311	0.0250143	315	44.59	96.88	SRR11092666
BC420	Clean_420A	95140578	15.1875	12.9688	0.853918	0.0347847	297	44.96	96.68	SRR11093160
BC421	Clean_421A	94637765	16.5423	16.5102	0.998054	0.0315216	316	45.24	96.48	SRR11093158
BC422	Clean_422A	89104698	15.5667	15.5361	0.998036	0.03157	321	45.26	96.55	SRR11093157
BC423	Clean_423A	84703166	14.8032	14.7732	0.997975	0.0303413	324	45.1	96.28	SRR11093156
BC424	Clean_424A	94355556	16.477	16.4438	0.997986	0.0362373	306	45.31	97.11	SRR11093155
BC425	Clean_425A	98313508	17.1805	17.1472	0.998059	0.0311659	322	45.71	96.48	SRR11093154
BC426	Clean_426A	77275075	13.492	13.4641	0.997934	0.0307534	316	45.59	96.32	SRR11093153
BC427	Clean_427A	100938302	17.658	17.6209	0.997895	0.0220589	314	45.34	96.66	SRR11093152
BC428	Clean_428A	94014563	16.4601	16.4303	0.99819	0.0205259	339	44.73	97.46	SRR11093151
BC429	Clean_429A	92457177	16.161	16.1262	0.997844	0.0206253	326	45.17	95.99	SRR11093150
BC42	Clean_42B	96533026	16.8699	16.8201	0.997049	0.027733	291	45.07	96.51	SRR11093170
BC430	Clean_430A	98275642	17.1864	17.1541	0.998117	0.0214464	330	45.26	96.36	SRR11093149
BC431	Clean_431A	99706085	17.457	17.4267	0.998266	0.0250054	320	45.38	96.89	SRR11093147
BC432	Clean_432A	97302681	17.0399	17.0145	0.99851	0.0284792	316	45.21	97.33	SRR11093146
BC433	Clean_433A	106763049	18.714	18.6823	0.998308	0.0274622	299	45.22	97.82	SRR11093145
BC434	Clean_434A	88689141	15.5258	15.4999	0.998331	0.0221789	320	45.1	97.02	SRR11093144
BC435	Clean_435A	98323872	17.1974	17.1649	0.998113	0.0111955	315	45.3	96.89	SRR11093143
BC436	Clean_436A	118193597	20.719	20.6873	0.998471	0.0117907	312	44.89	97.24	SRR11093142
BC437	Clean_437A	107153697	18.7551	18.7199	0.998124	0.0291731	313	45.55	97.33	SRR11093141
BC438	Clean_438A	85770468	15.0179	14.971	0.996882	0.0261763	326	45.47	97.63	SRR11093140
BC439	Clean_439A	103281561	18.0951	18.0486	0.997429	0.0300472	312	45.32	97.24	SRR11093139
BC43	Clean_43B	80842607	14.1361	14.0174	0.991606	0.022998	325	44.51	96.3	SRR11093159
BC440	Clean_440A	99720671	17.4664	17.3592	0.993864	0.0298899	309	45.38	97.32	SRR11093138
BC441	Clean_441A	103735677	18.1445	18.0245	0.993384	0.0292187	310	45.57	97.25	SRR11093136
BC442	Clean_442A	102176865	17.8811	17.843	0.997866	0.023441	325	46.94	97.43	SRR11093135
BC443	Clean_443A	90339700	15.825	15.8001	0.998423	0.00836533	312	45.04	97.27	SRR11093134
BC444	Clean_444A	58246834	10.2284	10.2021	0.997431	0.00984792	325	45.36	96.87	SRR11093133
BC445	Clean_445A	118397760	20.7269	20.6811	0.997788	0.0368306	292	45.25	97.08	SRR11093132
BC446	Clean_446A	96036728	16.8151	16.7914	0.998589	0.00938593	320	45.35	96.91	SRR11093131
BC447	Clean_447A	104816522	18.359	18.3163	0.997673	0.00802759	314	44.9	97.23	SRR11093130
BC448	Clean_448A	108293340	18.9676	18.9263	0.997822	0.0252278	314	45.42	97.33	SRR11093129
BC449	Clean_449A	102419503	17.9331	17.8715	0.996565	0.0228854	320	45.31	97.66	SRR11093128
BC44	Clean_44B	85289062	14.8981	14.7515	0.990158	0.0259518	310	44.72	96.43	SRR11093148
BC450	Clean_450A	109541296	19.1793	19.1415	0.998028	0.0271035	311	45.23	97.44	SRR11093127
BC451	Clean_451A	94700993	16.5862	16.5503	0.997835	0.0234402	324	44.99	97.35	SRR11093125
BC452	Clean_452A	93186240	16.3169	16.2796	0.997715	0.0227627	326	45.49	97.35	SRR11093124
BC453	Clean_453A	122522293	21.462	21.3684	0.99564	0.0316852	303	45.37	97.37	SRR11093123
BC454	Clean_454A	112053834	19.6442	19.5804	0.996755	0.0334767	310	45.29	97.56	SRR11093122
BC455	Clean_455A	96820802	16.9558	16.8204	0.992014	0.0292145	307	45.38	97.45	SRR11093121
BC456	Clean_456A	101396548	17.7748	17.6953	0.99553	0.0287503	313	45.28	97.51	SRR11093120
BC457	Clean_457A	90631902	15.879	15.8457	0.997903	0.0292386	317	45.1	97.49	SRR11093119
BC458	Clean_458A	58124145	10.2098	10.1982	0.998866	0.00837633	307	45.28	96.84	SRR11093118
BC459	Clean_459A	100276535	17.575	17.5414	0.99809	0.0250854	314	45.37	97.42	SRR11093117
BC45	Clean_45B	100431516	17.5515	17.5099	0.997631	0.0272124	298	44.8	96.65	SRR11093137
BC460	Clean_460A	56684529	9.94704	9.93433	0.998721	0.00985288	326	44.93	96.63	SRR11092889
BC461	Clean_461A	100465772	17.5995	17.5596	0.99773	0.0287773	295	45.28	97.17	SRR11092887
BC462	Clean_462A	104209863	18.2656	18.2366	0.99841	0.029139	318	45.31	97.89	SRR11092886
BC463	Clean_463A	86830579	15.2164	15.192	0.998399	0.0282715	313	45.46	97.57	SRR11092885
BC464	Clean_464A	87352315	15.3111	15.2661	0.997063	0.027034	315	45.43	97.95	SRR11092884
BC465	Clean_465A	93613059	16.3902	16.3596	0.998129	0.0295569	327	45.19	97.49	SRR11092883
BC466	Clean_466A	86176081	15.0929	15.0595	0.997783	0.0299108	315	45.8	97.49	SRR11092882
BC467	Clean_467A	97189726	17.0161	16.9884	0.998375	0.03254	307	45.13	97.78	SRR11092881
BC468	Clean_468A	110216309	19.3049	19.2655	0.997959	0.0372047	293	44.99	97.52	SRR11092880
BC469	Clean_469A	108175965	18.9511	18.9183	0.998268	0.0357253	307	45.29	97.41	SRR11092879
BC46	Clean_46B	87535952	15.2788	15.0963	0.98806	0.0223732	310	44.61	96.45	SRR11093126
BC470	Clean_470A	99075602	17.3755	17.3331	0.99756	0.0320623	322	45.21	97.44	SRR11092878
BC471	Clean_471A	107472056	18.8339	18.8045	0.998442	0.0152584	300	45.42	97.48	SRR11092876
BC472	Clean_472A	102919452	18.0364	18.0056	0.998293	0.00955503	311	44.96	97.55	SRR11092875
BC473	Clean_473A	105228966	18.4371	18.4031	0.998155	0.0107272	301	45.28	97.61	SRR11092874
BC474	Clean_474A	106539578	18.6609	18.6283	0.998256	0.00860502	312	46.17	97.81	SRR11092873
BC475	Clean_475A	95276420	16.6881	16.6535	0.997925	0.0100397	310	45.41	97.77	SRR11092872
BC476	Clean_476A	108426033	18.9955	18.9496	0.997585	0.0105327	325	45.1	97.13	SRR11092871
BC477	Clean_477A	94526071	16.5598	16.4965	0.996176	0.0320578	312	45.49	97.4	SRR11092870
BC478	Clean_478A	85770059	15.0277	14.9921	0.997635	0.0276588	320	45.1	97.34	SRR11092869
BC479	Clean_479A	113390092	19.838	19.7878	0.99747	0.0144299	282	45.27	97.33	SRR11092868
BC47	Clean_47A	97031809	17.0062	16.9695	0.997842	0.0291093	309	45.45	97.56	SRR11092888
BC480	Clean_480A	110659425	19.3566	19.2933	0.996729	0.0109504	295	45.6	97.3	SRR11092867
BC481	Clean_481A	101932567	17.8408	17.7944	0.9974	0.00799006	308	45.08	97.4	SRR11092865
BC482	Clean_482A	105540746	18.4805	18.4445	0.998051	0.0132594	282	45.12	97.31	SRR11092864
BC483	Clean_483A	82234877	14.3954	14.368	0.998095	0.00752574	307	45.17	96.83	SRR11092863
BC484	Clean_484A	101983895	17.8666	17.841	0.998566	0.0118343	286	45.13	97.04	SRR11092862
BC485	Clean_485A	86244045	15.1017	15.076	0.998298	0.00905402	304	45.09	97	SRR11092861
BC486	Clean_486A	89131425	15.5965	15.5698	0.998287	0.0119372	299	45.19	96.75	SRR11092860
BC487	Clean_487A	90121540	15.7935	15.7597	0.997861	0.00928003	293	45.17	97.23	SRR11092859
BC488	Clean_488A	98011260	17.1419	17.0992	0.997512	0.0180468	297	44.59	96.77	SRR11092858
BC489	Clean_489A	96528387	16.9138	16.8752	0.997715	0.0103453	279	45.28	97.11	SRR11092857
BC48	Clean_48A	97512237	17.092	17.0664	0.998498	0.028591	309	45.62	97.43	SRR11092877
BC490	Clean_490A	122631398	21.4771	21.4234	0.997499	0.0143916	247	45.53	97.25	SRR11092856
BC491	Clean_491A	96992367	16.9617	16.8694	0.994559	0.0144304	295	45.52	97.14	SRR11092854
BC492	Clean_492A	91894475	16.0768	16.045	0.998023	0.0141985	295	44.96	97.33	SRR11093073
BC493	Clean_493A	87703314	15.3523	15.2715	0.994736	0.00899502	300	45.14	97.26	SRR11093071
BC494	Clean_494A	87845996	15.3885	15.339	0.996787	0.00894838	307	45.11	97.48	SRR11093070
BC495	Clean_495A	93067173	16.3094	16.2586	0.996886	0.0123025	288	45.4	97.4	SRR11093069
BC496	Clean_496A	102514692	17.9406	17.9097	0.998277	0.0120478	298	44.95	97.31	SRR11093068
BC497	Clean_497A	103452564	18.1094	18.08	0.998377	0.0128736	282	45.25	97.31	SRR11093067
BC498	Clean_498A	101894930	17.8346	17.8093	0.998584	0.0193227	280	45.08	97.23	SRR11093066
BC499	Clean_499A	113332770	19.8155	19.5872	0.988476	0.0141806	254	46.12	97.42	SRR11093065
BC49	Clean_49A	92848806	16.2773	16.256	0.998692	0.0314932	304	45.43	97.6	SRR11092866
BC4	Clean_4B	88412449	15.4829	15.3707	0.992752	0.0221316	303	43.96	97.79	SRR11092742
BC500	Clean_500A	105179781	18.4454	18.3959	0.997318	0.0117127	282	44.93	97.32	SRR11093064
BC501	Clean_501A	105129260	18.4216	18.3909	0.998332	0.0152667	274	45.18	97.32	SRR11093061
BC502	Clean_502A	96003703	16.8207	16.7608	0.996435	0.00751572	304	45.2	97.27	SRR11093060
BC503	Clean_503A	105520834	18.4639	18.3876	0.995867	0.0146594	295	45.4	97.33	SRR11093059
BC504	Clean_504A	106773139	18.681	18.637	0.997648	0.0190805	297	45.41	97.38	SRR11093058
BC505	Clean_505A	108498528	19.0078	18.9688	0.997948	0.00991802	286	45.13	97.36	SRR11093057
BC506	Clean_506A	111466623	19.5536	19.4951	0.997011	0.0101884	278	44.9	97.33	SRR11093056
BC507	Clean_507A	122477964	21.4385	21.399	0.998158	0.0126508	279	44.97	96.94	SRR11093055
BC508	Clean_508A	109118881	19.1288	19.0987	0.998426	0.00979894	301	44.82	97.21	SRR11093054
BC509	Clean_509A	116224565	20.38	20.3478	0.998419	0.012951	278	44.87	97.33	SRR11093053
BC50	Clean_50A	88229697	15.4507	15.4083	0.997252	0.0253098	335	45.28	97.45	SRR11092855
BC510	Clean_510A	108251615	18.9666	18.9352	0.998344	0.00968395	282	45.02	97.29	SRR11093052
BC511	Clean_511A	108100678	18.9648	18.9164	0.997447	0.0117635	300	44.71	97.35	SRR11093050
BC512	Clean_512A	105953750	18.5804	18.4653	0.993808	0.0111216	292	44.98	97.29	SRR11093049
BC513	Clean_513A	106031540	18.5955	18.5587	0.998019	0.0113777	300	45.07	97.21	SRR11093048
BC514	Clean_514A	90111427	15.7942	15.7149	0.99498	0.0107214	305	45.16	97.31	SRR11093047
BC515	Clean_515A	132722921	23.2837	23.1834	0.995695	0.0112126	262	45.17	97.43	SRR11093046
BC516	Clean_516A	107168956	18.7927	18.7023	0.99519	0.0113453	291	45.3	97.32	SRR11093045
BC51	Clean_51A	101377826	17.7684	17.7409	0.998451	0.0327352	293	45.5	97.64	SRR11093062
BC52	Clean_52A	92406058	16.1899	16.1705	0.998802	0.0323187	320	45.62	97.54	SRR11093051
BC53	Clean_53A	86277581	15.1052	15.0797	0.998309	0.0262696	333	45.34	96.81	SRR11093044
BC54	Clean_54A	87755102	15.3858	15.3676	0.998823	0.0261457	326	45.47	97.52	SRR11093043
BC55	Clean_55A	97244649	17.0436	17.0176	0.998477	0.035339	290	45.34	97.38	SRR11093042
BC56	Clean_56A	107060834	18.7524	18.7035	0.997396	0.0386449	273	45.94	97.39	SRR11093041
BC57	Clean_57A	89957592	15.7766	15.7564	0.998716	0.0320729	300	45.47	97.62	SRR11093040
BC58	Clean_58A	84697907	14.8454	14.8253	0.998646	0.0305223	317	45.74	97.53	SRR11093039
BC59	Clean_59A	90881956	15.9157	15.8923	0.998532	0.026742	300	46.2	97.23	SRR11093038
BC5	Clean_5B	86273988	15.1043	14.9394	0.989087	0.0239852	306	45.16	97.74	SRR11092667
BC60	Clean_60A	91276314	16.0037	15.9841	0.998777	0.0305418	302	45.7	97.25	SRR11093037
BC61	Clean_61A	88208859	15.4579	15.4351	0.99852	0.032286	303	45.56	97.31	SRR11093036
BC62	Clean_62A	107263347	18.7927	18.7519	0.997828	0.0329241	291	45.44	96.76	SRR11093035
BC63	Clean_63A	87428360	15.3109	15.2812	0.998058	0.0301914	309	45.34	97.05	SRR11093034
BC64	Clean_64A	85927231	15.0485	15.0226	0.998283	0.0282684	321	45.51	96.68	SRR11093033
BC65	Clean_65A	98352294	17.2188	17.1837	0.997959	0.0307575	281	45.73	97.7	SRR11093032
BC66	Clean_66A	96274203	16.8579	16.828	0.998226	0.0322026	284	45.4	97.31	SRR11093031
BC67	Clean_67A	85441271	14.9637	14.9346	0.998058	0.0252313	306	45.3	96.98	SRR11093030
BC68	Clean_68A	91132239	15.9543	15.9182	0.997737	0.0324641	284	45.61	97.49	SRR11093029
BC69	Clean_69A	85062726	14.9033	14.8758	0.998153	0.0268984	300	45.2	97.31	SRR11093028
BC6	Clean_6B	86365235	15.0963	15.0024	0.993781	0.0247422	296	45.04	97.21	SRR11093063
BC70	Clean_70A	98652202	17.2691	17.2354	0.998045	0.0324143	275	45.41	97.35	SRR11093027
BC71	Clean_71A	93802495	16.4367	16.4063	0.998156	0.0282402	287	45.15	97.3	SRR11093025
BC72	Clean_72A	99904448	17.4978	17.4654	0.998143	0.0333032	265	45.7	97.36	SRR11093024
BC73	Clean_73A	74162285	12.9978	12.9744	0.998199	0.0218435	333	45.27	97.5	SRR11093023
BC74	Clean_74A	78000623	13.6668	13.641	0.998111	0.0277267	308	45.17	97.31	SRR11093022
BC75	Clean_75A	80349590	14.0465	14.0238	0.998379	0.0216511	323	45.21	97.69	SRR11093021
BC76	Clean_76A	86136359	15.0557	15.028	0.998162	0.0169746	319	44.93	97.37	SRR11093020
BC77	Clean_77A	87920575	15.3721	15.3466	0.998341	0.0218523	309	45.3	97.74	SRR11093019
BC78	Clean_78A	74466359	13.0161	12.9945	0.998338	0.01772	316	45.33	97.32	SRR11093018
BC79	Clean_79A	126270652	22.0738	22.0244	0.997764	0.0232618	290	44.89	97.52	SRR11093017
BC7	Clean_7B	95205509	16.6544	16.6068	0.997142	0.0231048	307	44.83	97.28	SRR11092660
BC80	Clean_80A	83150761	14.5318	14.4851	0.996793	0.0186839	325	44.95	97.12	SRR11093016
BC81	Clean_81A	77596017	13.5694	13.5376	0.997656	0.0221902	311	45.41	97.3	SRR11093014
BC82	Clean_82A	91292957	15.9507	15.9191	0.998021	0.0246708	307	45.17	97.38	SRR11093013
BC83	Clean_83A	78441106	13.7139	13.6885	0.998144	0.0207035	324	44.89	97.44	SRR11093012
BC84	Clean_84A	100870615	17.6266	17.5944	0.998171	0.0280782	283	45.15	97.54	SRR11093011
BC85	Clean_85A	90566117	15.8219	15.7382	0.99471	0.0276993	305	45.55	97.16	SRR11093010
BC86	Clean_86A	85690602	14.9757	14.9497	0.998261	0.0243915	311	45.45	97.83	SRR11093009
BC87	Clean_87A	79843859	13.96	13.9347	0.998186	0.0204018	340	45.38	97.61	SRR11093008
BC88	Clean_88A	72326350	12.6509	12.6294	0.998304	0.0212509	315	45.28	97.19	SRR11093007
BC89	Clean_89A	94173729	16.4557	16.4263	0.998212	0.023631	309	45.8	97.24	SRR11093006
BC8	Clean_8B	89155700	15.6049	15.5295	0.99517	0.0158038	326	44.61	97.26	SRR11093026
BC90	Clean_90A	94199166	16.4826	16.4514	0.998108	0.0251033	305	45.27	97.65	SRR11093005
BC91	Clean_91A	83329647	14.5684	14.5466	0.998501	0.0219645	322	44.96	97.35	SRR11093003
BC92	Clean_92A	69298970	12.1081	12.0892	0.998437	0.0173815	355	45.07	96.75	SRR11093002
BC93	Clean_93A	88503450	15.4695	15.4482	0.998622	0.0215661	315	45.7	97.45	SRR11093080
BC94	Clean_94B	96649049	16.9402	16.8668	0.995669	0.0230425	316	44.36	97.18	SRR11093079
BC95	Clean_95B	105354858	18.4404	18.281	0.991359	0.0226153	306	45.09	97.62	SRR11093078
BC96	Clean_96B	90377154	15.7816	15.4157	0.976812	0.0245111	311	45.14	96.73	SRR11093077
BC97	Clean_97B	91190034	15.9654	15.864	0.993652	0.0225701	314	44.83	96.75	SRR11093076
BC98	Clean_98B	101831681	17.828	17.7358	0.994825	0.0300405	289	44.78	96.79	SRR11093075
BC99	Clean_99B	114131057	19.9482	19.8198	0.993564	0.0253273	282	45.56	97.31	SRR11093074
BC9	Clean_9B	81969309	14.3212	14.2385	0.994221	0.0247198	300	45.43	97.72	SRR11093015

## Sheet: Supplementary Table 3
Supplementary Table 3. Statistics of PacBio HiFi sequencing and assembly
Sample	Read number	Read size	Read N50	Read depth	Contig size	Contig number	Contig N50	Contig N90	Contig N95	Longest contig	Anchored contig number	Anchored size	Chromosome anchoring rate	Mapping rate (Illumina)	Mapping rate (RNAseq)	K-mer completeness	Base pair QV	False duplication	Complete BUSCO	LAI	Gap number	Chr without gap in centromere	Mean gap number per chr	Alternate contig size (bp)	Alternate anchored size (bp)	HiFi SRA accession number	Leaf RNAseq SRA accession number	Root RNAseq SRA accession number	NCBI genome assembly accession number
BC027	1915076	35025217112	18520	41.795	907272021	1619	18099615	1860245	54902	48847564	117	836784093	0.922308	0.9771	0.983867	0.967715	34.0544	0.0404622	0.961586	9.16	100	16	5.5	773894633	725272894	SRR20427508	SRR22903785,SRR22903759,SRR22903724	SRR22924308,SRR22924292,SRR22924267	JAVRMQ000000000
BC040	1458398	21999976002	15191	26.2522	860333351	1248	5164577	953884	201039	15698697	420	825443860	0.959447	0.9994	0.9398	0.98234	40.4227	0.0265724	0.957869	12.57	405	0	22.3333	14903207	5345568	SRR20427525	SRR22903784,SRR22903758,SRR22903723	SRR22924307,SRR22924291,SRR22924266	JAVRMR000000000
BC048	1942238	28094867298	14596	33.5251	878085295	1540	8096135	1241916	96349	28409283	297	834092762	0.949899	0.9994	0.985767	0.977494	35.6429	0.0268458	0.957869	9.49	282	3	15.5	190216754	163990630	SRR20427517	SRR22903773,SRR22903757,SRR22903722	SRR22924296,SRR22924290,SRR22924265	JAVRMS000000000
BC100	1620374	23976749266	15000	28.611	864274388	1336	5554398	1046847	123402	20229226	471	826936883	0.956799	0.9947	0.969233	0.970124	34.4452	0.0453515	0.957869	15.82	458	0	25.1667	424507013	389058639	SRR20427539	SRR22903762,SRR22903756,SRR22903721	SRR22924285,SRR22924289,SRR22924264	JAVRMT000000000
BC136	1834136	27407161992	15105	32.7045	867771170	1216	9019232	1446782	184243	28331326	344	8.34589e+08	0.961762	0.9908	0.988533	0.977682	35.9795	0.0337467	0.959727	9.78	329	1	18.1111	320903766	297314549	SRR20427538	SRR22903751,SRR22903755,SRR22903720	SRR22924274,SRR22924288,SRR22924262	JAVRMU000000000
BC170	1458422	23137966932	16020	27.6101	875817569	1125	8260800	1421265	291914	32912886	214	837443496	0.956185	0.9863	0.9859	0.975691	37.5531	0.0342248	0.957869	9.53	199	11	10.8889	767241826	722012185	SRR20427527	SRR22903740,SRR22903754,SRR22903719	SRR22924263,SRR22924287,SRR22924261	JAVRMV000000000
BC188	1519183	22541394008	14936	26.8983	861756319	1048	6443545	1339008	545604	30752305	313	8.36062e+08	0.970184	0.9992	0.9856	0.983477	40.474	0.0317438	0.960347	16.84	298	4	16.3889	12797300	7016283	SRR20427516	SRR22903729,SRR22903753,SRR22903717	SRR22924252,SRR22924286,SRR22924260	JAVRMW000000000
BC204	1455116	23512898280	16345	28.0575	870931546	1306	6248227	970544	134906	25996158	389	8.3241e+08	0.955769	0.9989	0.979767	0.979052	37.6617	0.0357909	0.960347	10.52	375	1	20.6111	430710312	403982755	SRR20427513	SRR22903718,SRR22903752,SRR22903716	SRR22924242,SRR22924284,SRR22924259	JAVRMX000000000
BC217	2080097	30889019083	14849	36.8593	872488089	1388	8861634	1575393	168042	29949209	269	834142747	0.956051	0.9993	0.986	0.977404	41.2807	0.0353527	0.960347	10.08	254	3	13.9444	164991579	142206216	SRR20427512	SRR22903707,SRR22903750,SRR22903715	SRR22924241,SRR22924283,SRR22924258	JAVRMY000000000
BC235	1600925	26172685028	16495	31.2314	871911133	1221	9004646	1071356	172853	30768140	305	8.31477e+08	0.953626	0.9986	0.9753	0.964977	35.9708	0.0282797	0.957249	16.93	289	4	15.9444	30320177	8408048	SRR20427511	SRR22903696,SRR22903749,SRR22903714	SRR22924240,SRR22924282,SRR22924257	JAVRMZ000000000
BC244	1275105	21965526267	17238	26.2111	890411381	1778	6101665	824450	53714	21390888	353	834443472	0.937144	0.9983	0.983533	0.953314	31.0922	0.0377815	0.959727	16.44	338	1	18.6111	1155631648	923186982	SRR20427510	SRR22903783,SRR22903748,SRR22903713	SRR22924306,SRR22924281,SRR22924256	JAVRNA000000000
BC264	1593338	27870734950	17632	33.2577	892098672	1318	11710191	1283399	105363	43933141	170	836740984	0.937947	0.9995	0.9867	0.971053	37.1867	0.0284313	0.957869	9.36	155	17	8.44444	272218909	239430252	SRR20427509	SRR22903782,SRR22903747,SRR22903712	SRR22924305,SRR22924280,SRR22924255	JAVRNB000000000
BC292	1666129	32470410837	19562	38.7464	890975441	1240	11273296	1361886	101183	34803150	183	840407993	0.943245	0.9977	0.9865	0.970985	38.3839	0.0357063	0.960347	9.43	166	18	15.9444	254830713	219192002	SRR20427537	SRR22903781,SRR22903746,SRR22903711	SRR22924304,SRR22924279,SRR22924254	JAVRNC000000000
BC310	1550925	27140237374	17442	32.386	872125497	1130	9486850	1621076	452118	33597634	178	8.35157e+08	0.957612	0.9987	0.9859	0.97701	40.6464	0.026529	0.959108	16.19	163	8	8.88889	29946131	9222171	SRR20427536	SRR22903780,SRR22903745,SRR22903710	SRR22924303,SRR22924278,SRR22924253	JAVRND000000000
BC311	1806745	28685685011	15864	34.2301	890631736	1581	12524428	2021824	64411	37859046	191	8.38336e+08	0.941282	0.998	0.984767	0.975521	38.874	0.0351135	0.960967	9.48	177	3	9.61111	1348758637	1041512348	SRR20427535	SRR22903779,SRR22903744,SRR22903709	SRR22924302,SRR22924277,SRR22924251	JAVRNE000000000
BC315	1781953	31222079532	17611	37.2568	891786384	1503	9749081	1735121	65015	37809926	178	8.43509e+08	0.945865	0.9991	0.985667	0.972272	39.5175	0.030434	0.960967	16.4	163	8	8.88889	290513293	248280107	SRR20427534	SRR22903778,SRR22903743,SRR22903708	SRR22924301,SRR22924276,SRR22924250	JAVRNF000000000
BC328	2134499	28538778217	13459	34.0548	867112656	896	18184003	2816654	1283742	57875403	114	8.41395e+08	0.970341	0.9989	0.9631	0.981322	41.9195	0.0308622	0.960967	16.5	99	13	5.33333	96666792	84994453	SRR20427533	SRR22903777,SRR22903742,SRR22903706	SRR22924300,SRR22924275,SRR22924249	JAVRNG000000000
BC332	2524722	32342802881	12958	38.5941	856167914	840	10089096	2529207	970070	30645355	278	8.34704e+08	0.97493	0.9992	0.9843	0.985798	42.2044	0.0203837	0.960347	17.28	263	2	14.4444	16288752	8949616	SRR20427532	SRR22903776,SRR22903741,SRR22903705	SRR22924299,SRR22924273,SRR22924248	JAVRNH000000000
BC350	2507610	32143621561	12922	38.3564	867624065	1270	11347798	1960134	221333	32274017	343	8.36984e+08	0.964685	0.9991	0.986067	0.982481	37.3959	0.0197249	0.960347	17.24	328	1	18.0556	357890395	329028002	SRR20427531	SRR22903775,SRR22903739,SRR22903704	SRR22924298,SRR22924272,SRR22924247	JAVRNI000000000
BC360	2362882	34890702645	14895	41.6345	860175034	819	11277601	2527680	736539	36693400	243	835620895	0.971454	0.9987	0.984667	0.971905	40.1081	0.0194161	0.958488	10.3	228	2	12.5	28056378	7231007	SRR20427530	SRR22903774,SRR22903738,SRR22903703	SRR22924297,SRR22924271,SRR22924246	JAVRNJ000000000
BC362	2589915	32847790343	12803	39.1967	869939241	1191	13752044	2215650	738189	44366009	141	835299527	0.960181	0.9994	0.986967	0.983012	43.8933	0.0246584	0.960347	17.83	126	10	6.83333	27064554	7564385	SRR20427529	SRR22903772,SRR22903737,SRR22903702	SRR22924295,SRR22924270,SRR22924245	JAVRNK000000000
BC382	2643970	32596678165	12425	38.8971	860989860	937	17122986	4219904	1900071	47013302	156	836167336	0.97117	0.9995	0.985833	0.984492	44.0283	0.0212984	0.959727	9.76	143	4	7.66667	14503868	4647689	SRR20427528	SRR22903771,SRR22903736,SRR22903701	SRR22924294,SRR22924269,SRR22924244	JAVRNL000000000
BC398	2393364	30589589085	12868	36.502	896397904	1567	17319776	2897815	88293	52842358	133	8.3951e+08	0.936537	0.9993	0.9874	0.93629	30.7701	0.0428588	0.960967	16.08	117	9	6.38889	676999297	652164919	SRR20427526	SRR22903770,SRR22903735,SRR22903700	SRR22924293,SRR22924268,SRR22924243	JAVRNM000000000
BC404	2526770	36102924437	14367	43.081	870419097	886	18824251	4352334	2222202	52991272	91	841399572	0.96666	0.9995	0.981867	0.988337	38.0836	0.0292155	0.960967	17.34	77	10	4.05556	14780582	6586515	SRR20427524	SRR22903769,SRR22903734,SRR22903699	SRR22936369,SRR22936343,SRR22936359	JAVRNN000000000
BC407	2388400	32609124393	13800	38.9119	879597557	1232	15250007	3383195	456737	41723928	117	839702671	0.954644	0.9995	0.987233	0.983251	34.8248	0.0252468	0.960347	16.04	102	5	5.5	17656426	5076337	SRR20427523	SRR22903768,SRR22903733,SRR22903698	SRR22936368,SRR22936367,SRR22936358	JAVRNO000000000
BC418	2315746	31948409376	13894	38.1235	867913550	970	16149405	3991012	1344975	45448161	111	838117282	0.965669	0.9995	0.987733	0.982832	43.0398	0.0256485	0.960967	17.12	98	6	5.16667	17245740	5835857	SRR20427522	SRR22903767,SRR22903732,SRR22903697	SRR22936357,SRR22936366,SRR22936356	JAVRNP000000000
BC426	2202439	27185359426	12478	32.4398	882062301	1277	18040669	2886535	788649	53967502	135	843740325	0.956554	0.9992	0.986233	0.951902	31.0877	0.0393169	0.960967	16.76	114	9	6.16667	445934813	423810987	SRR20427521	SRR22903766,SRR22903731,SRR22903695	SRR22936349,SRR22936365,SRR22936355	JAVRNQ000000000
BC434	2364090	30533504106	13027	36.4351	872196698	1130	14051399	2155059	878878	41991604	152	8.38863e+08	0.961782	0.9993	0.983067	0.964199	32.4426	0.0337828	0.962825	8.99	139	6	7.55556	79750856	66580003	SRR20427520	SRR22903765,SRR22903730,SRR22903694	SRR22936348,SRR22936364,SRR22936354	JAVRNR000000000
BC475	2298023	32631502731	14344	38.9386	870641962	931	27254076	3071972	874078	53781777	106	8.38572e+08	0.963165	0.999	0.9846	0.975313	37.7844	0.0237711	0.959108	16.93	96	18	4.88889	173481367	159118173	SRR20427519	SRR22903764,SRR22903728,SRR22903693	SRR22936347,SRR22936363,SRR22936353	JAVRNS000000000
BC477	1834189	27150747470	15044	32.3985	877192228	1122	22269736	2127111	814523	60358434	109	8.38955e+08	0.95641	0.9971	0.9837	0.986427	42.9626	0.027524	0.960347	18.11	92	18	5.05556	18068237	4190503	SRR20427518	SRR22903763,SRR22903727,SRR22903692	SRR22936346,SRR22936362,SRR22936352	JAVRNT000000000
BC494	1952372	26973217589	13928	32.1867	863202876	812	19724622	2406856	1234386	48521599	108	835848814	0.968311	0.9976	0.957767	0.964231	33.407	0.0343561	0.957869	9.43	94	15	5	19550482	6607638	SRR20427515	SRR22903761,SRR22903726,SRR22903691	SRR22936345,SRR22936361,SRR22936351	JAVRNU000000000
BC498	1909280	28101034683	14906	33.5325	869842812	833	18402062	6359434	1064624	45111034	98	8.36123e+08	0.961234	0.9995	0.9762	0.974847	36.6651	0.0293597	0.957869	8.91	84	7	4.44444	108988625	87673588	SRR20427514	SRR22903760,SRR22903725,SRR22903690	SRR22936344,SRR22936360,SRR22936350	JAVRNV000000000

## Sheet: Supplementary Table 4
Supplementary Table 4. Summary of manual inspection of 304 large genomic differences in the assemblies of 32 accessions based on PacBio HiFi read alignments
Sample	Confirmed	Ambiguous
BC027	9	0
BC040	11	2
BC048	2	1
BC100	7	1
BC136	5	0
BC170	6	3
BC188	2	4
BC204	7	1
BC217	5	4
BC235	5	4
BC244	9	2
BC264	5	2
BC292	5	4
BC310	9	1
BC311	8	1
BC315	6	4
BC328	6	4
BC332	8	0
BC350	5	0
BC360	5	2
BC362	5	3
BC382	8	0
BC398	14	2
BC404	13	3
BC407	15	2
BC418	12	2
BC426	12	1
BC434	6	4
BC475	7	1
BC477	9	0
BC494	8	4
BC498	5	3

## Sheet: Supplementary Table 5
Supplementary Table 5. Summary of manual inspection of 22 large genomic differences in two assemblies (BC170 and BC418) based on Hi-C contact maps
No.	Accession	Chromosome	RefStart	RefEnd	AccStart	AccEnd	Length	Class	Note	HiFi Inspection	Hi-C Inspection
1	BC170	Chr07	23939206	24848451	22699124	21656569	1042555	inversion	Unique	Confirmed	Ambiguous
2	BC170	Chr09	27988647	30886792	30949927	28032600	2917327	inversion	Shared	Confirmed	Confirmed
3	BC170	Chr15	27811868	28061689	28667720	28470084	197636	inversed translocation	Shared	Ambiguous	Confirmed
4	BC170	Chr15	28061689	28308868	28931228	28680923	250305	inversed translocation	Shared	Ambiguous	Confirmed
5	BC170	Chr16	17777343	19003081	22097195	20886005	1211190	inversion	Shared	Confirmed	Confirmed
6	BC170	Chr16	21125258	21961214	20887559	20012284	875275	inversion	Shared	Confirmed	Confirmed
7	BC170	Chr16	21983548	22732323	23006100	22129862	876238	inversion	Shared	Confirmed	Confirmed
8	BC170	Chr16	22829124	23688860	23798771	22934501	864270	inversion	Shared	Confirmed	Confirmed
1	BC418	Chr02	33866809	36296430	36355171	33845789	2509382	inversion	Shared	Confirmed	Confirmed
2	BC418	Chr06	41925385	43969181	44076206	42101807	1974399	inversion	Shared	Confirmed	Confirmed
3	BC418	Chr06	47615340	48410976	49353908	48558082	795826	inversion	Shared	Confirmed	Confirmed
4	BC418	Chr09	28104943	30886792	31900899	27483302	4417597	inversion	Shared	Confirmed	Confirmed
5	BC418	Chr09	30937710	31635453	31795213	31014814	780399	inversion	Shared	Confirmed	Confirmed
6	BC418	Chr18	20965911	22217444	22238330	20937728	1300602	inversion	Unique	Confirmed	Confirmed
7	BC418	Chr12	20931502	27183225	26565286	20450423	6114863	inversion	Unique	Confirmed	Confirmed
8	BC418	Chr16	17777343	19003081	21763403	20570218	1193185	inversion	Shared	Confirmed	Confirmed
9	BC418	Chr16	21125258	21961214	20571772	19674681	897091	inversion	Shared	Confirmed	Confirmed
10	BC418	Chr16	22427054	22732323	22056456	21791099	265357	inversion	Shared	Confirmed	Confirmed
11	BC418	Chr16	22741190	23721195	23452131	22508258	943873	inversion	Shared	Confirmed	Confirmed
12	BC418	Chr16	12278578	15194340	19220400	16277044	2943356	inversion	Shared	Ambiguous	Confirmed
13	BC418	Chr16	16537180	17776749	15143875	14338006	805869	inversion	Shared	Ambiguous	Confirmed
14	BC418	Chr16	19021875	20706588	13892240	12198877	1693363	inversion	Shared	Confirmed	Confirmed

## Sheet: Supplementary Table 6
Supplementary Table 6. Summary of repeat annotation of 32 broomcorn millet genomes
Accession		Mean	BC027	BC040	BC048	BC100	BC136	BC170	BC188	BC204	BC217	BC235	BC244	BC264	BC292	BC310	BC311	BC315	BC328	BC332	BC350	BC360	BC362	BC382	BC398	BC404	BC407	BC418	BC426	BC434	BC475	BC477	BC494	BC498
RNA	LTR_Copia	0.0786219	0.0947	0.0862	0.0803	0.0848	0.0915	0.0978	0.068	0.0768	0.0761	0.0775	0.0872	0.0827	0.0825	0.0826	0.0805	0.064	0.0803	0.0666	0.0711	0.09	0.0762	0.0716	0.0776	0.0695	0.0814	0.0688	0.0716	0.0792	0.0819	0.0726	0.0634	0.0809
	LTR_Gypsy	0.3659	0.3411	0.3613	0.3642	0.3666	0.3555	0.3469	0.3806	0.3737	0.3725	0.3682	0.3614	0.3631	0.3661	0.3576	0.3633	0.3714	0.3649	0.3801	0.3767	0.3567	0.3686	0.3683	0.3703	0.3699	0.3592	0.3689	0.3725	0.363	0.3635	0.367	0.3793	0.3664
	LTR_Unknown	0.00946875	0.0089	0.0093	0.0097	0.0084	0.0091	0.011	0.0089	0.0081	0.0077	0.01	0.0094	0.0097	0.0077	0.0106	0.0098	0.011	0.0107	0.0073	0.0086	0.0085	0.0091	0.0084	0.01	0.0092	0.0107	0.0124	0.0105	0.0133	0.0074	0.0073	0.0089	0.0114
	LINE	0.0137406	0.014	0.0142	0.014	0.014	0.0144	0.0137	0.0139	0.0133	0.0149	0.0133	0.013	0.014	0.014	0.0135	0.013	0.0136	0.0147	0.0134	0.0129	0.0142	0.0144	0.014	0.0131	0.0135	0.0132	0.0146	0.0137	0.0126	0.0127	0.0135	0.0146	0.0138
	SINE	0.00155313	0.0036	0.0015	0.0026	0.0005	0.0011	0.0002	0.0002	0.0017	0.0016	0.0019	0.0002	0.0008	0.0001	0.0023	0.0033	0.0007	0.0001	0.0009	0.0015	0.0001	0.0019	0.0011	0.0017	0.0043	0.0036	0.0016	0.0014	0.0003	0.0042	0.0032	0.0014	0.0001
DNA	CMC-EnSpm	0.0270344	0.0324	0.0272	0.0238	0.0258	0.0239	0.0244	0.0267	0.0251	0.026	0.0271	0.0294	0.0289	0.0344	0.0243	0.0294	0.0314	0.0262	0.0259	0.0266	0.0263	0.0253	0.025	0.0262	0.0256	0.0276	0.026	0.0283	0.0262	0.0295	0.0284	0.0264	0.0254
	MULE-MuDR	0.00817813	0.0077	0.0082	0.0088	0.0088	0.0085	0.0081	0.0072	0.0087	0.0077	0.0074	0.0077	0.0087	0.0072	0.0082	0.0081	0.0083	0.0075	0.0078	0.0082	0.0086	0.0085	0.0081	0.0083	0.0084	0.0082	0.0085	0.0075	0.0085	0.0088	0.0082	0.0087	0.0086
	hAT	0.00676875	0.0073	0.0068	0.006	0.006	0.0071	0.0067	0.0065	0.0068	0.007	0.0061	0.0066	0.0067	0.0069	0.0066	0.0065	0.0062	0.0077	0.0069	0.0069	0.0068	0.0069	0.007	0.0069	0.0061	0.0067	0.0068	0.0074	0.0061	0.0066	0.0077	0.007	0.0073
	PIF-Harbinger	0.00766875	0.007	0.0085	0.0072	0.0078	0.0075	0.0077	0.0083	0.0068	0.0079	0.0076	0.0073	0.0074	0.0071	0.0076	0.0076	0.0078	0.008	0.0086	0.0077	0.0073	0.0073	0.0075	0.0074	0.009	0.0076	0.0073	0.0074	0.0076	0.008	0.0074	0.0082	0.008
	TcMar-Stowaway	0.00349688	0.0028	0.0042	0.0029	0.0037	0.0032	0.0038	0.0033	0.0039	0.0038	0.0041	0.0034	0.004	0.0032	0.0037	0.0035	0.0035	0.0035	0.0036	0.0029	0.0039	0.0037	0.0031	0.0042	0.0036	0.0038	0.0037	0.0029	0.0027	0.003	0.0031	0.0038	0.0034
	DNA_Unknown	0.00103438	0.0007	0.0006	0.0006	0.0006	0.0003	0.0007	0.0007	0.0007	0.0009	0.0007	0.0007	0.0005	0.0009	0.0007	0.0004	0.0009	0.0009	0.0025	0.001	0.0008	0.0007	0.0027	0.0006	0.001	0.0007	0.0009	0.0009	0.001	0.0037	0.0033	0.0013	0.0005
RC_Helitron		0.00572813	0.0081	0.006	0.006	0.005	0.0063	0.0058	0.0049	0.006	0.0056	0.0057	0.0068	0.0059	0.0038	0.0079	0.0068	0.0046	0.0059	0.004	0.0044	0.0043	0.0056	0.0065	0.0058	0.0078	0.0071	0.0075	0.0038	0.0063	0.0047	0.0057	0.0039	0.0048
Unknown interspersed		0.0212406	0.0184	0.0258	0.0229	0.0228	0.0219	0.0214	0.0211	0.0216	0.0206	0.0217	0.0195	0.0227	0.0225	0.0223	0.0207	0.021	0.0184	0.0228	0.0229	0.021	0.0185	0.0261	0.0211	0.0195	0.0198	0.0195	0.022	0.0201	0.019	0.0218	0.0209	0.0194
Total interspersed		0.550438	0.5467	0.5598	0.549	0.5548	0.5503	0.5482	0.5503	0.5532	0.5523	0.5513	0.5526	0.5551	0.5564	0.5479	0.5529	0.5444	0.5488	0.5504	0.5514	0.5485	0.5467	0.5494	0.5532	0.5474	0.5497	0.5465	0.5499	0.5469	0.553	0.5492	0.5478	0.55
Low_complexity		0.000859375	0.0009	0.0008	0.0009	0.0009	0.0009	0.0008	0.0008	0.0009	0.0009	0.0009	0.0009	0.0008	0.0008	0.0009	0.0008	0.0008	0.0009	0.0008	0.0009	0.0009	0.0009	0.0009	0.0008	0.0009	0.0009	0.0009	0.0008	0.0008	0.0008	0.0009	0.0009	0.0008
Satellite		0.0228406	0.029	0.0096	0.0221	0.0127	0.0209	0.0241	0.0232	0.0186	0.022	0.0222	0.0208	0.0255	0.0265	0.0228	0.0238	0.0236	0.025	0.0215	0.0214	0.0222	0.0242	0.0224	0.0266	0.0242	0.0232	0.0227	0.0268	0.0257	0.0244	0.0251	0.0245	0.0236
Simple_repeat		0.0067	0.0066	0.007	0.0066	0.0071	0.0069	0.0067	0.0068	0.007	0.0067	0.0069	0.0068	0.0066	0.0068	0.0068	0.0065	0.0064	0.0065	0.0067	0.0066	0.0068	0.0069	0.0066	0.0064	0.0065	0.0066	0.0067	0.0066	0.0066	0.0067	0.0066	0.0068	0.0066
Total repeat		0.580847	0.5833	0.5773	0.5786	0.5755	0.5789	0.5799	0.581	0.5797	0.5818	0.581	0.5811	0.5881	0.5906	0.5784	0.5839	0.5752	0.5812	0.5795	0.5803	0.5784	0.5786	0.5792	0.5874	0.5789	0.5803	0.5767	0.5844	0.5801	0.5852	0.5819	0.5796	0.5811
	-

## Sheet: Supplementary Table 7
Supplementary Table 7. Summary of gene annotation of 32 broomcorn millet genomes
Sample	Gene number	Complete BUSCO	Annotated by InterPro
BC027	63780	0.96	0.893478
BC040	58725	0.957	0.905747
BC048	60663	0.953	0.90589
BC100	59278	0.954	0.909494
BC136	59169	0.952	0.906522
BC170	60012	0.951	0.904802
BC188	57640	0.956	0.911051
BC204	59239	0.943	0.904151
BC217	58940	0.959	0.906142
BC235	59968	0.953	0.904182
BC244	61371	0.955	0.900393
BC264	59569	0.943	0.906109
BC292	59591	0.955	0.90178
BC310	59476	0.952	0.910401
BC311	59793	0.958	0.908066
BC315	61021	0.958	0.902542
BC328	58925	0.96	0.908256
BC332	56869	0.956	0.912079
BC350	58543	0.953	0.907863
BC360	57987	0.947	0.91186
BC362	59058	0.955	0.908734
BC382	58583	0.945	0.905194
BC398	59781	0.958	0.907328
BC404	60025	0.96	0.902541
BC407	58345	0.952	0.907293
BC418	58942	0.962	0.909759
BC426	59469	0.96	0.908406
BC434	59999	0.946	0.901715
BC475	57535	0.96	0.909377
BC477	60051	0.959	0.904348
BC494	58009	0.95	0.912048
BC498	58252	0.956	0.908432

## Sheet: Supplementary Table 8
Supplementary Table 8. Pfam domain enrichment in core genes of 32 broomcorn millet genomes
ID	P adjusted	Description	GeneRatio	BgRatio
PF00076	1.67015e-08	RNA recognition motif. (a.k.a. RRM, RBD, or RNP domain)	326/20409	464/36994
PF00271	1.05419e-05	Helicase conserved C-terminal domain	175/20409	242/36994
PF00225	0.000235646	Kinesin motor domain	86/20409	111/36994
PF00400	0.00026638	WD domain, G-beta repeat	249/20409	370/36994
PF00612	0.000926331	IQ calmodulin-binding motif	54/20409	66/36994
PF00249	0.00116378	Myb-like DNA-binding domain	216/20409	322/36994
PF03106	0.00116378	WRKY DNA -binding domain	114/20409	158/36994
PF00498	0.00124912	FHA domain	30/20409	33/36994
PF01190	0.00234943	Pollen protein Ole e 1 like	39/20409	46/36994
PF00806	0.00280012	Pumilio-family RNA binding repeat	25/20409	27/36994
PF00628	0.00365347	PHD-finger	63/20409	82/36994
PF14368	0.00883191	Probable lipid transfer	75/20409	102/36994
PF02984	0.00897615	Cyclin, C-terminal domain	35/20409	42/36994
PF02453	0.00897615	Reticulon	30/20409	35/36994
PF00493	0.00897615	MCM P-loop domain	15/20409	15/36994
PF17207	0.00897615	MCM OB domain	15/20409	15/36994
PF00011	0.00971659	Hsp20/alpha crystallin family	49/20409	63/36994
PF00443	0.00971659	Ubiquitin carboxyl-terminal hydrolase	49/20409	63/36994
PF00481	0.0114642	Protein phosphatase 2C	115/20409	167/36994
PF07496	0.0116296	CW-type Zinc Finger	21/20409	23/36994
PF00447	0.0117166	HSF-type DNA-binding	42/20409	53/36994
PF01764	0.0140647	Lipase (class 3)	66/20409	90/36994
PF00270	0.0140647	DEAD/DEAH box helicase	110/20409	160/36994
PF00439	0.0140647	Bromodomain	37/20409	46/36994
PF03000	0.0144997	NPH3 family	45/20409	58/36994
PF06200	0.0154346	tify domain	32/20409	39/36994
PF14383	0.0154346	DUF761-associated sequence motif	25/20409	29/36994
PF00227	0.0154346	Proteasome subunit	34/20409	42/36994
PF08699	0.0154346	Argonaute linker 1 domain	13/20409	13/36994
PF17855	0.0154346	MCM AAA-lid domain	13/20409	13/36994
PF00010	0.0154346	Helix-loop-helix DNA-binding domain	163/20409	248/36994
PF02469	0.0163799	Fasciclin domain	27/20409	32/36994
PF00512	0.0165313	His Kinase A (phospho-acceptor) domain	22/20409	25/36994
PF00999	0.0208487	Sodium/hydrogen exchanger family	43/20409	56/36994
PF00320	0.0208487	GATA zinc finger	41/20409	53/36994
PF00643	0.0226282	B-box zinc finger	26/20409	31/36994
PF04545	0.0227395	Sigma-70, region 4	12/20409	12/36994
PF14551	0.0227395	MCM N-terminal domain	12/20409	12/36994
PF02170	0.0261269	PAZ domain	18/20409	20/36994
PF02042	0.0261269	RWP-RK domain	23/20409	27/36994
PF00072	0.0261269	Response regulator receiver domain	60/20409	83/36994
PF01794	0.0262038	Ferric reductase like transmembrane component	15/20409	16/36994
PF09425	0.0287091	Jas motif	25/20409	30/36994
PF00027	0.0301653	Cyclic nucleotide-binding domain	27/20409	33/36994
PF16135	0.0301653	Tify domain binding domain	27/20409	33/36994
PF01202	0.0323359	Shikimate kinase	11/20409	11/36994
PF04539	0.0323359	Sigma-70 region 3	11/20409	11/36994
PF04542	0.0323359	Sigma-70 region 2	11/20409	11/36994
PF06203	0.0325388	CCT motif	48/20409	65/36994
PF00046	0.0325388	Homeodomain	77/20409	111/36994
PF01429	0.0325388	Methyl-CpG binding domain	22/20409	26/36994
PF10584	0.0325388	Proteasome subunit A N-terminal signature	17/20409	19/36994
PF00623	0.0325388	RNA polymerase Rpb1, domain 2	14/20409	15/36994
PF02171	0.0325388	Piwi domain	14/20409	15/36994
PF03129	0.0325388	Anticodon binding domain	14/20409	15/36994
PF06814	0.0325388	Lung seven transmembrane receptor	14/20409	15/36994
PF16486	0.0325388	N-terminal domain of argonaute	14/20409	15/36994
PF13920	0.0325388	Zinc finger, C3HC4 type (RING finger)	58/20409	81/36994
PF00520	0.0361394	Ion transport protein	34/20409	44/36994
PF04484	0.0364292	QWRF family	19/20409	22/36994
PF00307	0.042068	Calponin homology (CH) domain	21/20409	25/36994
PF03893	0.0421174	Lipase 3 N-terminal region	10/20409	10/36994
PF07250	0.0421174	Glyoxal oxidase N-terminus	10/20409	10/36994
PF16488	0.0421174	Argonaute linker 2 domain	10/20409	10/36994
PF07651	0.0421174	ANTH domain	16/20409	18/36994
PF08030	0.0421174	Ferric reductase NAD binding domain	16/20409	18/36994
PF00514	0.0433737	Armadillo/beta-catenin-like repeat	46/20409	63/36994
PF00504	0.0456451	Chlorophyll A-B binding protein	27/20409	34/36994
PF13602	0.0463036	Zinc-binding dehydrogenase	13/20409	14/36994
PF03999	0.0492819	Microtubule associated protein (MAP65/ASE1 family)	18/20409	21/36994
PF14299	0.0492819	Phloem protein 2	18/20409	21/36994
Note: Enrichment test was performed based on hypergeometric distribution. P-adjust values were estimated by FDR adjustment.

## Sheet: Supplementary Table 9
Supplementary Table 9. Pfam domain enrichment in dispensable genes of 32 broomcorn millet genomes
ID	P adjusted	Description	GeneRatio	BgRatio
PF13966	2.63401e-20	zinc-binding in reverse transcriptase	59/10002	71/36994
PF00067	2.63401e-20	Cytochrome P450	182/10002	353/36994
PF00314	4.89824e-18	Thaumatin family	46/10002	52/36994
PF12776	2.89266e-17	Myb/SANT-like DNA-binding domain	71/10002	101/36994
PF08392	1.65305e-16	FAE1/Type III polyketide synthase-like protein	38/10002	41/36994
PF08541	4.97517e-16	3-Oxoacyl-[acyl-carrier-protein (ACP)] synthase III C terminal	37/10002	40/36994
PF07859	1.17043e-14	alpha/beta hydrolase fold	44/10002	54/36994
PF00141	2.2336e-14	Peroxidase	75/10002	119/36994
PF00332	2.50078e-12	Glycosyl hydrolases family 17	51/10002	73/36994
PF01357	2.84891e-12	Expansin C-terminal domain	47/10002	65/36994
PF03330	2.84891e-12	Lytic transglycolase	45/10002	61/36994
PF00083	8.84679e-11	Sugar (and other) transporter	63/10002	105/36994
PF14543	1.51601e-10	Xylanase inhibitor N-terminal	63/10002	106/36994
PF03101	1.18041e-08	FAR1 DNA-binding domain	70/10002	132/36994
PF03254	1.18094e-08	Xyloglucan fucosyltransferase	19/10002	20/36994
PF14541	1.82569e-08	Xylanase inhibitor C-terminal	62/10002	113/36994
PF08387	1.22897e-07	FBD	51/10002	90/36994
PF00891	2.71619e-07	O-methyltransferase domain	29/10002	41/36994
PF01453	1.17086e-06	D-mannose binding lectin	43/10002	75/36994
PF01559	1.26641e-06	Zein seed storage protein	15/10002	16/36994
PF04434	1.53701e-06	SWIM zinc finger	50/10002	93/36994
PF02458	1.58202e-06	Transferase family	80/10002	173/36994
PF08100	1.67235e-06	Dimerisation domain	20/10002	25/36994
PF00164	3.23038e-06	Ribosomal protein S12/S23	17/10002	20/36994
PF14392	3.3141e-06	Zinc knuckle	27/10002	40/36994
PF03083	4.07171e-06	Sugar efflux transporter for intercellular exchange	25/10002	36/36994
PF00854	5.49006e-06	POT family	42/10002	76/36994
PF00251	9.15779e-06	Glycosyl hydrolases family 32 N-terminal domain	16/10002	19/36994
PF01554	9.72325e-06	MatE	47/10002	90/36994
PF05922	9.87562e-06	Peptidase inhibitor I9	37/10002	65/36994
PF08031	1.46934e-05	Berberine and berberine like	11/10002	11/36994
PF08244	2.54128e-05	Glycosyl hydrolases family 32 C terminal	15/10002	18/36994
PF00954	4.03445e-05	S-locus glycoprotein domain	35/10002	63/36994
PF17766	0.000156493	Fibronectin type-III domain	29/10002	51/36994
PF14303	0.000196015	No apical meristem-associated C-terminal domain	34/10002	64/36994
PF08276	0.000198204	PAN-like domain	30/10002	54/36994
PF02892	0.000207141	BED zinc finger	25/10002	42/36994
PF02298	0.000207141	Plastocyanin-like domain	37/10002	72/36994
PF14432	0.000370097	DYW family of nucleic acid deaminases	45/10002	95/36994
PF00201	0.000728717	UDP-glucoronosyl and UDP-glucosyl transferase	38/10002	78/36994
PF01490	0.000782912	Transmembrane amino acid transporter protein	47/10002	103/36994
PF05970	0.000802568	PIF1-like helicase	18/10002	28/36994
PF00646	0.000975942	F-box domain	132/10002	362/36994
PF00190	0.00138059	Cupin	29/10002	56/36994
PF07983	0.00159349	X8 domain	30/10002	59/36994
PF00112	0.00240131	Papain family cysteine protease	21/10002	37/36994
PF03283	0.00337263	Pectinacetylesterase	17/10002	28/36994
PF02365	0.00337263	No apical meristem (NAM) protein	54/10002	129/36994
PF01020	0.00426087	Ribosomal L40e family	10/10002	13/36994
PF00082	0.00564631	Subtilase family	29/10002	60/36994
PF01734	0.00735348	Patatin-like phospholipase	20/10002	37/36994
PF00071	0.00737136	Ras family	50/10002	121/36994
PF14547	0.0106365	Hydrophobic seed protein	10/10002	14/36994
PF00107	0.0112534	Zinc-binding dehydrogenase	26/10002	54/36994
PF08246	0.013783	Cathepsin propeptide inhibitor domain (I29)	19/10002	36/36994
PF00560	0.0141447	Leucine Rich Repeat	63/10002	164/36994
PF00223	0.0176235	Photosystem I psaA/psaB protein	14/10002	24/36994
PF13855	0.0190694	Leucine rich repeat	126/10002	368/36994
PF03552	0.0227745	Cellulose synthase	15/10002	27/36994
PF13839	0.0350245	GDSL/SGNH-like Acyl-Esterase family found in Pmr5 and Cas1p	33/10002	78/36994
PF08240	0.0350245	Alcohol dehydrogenase GroES-like domain	25/10002	55/36994
PF00651	0.0435346	BTB/POZ domain	40/10002	100/36994
PF08263	0.0439503	Leucine rich repeat N-terminal domain	97/10002	281/36994
PF00012	0.0439503	Hsp70 protein	14/10002	26/36994
PF00450	0.0492061	Serine carboxypeptidase	29/10002	68/36994
Note: Enrichment test was performed based on hypergeometric distribution. P-adjust values were estimated by FDR adjustment.

[truncated: 13 more sheets: Supplementary Table 10, Supplementary Table 11, Supplementary Table 12, Supplementary Table 13, Supplementary Table 14, Supplementary Table 15, Supplementary Table 16, Supplementary Table 17, Supplementary Table 18, Supplementary Table 19, Supplementary Table 20, Supplementary Table 21, Supplementary Table 22]
