# Supplementary material for: Pangenome analysis reveals genomic variations associated with domestication traits in broomcorn millet
Source: Nat Genet. 2023 Nov 30;55(12):2243–54. doi: 10.1038/s41588-023-01571-z (PMC10703678; doi:10.1038/s41588-023-01571-z)
Supplement: Supplementary file 4 — Statistical source data for Fig. 1. [file 41588_2023_1571_MOESM4_ESM.xlsx]

## Sheet: Fig. 1a
Fig. 1a Worldwide distribution of 516 broomcorn millet accessions
Accession	Population	longitude	latitude
BC439	C2	65.1298	33.9765
BC440	C2	63.6396	31.6306
BC441	C2	68.1837	33.0363
BC442	C2	-65.1215	-32.6076
BC443	C2	-70.1256	-44.043
BC506	C2	14.3966	47.924
BC444	W1	134.037	-21.0585
BC445	C1	124.544	-25.5433
BC446	C1	132.786	-27.3321
BC447	C2	68.606	29.6245
BC448	C2	67.2814	28.5905
BC449	C2	65.2209	28.9795
BC502	C2	65.2209	28.9795
BC450	C2	25.0523	42.7974
BC451	C2	23.9485	42.6618
BC452	C2	24.6476	42.3077
BC1	C1	116.238	40.2264
BC2	C3	115.982	40.4622
BC3	C3	116.352	39.8844
BC453	C2	19.0516	52.5227
BC454	C2	19.6403	51.9353
BC455	C2	19.6403	51.9353
BC456	C2	9.81797	52.0038
BC457	C2	8.19901	52.0038
BC458	W1	10.4067	48.9044
BC514	C2	113.401	58.0808
BC515	C2	86.4679	59.0041
BC516	C2	103.688	56.6495
BC26	C3	107.041	35.3086
BC27	C3	116.61	28.254
BC12	C3	105.342	34.7383
BC4	C3	103.953	36.3381
BC19	C3	103.953	36.3381
BC14	C3	99.8258	39.3836
BC32	C3	102.904	37.4758
BC28	C3	103.582	35.4941
BC23	C3	107.996	36.4676
BC9	C3	106.659	35.2236
BC22	C3	116.413	39.9109
BC21	C3	105.06	35.6985
BC6	C3	107.375	35.3387
BC17	C3	104.069	37.1874
BC5	C3	104.683	36.5771
BC10	C3	105.738	35.5283
BC375	C3	105.738	35.5283
BC20	C3	116.413	39.9109
BC7	C3	107.627	35.0716
BC16	C3	116.413	39.9109
BC24	C3	107.935	35.5079
BC25	C3	107.935	35.5079
BC8	C3	116.413	39.9109
BC11	C3	116.413	39.9109
BC30	C3	116.413	39.9109
BC18	C3	103.267	36.7421
BC13	C3	116.413	39.9109
BC31	C3	116.413	39.9109
BC15	C3	116.413	39.9109
BC29	C3	108.366	35.4982
BC33	C3	108.462	36.3158
BC34	C3	104.16	36.6048
BC35	C3	104.918	36.9256
BC36	C3	106.771	36.8053
BC37	C3	105.916	36.8994
BC332	C3	104.301	36.2441
BC333	C3	108.473	36.1843
BC334	C3	104.495	36.4265
BC335	C3	107.877	36.1579
BC336	C3	104.673	36.8011
BC376	W1	103.858	37.0158
BC377	W1	107.869	36.4451
BC378	C3	105.386	36.204
BC379	W1	107.043	36.871
BC459	C2	42.9935	42.3286
BC460	W1	43.5869	41.7526
BC461	C2	41.6735	42.8182
BC463	C1	67.6458	47.7174
BC42	C1	116.413	39.9109
BC40	C1	116.413	39.9109
BC43	C1	116.413	39.9109
BC41	C3	110.361	20.0092
BC45	C1	110.361	20.0092
BC44	C1	116.413	39.9109
BC38	C3	109.752	18.4001
BC39	C3	109.752	18.4001
BC464	C3	127.284	37.3743
BC465	C2	127.192	36.592
BC466	C2	127.192	36.592
BC491	C2	127.192	36.592
BC507	C1	127.302	35.7267
BC55	C1	118.18	40.7744
BC64	C1	118.18	40.7744
BC57	C3	115.839	40.9188
BC47	C3	115.29	40.9805
BC51	C3	119.252	39.8814
BC59	C1	116.106	38.4514
BC374	C1	116.413	39.9109
BC56	C1	125.335	43.9495
BC66	C1	115.415	37.3641
BC60	C1	114.241	39.4488
BC50	C3	123.775	41.3016
BC62	C1	118.956	40.4128
BC63	C1	114.751	38.6284
BC65	C1	117.085	39.9881
BC46	C1	113.976	41.0822
BC53	C3	116.413	39.9109
BC54	C3	117.767	41.9443
BC58	C3	114.595	39.8471
BC52	C3	116.115	39.0002
BC49	C3	116.413	39.9109
BC373	C3	116.413	39.9109
BC61	C3	114.783	37.7619
BC48	C3	115.211	40.3858
BC369	C3	118.924	38.8222
BC370	C3	116.581	38.0446
BC371	C3	117.024	38.0853
BC372	C3	115.418	38.9682
BC380	W1	117.571	38.9963
BC381	W1	115.76	38.1779
BC382	W1	115.545	38.9871
BC383	W1	118.087	38.6954
BC384	W1	117.857	38.9262
BC385	W1	114.791	38.947
BC386	W1	116.392	38.7756
BC387	W1	115.667	38.8518
BC388	W1	119.073	38.8969
BC68	C1	116.413	39.9109
BC69	C3	132.045	47.2559
BC70	C1	132.045	47.2559
BC71	C3	130.726	47.0288
BC72	C1	130.726	47.0288
BC77	C3	116.413	39.9109
BC81	C3	116.413	39.9109
BC67	C3	125.881	48.0432
BC76	C3	130.288	45.2841
BC73	C3	131.854	45.5356
BC74	C3	131.854	45.5356
BC75	C3	131.854	45.5356
BC83	C3	125.228	49.1913
BC87	C3	125.228	49.1913
BC78	C3	129.489	44.347
BC79	C1	128.752	45.9964
BC80	C2	127.174	44.9378
BC82	C3	127.078	46.5029
BC84	C3	127.171	46.1535
BC85	C3	127.208	46.2682
BC86	C3	127.105	46.2504
BC88	C3	127.259	45.6267
BC337	C3	127.6	45.5803
BC338	W1	127.141	46.2558
BC339	C1	127.754	46.0888
BC340	C3	127.82	45.9122
BC389	W1	127.57	45.8187
BC390	C3	127.805	46.1431
BC391	W1	127.239	46.5452
BC392	W1	127.522	46.4104
BC393	W1	127.369	46.1823
BC394	W1	127.887	45.5862
BC395	W1	127.146	46.0486
BC396	W1	127.917	46.0775
BC397	W1	127.14	46.5078
BC89	C1	114.309	30.5885
BC90	C3	114.309	30.5885
BC462	C3	73.1618	41.4638
BC93	C1	128.905	43.1179
BC92	C3	116.413	39.9109
BC99	C3	128.239	43.3783
BC98	C3	126.057	44.9942
BC94	C3	125.751	42.2909
BC95	C3	125.765	41.6857
BC100	C1	125.765	41.6857
BC96	C1	126.504	43.6787
BC97	C1	126.504	43.6787
BC91	C1	123.207	45.8531
BC101	C3	127.139	44.1895
BC102	C1	127.137	44.721
BC341	C3	127.112	44.2902
BC342	C3	126.889	44.7753
BC343	C3	127.197	44.3512
BC398	W1	127.082	44.7186
BC399	W1	127.224	44.7591
BC400	W1	126.686	44.4371
BC401	W1	127.548	44.2574
BC402	W1	126.988	44.2653
BC403	W1	127.078	44.4309
BC404	W1	127.566	44.1466
BC405	W1	127.185	44.4125
BC406	W1	127.514	43.9907
BC110	C1	119.041	33.6382
BC103	C1	117.176	34.1861
BC104	C1	117.176	34.1861
BC105	C1	119.034	32.3076
BC106	C1	119.715	31.6411
BC107	C1	119.746	32.2581
BC108	C1	119.332	31.4703
BC467	C3	16.9528	49.6083
BC468	C2	16.8792	49.2724
BC469	C2	18.4246	48.7885
BC511	C2	17.191	45.5962
BC512	C2	16.0871	45.5703
BC513	C2	16.2343	46.136
BC115	C3	116.45	39.9264
BC116	C1	116.45	39.9264
BC117	C3	109.125	21.4811
BC111	C1	123.338	42.7499
BC118	C3	116.413	39.9109
BC114	C3	122.772	41.5231
BC112	C1	116.338	39.7521
BC113	C1	125.046	41.74
BC119	C3	123.791	42.274
BC120	C3	123.543	41.8837
BC344	C3	124.051	42.0328
BC345	C3	123.989	42.3089
BC407	W1	123.769	42.0416
BC408	W1	124.297	42.0644
BC409	W1	123.758	42.5229
BC410	W1	123.831	42.0544
BC411	W1	123.936	42.6606
BC412	W1	124.109	42.01
BC470	C2	26.2396	45.5414
BC471	C2	24.1791	45.5155
BC472	C2	26.718	44.6554
BC473	C2	-108.257	40.7349
BC474	C1	-110.083	44.9917
BC475	C3	-112.083	45.9917
BC476	C2	103.724	44.8239
BC477	C3	98.2784	45.8618
BC478	C2	101.811	44.3506
BC479	C2	-103.952	24.8397
BC480	C2	-107.117	27.8234
BC481	C2	-107.117	27.8234
BC126	C3	116.413	39.9109
BC125	C1	107.37	40.7567
BC127	C3	117.131	40.1671
BC134	C3	117.131	40.1671
BC135	C3	117.131	40.1671
BC143	C3	117.131	40.1671
BC124	C3	108.273	41.0945
BC133	C3	108.273	41.0945
BC149	C3	116.413	39.9109
BC121	C3	116.413	39.9109
BC122	C1	116.413	39.9109
BC147	C3	116.413	39.9109
BC109	C3	116.413	39.9109
BC131	C3	116.413	39.9109
BC132	C3	116.413	39.9109
BC141	C3	113.841	40.8793
BC150	C3	116.413	39.9109
BC140	C3	116.493	42.2089
BC148	C2	116.413	39.9109
BC128	C3	116.413	39.9109
BC136	C3	116.413	39.9109
BC137	C3	116.413	39.9109
BC144	C3	116.413	39.9109
BC151	C3	109.97	39.828
BC139	C3	117.131	40.1671
BC145	C3	117.131	40.1671
BC146	C3	117.131	40.1671
BC129	C3	116.413	39.9109
BC138	C3	116.413	39.9109
BC123	C1	119.386	43.9764
BC130	C3	121.325	43.6064
BC142	C3	116.413	39.9109
BC152	C3	112.533	41.4707
BC346	C3	112.151	41.1386
BC347	C3	112.515	41.7259
BC348	C3	112.016	41.2474
BC349	C3	112.543	41.6519
BC350	C3	112.564	41.7041
BC351	C3	111.838	40.9991
BC352	C3	112.46	41.5366
BC353	C3	111.861	41.3461
BC413	W1	112.205	41.7148
BC414	W1	112.432	41.423
BC415	W1	111.869	41.7868
BC416	W1	111.959	41.6719
BC417	W1	112.117	41.3292
BC418	W1	112.292	41.5437
BC419	W1	112.216	40.8648
BC482	C2	82.8596	28.5022
BC483	C1	82.3594	29.1468
BC484	C2	83.3345	28.0916
BC161	C3	116.413	39.9109
BC164	C3	116.413	39.9109
BC166	C3	116.413	39.9109
BC167	C3	116.413	39.9109
BC168	C3	116.413	39.9109
BC162	C3	117.131	40.1671
BC160	C3	105.651	36.5708
BC154	C3	106.357	38.5604
BC155	C3	106.357	38.5604
BC156	C3	106.346	38.1087
BC153	C3	106.537	38.9196
BC157	C3	116.413	39.9109
BC163	C3	105.735	35.9701
BC158	C3	107.413	37.7893
BC159	C3	116.413	39.9109
BC165	C3	106.428	39.4707
BC169	C3	106.552	38.7049
BC170	C3	107.049	38.5241
BC171	C3	106.95	38.9388
BC354	C3	107.123	38.9792
BC355	C3	106.484	38.5515
BC356	C3	106.62	38.8194
BC357	C3	106.499	39.1768
BC358	C3	106.579	39.2088
BC359	C3	106.67	38.5336
BC360	C3	106.707	38.6395
BC420	W1	106.722	39.323
BC421	W1	106.609	38.7348
BC422	W1	106.556	38.7538
BC423	W1	106.585	39.0936
BC424	W1	106.54	38.4929
BC425	W1	106.928	39.2515
BC426	W1	106.56	38.9577
BC427	W1	106.483	38.5673
BC178	C3	100.627	36.2887
BC180	C3	101.44	36.0462
BC181	W1	116.413	39.9109
BC179	C3	116.413	39.9109
BC172	C3	102.27	36.101
BC176	C3	102.27	36.101
BC177	C3	102.27	36.101
BC187	C3	101.579	36.5066
BC188	C3	101.579	36.5066
BC189	C3	101.579	36.5066
BC183	C3	102.409	36.4878
BC173	C3	102.836	36.3256
BC182	C3	102.836	36.3256
BC184	C3	102.836	36.3256
BC185	C3	102.836	36.3256
BC174	C3	101.784	36.6234
BC190	C3	101.784	36.6234
BC175	C3	102.495	35.8567
BC186	W1	102.495	35.8567
BC485	C2	139.24	37.0698
BC486	C1	136.811	35.7313
BC487	C2	136.811	35.7313
BC505	C2	7.66254	46.8486
BC201	C1	116.254	36.341
BC198	C1	121.275	37.5037
BC202	C1	116.102	35.4021
BC196	C1	118.549	36.5191
BC199	C1	116.413	39.9109
BC197	C1	119.994	36.7827
BC192	C3	116.769	36.7899
BC200	C1	117.135	34.8133
BC206	C1	116.413	39.9109
BC207	C3	116.413	39.9109
BC195	C1	116.531	39.8024
BC191	C1	116.644	36.9402
BC194	C1	117.533	36.6855
BC203	C2	116.413	39.9109
BC193	C1	117.749	36.87
BC204	C3	116.911	40.1373
BC205	C1	116.584	40.6601
BC208	C1	117.214	37.6937
BC219	C3	111.093	39.0283
BC209	C3	121.524	25.0671
BC210	C3	121.524	25.0671
BC211	C3	121.524	25.0671
BC244	C3	121.524	25.0671
BC432	C3	121.524	25.0671
BC248	C3	113.271	39.1952
BC238	C3	111.57	36.6588
BC433	C3	111.57	36.6588
BC251	C3	111.795	37.2713
BC235	C3	111.855	35.9744
BC243	C3	111.074	39.0338
BC232	C3	111.927	36.2723
BC212	C3	114.289	39.766
BC226	C3	113.577	37.3348
BC250	C3	113.577	37.3348
BC245	C3	113.706	39.699
BC237	C3	110.689	36.104
BC241	C3	110.989	35.6104
BC227	C3	111.924	37.0327
BC229	C3	111.157	37.5236
BC231	C3	116.413	39.9109
BC214	C3	114.241	39.4488
BC221	C3	111.514	39.4422
BC217	C3	112.296	39.5174
BC218	C3	112.296	39.5174
BC434	W1	112.296	39.5174
BC253	C3	111.223	34.8429
BC225	C3	112.182	37.1956
BC230	W1	112.705	36.7622
BC234	C1	111.482	35.6473
BC249	C3	113.183	37.9013
BC213	C3	116.413	39.9109
BC223	C3	116.413	39.9109
BC435	C3	116.413	39.9109
BC436	C3	114.097	40.4264
BC242	C1	111.231	35.3629
BC252	C3	111.231	35.3629
BC222	C3	113.261	38.7342
BC240	C3	111.226	35.1475
BC233	C3	116.413	39.9109
BC246	C1	113.755	40.3674
BC437	C3	113.755	40.3674
BC236	C3	111.725	35.7444
BC247	C3	112.474	39.9949
BC224	C3	112.715	37.7039
BC228	C3	112.982	37.0764
BC220	C3	112.717	38.7365
BC239	C1	116.413	39.9109
BC215	C3	112.709	40.0196
BC216	C3	112.709	40.0196
BC254	C3	112.629	38.8736
BC255	C3	113.106	38.6108
BC256	C3	112.966	38.6226
BC257	C3	112.706	38.9383
BC258	C3	112.886	38.2528
BC259	C3	112.85	38.053
BC260	C3	113.093	38.174
BC261	C3	112.849	38.4312
BC262	C3	112.493	38.5047
BC361	C3	113.331	37.9668
BC362	C3	112.528	38.5192
BC363	C3	112.74	38.9194
BC364	C3	113.39	38.1951
BC365	C3	113.407	38.5086
BC428	C3	113.224	38.0686
BC429	W1	113.292	37.9725
BC430	W1	112.582	38.3961
BC431	C3	112.905	38.8902
BC278	C3	109.938	35.1966
BC279	C3	109.948	34.8018
BC268	C3	107.608	37.6005
BC287	C3	107.608	37.6005
BC293	C3	107.608	37.6005
BC294	C3	107.608	37.6005
BC263	C3	111.074	39.0338
BC284	C3	111.074	39.0338
BC295	C3	109.27	35.5851
BC269	C3	110.497	38.0256
BC267	C3	108.801	37.6051
BC285	C3	108.801	37.6051
BC286	C3	108.801	37.6051
BC289	C3	108.801	37.6051
BC292	C3	108.801	37.6051
BC281	C3	106.871	34.8988
BC277	C3	109.438	35.7683
BC282	C3	109.369	32.3948
BC270	C3	110.128	37.0949
BC288	C3	110.128	37.0949
BC283	C1	110.888	33.5375
BC264	C3	110.505	38.8485
BC265	C3	110.505	38.8485
BC280	C3	116.413	39.9109
BC290	C3	110.746	37.4583
BC297	C3	116.413	39.9109
BC291	C3	108.34	35.118
BC274	C3	116.413	39.9109
BC275	C3	116.413	39.9109
BC273	C3	110.201	36.8841
BC276	C3	110.175	36.0564
BC296	C3	109.124	35.4046
BC266	C3	116.413	39.9109
BC272	C3	108.776	36.828
BC271	C3	109.681	37.1488
BC298	C3	109.397	34.3354
BC299	C1	109.454	34.5307
BC300	C3	109.039	34.3076
BC301	C3	109.372	34.7262
BC302	C3	109.394	34.5844
BC303	C3	109.038	34.4352
BC304	C3	109.239	35.1239
BC305	C3	109.091	34.9468
BC306	C3	109.141	35.1409
BC307	C3	109.304	34.2772
BC308	C3	109.484	34.4334
BC309	C3	109.253	34.7376
BC310	C3	109.43	34.3365
BC366	C3	109.482	34.776
BC367	C3	109.674	34.751
BC368	C3	109.544	34.2641
BC488	C1	71.6532	38.672
BC489	C2	72.6099	38.1509
BC490	C2	34.0567	39.5629
BC492	C1	34.0567	39.5629
BC493	C2	33.2374	48.4839
BC494	C2	28.9693	50.12
BC495	C2	29.2636	50.7778
BC496	C2	-4.38073	39.091
BC497	C2	-2.94574	39.091
BC498	C2	-5.11662	38.9188
BC311	C2	79.8093	31.4853
BC314	C3	88.1392	47.8328
BC319	C2	116.413	39.9109
BC327	W1	81.8585	41.8007
BC318	C2	83.6334	46.5319
BC320	C2	87.9937	44.1631
BC315	C3	86.4248	48.0661
BC316	C2	85.8808	47.449
BC321	C2	86.2206	44.3101
BC313	C2	90.3894	46.6802
BC312	C3	103.556	29.4193
BC322	C2	103.556	29.4193
BC317	C3	82.9855	46.7543
BC324	C3	81.8426	43.2242
BC325	C2	81.8426	43.2242
BC323	C3	83.267	43.4359
BC326	C2	81.2842	43.9153
BC328	W1	82.1907	43.7276
BC329	C2	83.8816	43.5352
BC438	C3	81.5189	44.1412
BC499	C2	20.0619	47.5425
BC500	C2	18.443	47.4427
BC501	C2	18.443	47.4427
BC503	C2	44.2429	32.1814
BC504	C2	42.4031	32.0561
BC508	C2	13.0075	42.9063
BC509	C2	11.922	42.798
BC510	C2	11.4621	43.0954
BC330	C3	103.779	25.7321
BC331	C1	102.965	25.1508

## Sheet: Fig. 1b
Fig 1b. Principle component 1 and 2 of 516 broomcorn millet accessions
Accession	PC1	PC2
100B	0.013994	0.0176342
101B	0.0169537	0.0271126
102B	0.0188893	0.031202
103B	0.0158687	0.0277136
104B	0.0149859	0.0269122
105B	0.0115599	0.00629869
106B	0.0142148	0.0216817
107B	0.0146669	0.0234644
108B	0.0173961	0.0303521
109B	-0.0161438	0.0210577
10B	0.0229006	0.0160655
110B	0.0140307	0.0226751
111B	0.01494	0.027904
112B	0.00994902	0.00214368
113B	0.0160794	0.0237244
114B	0.0196976	0.0317024
115B	0.0189287	0.0257762
116B	0.0166129	0.0289131
117B	0.0222227	0.0293396
118B	0.0226351	0.0258688
119B	0.0216258	0.0321388
11B	0.0173682	0.0211633
120B	0.0223855	0.0228903
121B	0.0174368	0.0112949
122B	0.0144516	0.0122173
123B	0.0167691	0.012951
124B	0.0195974	0.0281553
125B	0.0124878	0.00360872
126B	0.0158756	0.0205047
127B	0.0223531	0.0225986
128B	0.02244	0.0300776
129B	0.0194554	0.0257539
12B	0.0130649	0.0163352
130B	0.0196198	0.0271763
131B	0.0202364	0.0256126
132B	0.0193128	0.0288366
133B	0.0198362	0.0227421
134B	0.0175282	0.0226253
135B	0.0179958	0.016593
136B	0.0189338	0.0298972
137B	0.0194561	0.0290267
138B	0.020785	0.0340342
139B	0.0191722	0.0298326
13B	0.019526	0.0230956
140B	0.00802647	0.0130919
141B	0.0211963	0.0316573
142B	0.0106264	0.0087227
143B	0.0173458	0.022069
144B	0.0200107	0.0267663
145B	0.0206997	0.0318915
146B	0.018047	0.0299466
147B	0.0199108	0.0280755
148B	0.0116353	-0.0869422
149B	0.017037	0.0214164
14B	0.00616842	-0.0110112
150B	0.0100154	0.0122797
151B	-0.043565	0.0193286
152B	0.021613	0.033641
153B	0.0116277	0.000752934
154B	0.0185285	0.000782978
155B	0.0165645	0.0070106
156B	0.012244	-0.0138803
157B	0.00957173	-0.00784354
158B	0.0148236	0.0037368
159B	0.0199393	0.0128375
15B	0.0156142	0.0163465
160B	0.0172127	0.0208789
161B	0.0216076	0.0190683
162B	0.0197148	0.0258013
163B	0.0138939	0.020313
164B	0.0172595	0.0266908
165B	0.0188829	0.0259655
166B	0.0170403	0.0221303
167B	0.0208859	0.0303956
168B	0.0177882	0.0279673
169B	0.00840752	-0.012737
16B	0.00350034	-0.020276
170B	0.0205157	0.0277003
171B	0.0141487	0.000735593
172B	0.0136482	0.00548895
173B	0.0113743	0.0105282
174B	0.0101042	-0.0081152
175B	0.0106186	-0.0113465
176B	0.00451738	-0.013325
177B	0.00696133	-0.0103409
178B	-0.00158599	-0.0254594
179A	0.0116359	0.00505256
17B	0.0157505	0.0213058
180A	-0.00258626	-0.0265943
182B	0.0157116	0.0049833
183A	0.00526409	-0.00702616
184B	0.00799431	0.00506459
185A	0.0142339	0.0187997
187A	0.0128531	0.0117686
188A	0.0207558	0.0340807
189A	0.0198325	0.0195031
18B	0.0167849	0.01849
190A	0.011373	-0.00019781
191A	0.0144915	0.0290361
192A	-0.024302	0.0265016
193A	0.0151736	0.0274704
194A	0.014004	0.0265828
195A	0.014604	0.0278368
196A	0.0153503	0.029581
197A	0.0155443	0.0313697
198A	0.0144583	0.0270726
199A	0.0142787	0.0266139
19B	0.0167775	0.0259261
1B	0.0184287	0.0285164
200A	0.0140366	0.0284834
201A	0.0142126	0.0293942
202A	0.0173255	0.0283596
203A	0.0124812	-0.117291
204A	0.0170765	0.0272243
205A	0.0146286	0.0266734
206A	0.0151173	0.0315257
207A	0.0159017	0.0106514
208A	0.0134677	0.0317254
209A	0.020036	0.0294754
20B	0.0173704	0.0218841
210A	0.0184344	0.0244569
211A	0.0220297	0.030804
212A	0.0215086	0.0237082
213A	0.0216767	0.0276146
214A	0.0211495	0.0306329
215A	0.0181228	0.0258284
216A	0.0180608	0.0282513
217A	0.0217883	0.030241
218A	0.0204879	0.030536
219A	0.0218703	0.0293212
21B	0.0187926	0.0216323
220A	0.0202187	0.0274313
221A	0.0207685	0.0331451
222A	0.0214546	0.0288622
223A	0.022107	0.0248028
224A	0.022912	0.0282568
225A	0.020862	0.0214903
226A	0.0219604	0.0192512
227A	0.0203436	0.0239276
228A	0.0204164	0.0321741
229A	0.021505	0.0293922
22B	0.022519	0.017023
230A	-0.121868	0.00908692
231A	0.0217838	0.0242865
232A	0.0230039	0.0339223
233A	0.0206056	0.0285752
234A	0.0178844	0.0284206
235A	0.0210298	0.0232191
236A	0.0230281	0.0327469
237A	0.0216075	0.0293459
238A	0.0212013	0.0296937
239A	0.0122282	0.0256759
23B	0.0214859	0.0180369
240A	0.019757	0.0288252
241A	0.0208804	0.0287324
242B	0.0172207	0.0275688
243B	0.0223321	0.0321839
244A	-0.000872301	-0.00527535
245A	0.0165743	0.0253148
246A	0.0125318	0.020533
247A	0.0206897	0.0297666
248A	0.0213417	0.0294979
249A	0.0194813	0.0276088
24B	0.0210344	0.016536
250A	0.0191296	0.0248239
251A	0.0196112	0.0214599
252A	0.0173581	0.0285151
253A	0.0205653	0.0278105
254A	0.0212052	0.0268644
255A	0.0229787	0.0271718
256A	0.0151026	0.018872
257A	0.0197176	0.00636466
258A	0.0192446	0.0296738
259A	0.01659	0.0180179
25B	0.0208547	0.0169519
260A	0.0184475	0.0175286
261A	0.0206685	0.0282949
262A	0.0170717	0.0267529
263A	0.0206864	0.0288622
264A	0.0216999	0.0334211
265A	0.0231263	0.0235272
266A	0.0223055	0.0222681
267A	0.0229072	0.0246011
268A	0.0211501	0.0294907
269A	0.0205033	0.0280589
26B	0.0228627	0.0221552
270A	0.0208829	0.0228729
271A	0.0228597	0.0205301
272A	0.0206216	0.0193371
273A	0.0223432	0.0292896
274A	0.0229286	0.0190585
275A	0.0188471	0.00527881
276A	0.0236809	0.0276372
277A	0.0235198	0.0188736
278A	0.0200402	0.0229971
279A	0.0188908	0.0146551
27B	0.00529224	-0.0248996
280A	0.0229766	0.0299268
281A	0.0193345	0.0248482
282A	0.016028	0.0047438
283A	0.0152579	0.0200627
284A	0.0202854	0.0337409
285A	0.0158904	0.0314785
286A	0.0172282	0.0307114
287A	0.0209701	0.023457
288A	0.0214711	0.0312906
289A	0.017969	0.0306091
28B	0.0110027	9.94163e-05
290A	0.0199668	0.0195528
291A	0.0218998	0.0137966
292A	0.0206572	0.0329458
293A	0.0177411	0.0290926
294A	0.0153633	0.0283328
295A	0.0220698	0.0174995
296A	0.0214504	0.0185933
297A	0.0209772	0.0209128
298A	0.0208158	0.0307495
29B	0.0223722	0.0157837
2B	0.0222498	0.0222952
300A	0.0203838	0.0300782
301A	0.0234433	0.0155382
302A	0.0203859	0.0248042
303A	0.0205883	0.0288576
304A	0.0201438	0.0262699
305A	0.0207721	0.0311809
306A	0.0157993	0.0248255
307A	0.0146891	0.0311416
308A	0.0170683	0.0268271
309A	0.0204448	0.0304144
30B	0.0227829	0.0178233
310A	0.00621749	-0.0162993
311A	0.0106178	-0.0839411
312A	0.0183819	0.027159
313A	0.00906467	-0.0410795
314A	0.0129144	-0.0159458
315A	0.0125691	-0.0106516
316A	0.0150636	-0.0398992
317A	0.0177679	-0.0141298
318A	0.00817229	-0.0652998
319A	0.00987943	-0.0431875
31B	0.0113933	0.00283174
320A	0.0121503	-0.0715779
321A	-0.00167186	-0.0474001
322B	0.0120941	-0.0527721
323A	0.016597	-0.0110122
324A	0.0147164	-0.0253251
325A	-0.0354264	-0.053436
326A	0.0115067	-0.0783637
327A	-0.135674	0.0079429
328A	-0.0647937	0.0190042
329A	0.0125906	-0.0392764
32B	0.0190663	0.0188935
330A	0.0190374	0.0286917
331A	0.0100357	0.00791028
332A	0.0064246	0.0260294
333A	0.0195766	0.026796
334A	0.0203553	0.0127971
335A	0.019507	0.0236484
336A	0.0168175	0.0214858
337A	0.0199171	0.0258794
338A	-0.148372	0.0073056
339A	0.0125161	0.00947939
33A	0.021786	0.0260448
340A	0.0118011	0.00571898
341A	0.0198803	0.0261258
342A	0.0186798	0.0313873
343A	0.0213376	0.0347723
345A	0.020727	0.0299932
346A	0.0213098	0.0205748
347A	0.0207332	0.0337522
348A	0.0225712	0.0289617
349A	0.0198923	0.0259115
34B	0.0177049	0.0255796
350A	0.0197672	0.0230214
351A	0.0204073	0.0222392
352A	0.0206009	0.0298093
353A	0.0196456	0.0257732
354A	0.0201303	0.0292527
355A	0.0207304	0.0300731
356A	0.016941	0.0279306
357A	0.0204927	0.0278632
358A	0.0206689	0.0281096
359A	0.00938849	-0.0180429
35B	0.0215256	0.0186688
360A	0.0194952	0.0268908
361A	0.0208663	0.033796
362A	0.0202901	0.0301957
363A	0.0177279	0.0289321
364A	0.0177423	0.0290616
365A	0.0216133	0.0348535
366A	0.0211194	0.033094
367A	0.0199956	0.0304114
368A	0.0206194	0.0307007
369A	0.0205582	0.0272228
36B	0.00533638	-0.0173775
370A	0.0199299	0.0242153
371A	0.0212538	0.0281825
372A	0.0178934	0.0277654
373A	0.019722	0.0285277
374A	0.0161575	0.0251542
375A	0.0140625	0.00704196
376A	-0.0717278	0.0118076
377A	-0.0680794	-0.00782998
378A	-0.0318896	0.00312064
379A	-0.0819489	0.00346114
37B	0.0122635	-0.00826754
380A	-0.144581	0.00403261
381A	-0.0987788	0.00701982
382A	-0.0782932	-0.0046509
383A	-0.0989303	0.00671433
384A	-0.118127	0.00769862
386A	-0.139971	0.00757466
387A	-0.123041	0.00706657
388A	-0.13934	0.00875295
389A	-0.143125	0.00778578
38B	0.0209452	0.0125624
390A	-0.055768	0.0209307
391A	-0.13879	0.0064586
392A	-0.144699	0.00882224
393A	-0.148013	0.0074561
394A	-0.137177	0.00546382
396A	-0.0769637	0.0133307
397A	-0.147839	0.00926341
398A	-0.143431	0.00603091
399A	-0.143384	0.00869437
39B	0.0203236	0.0116535
3A	0.0215875	0.024505
400A	-0.142808	0.00843853
401A	-0.147748	0.010461
402A	-0.142317	0.00684462
403A	-0.105987	-7.98229e-05
405A	-0.147385	0.00520638
406A	-0.146367	0.00421663
407A	-0.140578	0.00482403
408A	-0.123191	0.000572439
409A	-0.147894	0.00522098
40A	0.00812241	0.00886366
410A	-0.14716	0.006127
411A	-0.141754	0.00556993
412A	-0.140746	0.00664948
413A	-0.130708	0.00623368
414A	-0.144474	0.00392668
415A	-0.132875	0.00955171
416A	-0.105735	0.00776258
417A	-0.105526	0.00821219
418A	-0.107131	0.00737321
419A	-0.0797451	-0.0061656
41B	0.0213723	0.0243203
420A	-0.0670435	0.0045887
421A	-0.103228	0.00329504
422A	-0.102549	0.00142999
423A	-0.11057	0.00501117
424A	-0.105657	0.00454554
425A	-0.12317	0.00482217
426A	-0.106486	0.00530498
427A	-0.114406	0.00383755
428A	-0.0503183	0.0131086
429A	-0.148284	0.00531603
42B	0.00854283	0.00708915
430A	-0.117622	0.00902144
431A	-0.0394554	0.0166756
432A	-0.0192912	0.0170816
433A	0.0181624	0.0260472
434A	-0.0674898	0.0102445
435A	-0.0459398	0.0174553
436A	0.0107279	0.0206165
437A	0.0200587	0.0294104
438A	0.0215959	0.0304347
439A	0.00990521	-0.104886
43B	0.00852023	0.00578329
440A	0.0105058	-0.0945196
441A	0.0103429	-0.103643
442A	0.014015	-0.126664
443A	0.012988	-0.128683
445A	0.0141832	0.0273631
446A	0.0145279	0.0269503
447A	0.00980632	-0.0916702
448A	0.0102879	-0.0892271
449A	0.010987	-0.0861308
44B	0.00833581	0.00751129
450A	0.0137794	-0.119115
451A	0.0138801	-0.127501
452A	0.0127595	-0.126
453A	0.0113466	-0.125159
454A	0.0119333	-0.121509
455A	0.0141388	-0.0952692
456A	0.0137001	-0.119538
457A	0.0129413	-0.119136
459A	0.0119327	-0.112887
45B	0.00899216	0.00610332
461A	0.0110047	-0.117901
462A	0.0215598	0.0312813
463A	0.00976835	-0.00752233
464A	0.0208049	0.0331058
465A	0.0132034	-0.106676
466A	0.0131384	-0.1165
467A	-0.0477162	0.0194687
468A	0.0135715	-0.125932
469A	0.0148603	-0.0752656
46B	0.00941755	0.00652636
470A	0.0150316	-0.107334
471A	0.012766	-0.129269
472A	0.0135081	-0.12374
473A	0.0125451	-0.120836
474A	0.0140027	0.0116184
475A	0.0133173	-0.0169854
476A	0.0139376	-0.0350326
477A	0.0157231	-0.0201249
478A	0.01114	-0.0646539
479A	0.0100149	-0.0383364
47A	0.000284616	-0.00231407
480A	0.0123812	-0.0589431
481A	0.0167121	-0.0716454
482A	0.0169019	-0.0722534
483A	0.0149433	0.0279172
484A	0.00574229	-0.0707176
485A	0.00729987	-0.066776
486A	0.0137998	0.00271762
487A	0.0130156	-0.117935
488A	0.00848559	0.00123984
489A	0.0100952	-0.0900144
48A	0.0191597	0.0256667
490A	0.0100878	-0.0906244
491A	0.0104216	-0.109711
492A	0.0109854	0.00721832
493A	0.0117329	-0.113619
494A	0.0146518	-0.0790153
495A	0.0146372	-0.0884482
496A	0.0126171	-0.127926
497A	0.0132248	-0.125723
498A	0.012959	-0.124389
499A	0.0149286	-0.107305
49A	0.0189643	0.0305666
4B	0.0203037	0.0227909
500A	0.0151814	-0.107074
501A	0.0138077	-0.129552
502A	0.0135347	-0.0725436
503A	0.0120215	-0.110141
504A	0.0114702	-0.110406
505A	0.0128373	-0.122174
506A	0.0135823	-0.120906
507A	0.0101452	0.00417412
508A	0.00992228	-0.103687
509A	0.0128804	-0.121463
50A	0.0170581	0.0269852
510A	0.0124872	-0.125618
511A	0.0131097	-0.122052
512A	0.00282952	-0.0779783
513A	0.0116829	-0.0763887
514A	0.0151266	-0.0862195
515A	0.0144092	-0.0946771
516A	0.0138422	-0.0907996
51A	0.0135347	0.0202362
52A	0.0196597	0.0180726
53A	0.0212921	0.0282678
54A	0.0206425	0.0282788
55A	0.0182815	0.0218377
56A	0.0132353	0.0179595
57A	0.0179748	0.0246886
58A	0.0210701	0.0290193
59A	0.0144363	0.0248599
5B	0.0184509	0.0178348
60A	0.0148863	0.0230196
61A	0.014921	0.0123234
62A	0.0149849	0.0281088
63A	0.0138252	0.0263714
64A	0.0142951	0.0306596
65A	0.0153845	0.0281763
66A	0.0145683	0.0228918
67A	0.0146397	0.000284605
68A	0.0118304	0.0122153
69A	0.0116292	-0.00381567
6B	0.0228132	0.0275659
70A	0.0092496	-0.0033879
71A	0.0103456	-0.00331585
72A	0.0109142	0.00759217
73A	0.0127671	0.0189324
74A	0.0121778	-0.000757263
75A	0.00721156	-0.00544044
76A	0.0195572	0.0262452
77A	0.0130131	0.0191714
78A	0.0138822	0.00880362
79A	0.00806243	0.00350066
7B	0.0212151	0.0190305
80A	0.0140159	-0.126801
81A	0.0144994	0.0135623
82A	0.00454367	0.000420255
83A	0.0121089	0.0102365
84A	0.0128836	0.0105209
85A	0.0170898	0.0109137
86A	0.0172721	0.0247536
87A	0.0184394	0.0283981
88A	0.013227	0.00377335
89A	0.0131922	0.0235683
8B	0.021483	0.0227308
90A	0.0201002	0.0275073
91A	0.0135407	0.00266495
92A	0.0192146	0.0233395
93A	0.0126137	0.0119515
94B	0.0151759	0.0162895
95B	0.016959	0.0120803
96B	0.00538125	-0.00363338
97B	0.0164882	0.025079
98B	0.0129219	0.0107749
99B	0.0217697	0.0339723
9B	0.0139997	0.0127463
181A	-0.00156326	-0.0266888
186A	0.0023212	-0.0269083
299A	0.0153615	0.0260791
344A	0.0133266	0.00803706
385A	-0.100549	0.00661052
395A	-0.13585	0.00234222
404A	-0.0812391	-0.00638536
444A	0.0131574	-0.129784
458A	0.0123216	-0.121435
460A	0.0112675	-0.118134

## Sheet: Fig. 1c
Fig. 1c Principle component 1 and 3 of 516 broomcorn millet accessions
Accession	PC1	PC3
100B	0.013994	-0.0561176
101B	0.0169537	-0.0669261
102B	0.0188893	-0.0581103
103B	0.0158687	-0.0896771
104B	0.0149859	-0.12539
105B	0.0115599	-0.105775
106B	0.0142148	-0.11452
107B	0.0146669	-0.117632
108B	0.0173961	-0.0823332
109B	-0.0161438	0.0357197
10B	0.0229006	0.0161053
110B	0.0140307	-0.117341
111B	0.01494	-0.133572
112B	0.00994902	-0.0418634
113B	0.0160794	-0.122492
114B	0.0196976	-0.03526
115B	0.0189287	0.0414944
116B	0.0166129	-0.120131
117B	0.0222227	0.00964548
118B	0.0226351	0.00664615
119B	0.0216258	0.0372258
11B	0.0173682	0.0318682
120B	0.0223855	-0.0173534
121B	0.0174368	-0.00131392
122B	0.0144516	-0.0213621
123B	0.0167691	-0.0301164
124B	0.0195974	0.0363499
125B	0.0124878	-0.0234903
126B	0.0158756	0.0379943
127B	0.0223531	0.031508
128B	0.02244	0.0207213
129B	0.0194554	0.0285346
12B	0.0130649	0.0392791
130B	0.0196198	0.0400764
131B	0.0202364	0.0334023
132B	0.0193128	0.0367123
133B	0.0198362	0.0315954
134B	0.0175282	0.0321003
135B	0.0179958	0.0314133
136B	0.0189338	0.0394682
137B	0.0194561	0.0312179
138B	0.020785	0.0284337
139B	0.0191722	0.0424824
13B	0.019526	0.0341004
140B	0.00802647	0.0323321
141B	0.0211963	0.0384063
142B	0.0106264	0.0336442
143B	0.0173458	0.0358819
144B	0.0200107	0.0382476
145B	0.0206997	0.0414035
146B	0.018047	0.0321512
147B	0.0199108	0.0354374
148B	0.0116353	0.00572336
149B	0.017037	0.0358702
14B	0.00616842	0.0165069
150B	0.0100154	0.034655
151B	-0.043565	0.0302694
152B	0.021613	0.0383022
153B	0.0116277	0.017584
154B	0.0185285	0.0242104
155B	0.0165645	0.0142661
156B	0.012244	0.0141338
157B	0.00957173	0.0183686
158B	0.0148236	0.0210902
159B	0.0199393	0.0272272
15B	0.0156142	-0.0129916
160B	0.0172127	0.040819
161B	0.0216076	0.0145759
162B	0.0197148	0.0255777
163B	0.0138939	0.0411727
164B	0.0172595	0.0423385
165B	0.0188829	0.0332551
166B	0.0170403	0.033913
167B	0.0208859	0.0385669
168B	0.0177882	0.0396083
169B	0.00840752	0.0147481
16B	0.00350034	0.017655
170B	0.0205157	0.0251243
171B	0.0141487	0.0317548
172B	0.0136482	0.0281097
173B	0.0113743	0.0411233
174B	0.0101042	0.0343699
175B	0.0106186	0.0322829
176B	0.00451738	0.0345734
177B	0.00696133	0.0380972
178B	-0.00158599	0.0377017
179A	0.0116359	0.0387543
17B	0.0157505	0.0399426
180A	-0.00258626	0.0365003
182B	0.0157116	0.0314087
183A	0.00526409	0.0386069
184B	0.00799431	0.0279678
185A	0.0142339	0.0356948
187A	0.0128531	0.0398795
188A	0.0207558	0.0390058
189A	0.0198325	0.0377896
18B	0.0167849	0.0360746
190A	0.011373	0.0280093
191A	0.0144915	-0.128376
192A	-0.024302	0.0297937
193A	0.0151736	-0.124952
194A	0.014004	-0.114041
195A	0.014604	-0.130058
196A	0.0153503	-0.134463
197A	0.0155443	-0.132336
198A	0.0144583	-0.132568
199A	0.0142787	-0.136899
19B	0.0167775	0.0403144
1B	0.0184287	-0.0478342
200A	0.0140366	-0.132969
201A	0.0142126	-0.125478
202A	0.0173255	-0.085529
203A	0.0124812	-0.00144247
204A	0.0170765	-0.0674012
205A	0.0146286	-0.121787
206A	0.0151173	-0.130466
207A	0.0159017	-0.00484886
208A	0.0134677	-0.126256
209A	0.020036	0.0363509
20B	0.0173704	0.0354162
210A	0.0184344	0.0396997
211A	0.0220297	0.0335085
212A	0.0215086	0.00405182
213A	0.0216767	-0.0136825
214A	0.0211495	0.0360096
215A	0.0181228	0.0379922
216A	0.0180608	0.0407119
217A	0.0217883	0.0354417
218A	0.0204879	0.0362385
219A	0.0218703	0.0238085
21B	0.0187926	0.0308905
220A	0.0202187	0.0355822
221A	0.0207685	0.0362604
222A	0.0214546	0.0180108
223A	0.022107	0.0154646
224A	0.022912	0.0112108
225A	0.020862	-0.00811648
226A	0.0219604	0.020684
227A	0.0203436	-0.00995554
228A	0.0204164	0.0143283
229A	0.021505	0.00638785
22B	0.022519	0.0313566
230A	-0.121868	0.0093499
231A	0.0217838	0.0147139
232A	0.0230039	-0.00400277
233A	0.0206056	-0.000691342
234A	0.0178844	-0.0889337
235A	0.0210298	0.00732013
236A	0.0230281	-0.00257958
237A	0.0216075	0.00541341
238A	0.0212013	-0.00380601
239A	0.0122282	-0.115472
23B	0.0214859	0.0307455
240A	0.019757	0.0156644
241A	0.0208804	-0.00861802
242B	0.0172207	-0.083607
243B	0.0223321	0.0310657
244A	-0.000872301	0.0196142
245A	0.0165743	0.0362911
246A	0.0125318	-0.120381
247A	0.0206897	0.0378955
248A	0.0213417	0.0294432
249A	0.0194813	0.031261
24B	0.0210344	0.0241589
250A	0.0191296	0.042464
251A	0.0196112	0.0192608
252A	0.0173581	0.0112674
253A	0.0205653	0.0364862
254A	0.0212052	0.0304341
255A	0.0229787	0.0208125
256A	0.0151026	0.039529
257A	0.0197176	0.00529701
258A	0.0192446	0.040084
259A	0.01659	-0.0168426
25B	0.0208547	0.0158401
260A	0.0184475	0.00400052
261A	0.0206685	-0.000336814
262A	0.0170717	0.0427172
263A	0.0206864	0.0384803
264A	0.0216999	0.024809
265A	0.0231263	0.0131739
266A	0.0223055	-0.018693
267A	0.0229072	0.0207467
268A	0.0211501	0.0240698
269A	0.0205033	0.0247227
26B	0.0228627	0.0232537
270A	0.0208829	0.0250591
271A	0.0228597	0.0046828
272A	0.0206216	0.00749543
273A	0.0223432	0.00999286
274A	0.0229286	0.0267409
275A	0.0188471	-0.0357283
276A	0.0236809	0.0138517
277A	0.0235198	0.0149277
278A	0.0200402	-0.0352218
279A	0.0188908	-0.0170686
27B	0.00529224	0.0204354
280A	0.0229766	-0.00454346
281A	0.0193345	0.0213113
282A	0.016028	-0.00592956
283A	0.0152579	-0.0462008
284A	0.0202854	0.040955
285A	0.0158904	0.0444573
286A	0.0172282	0.0443388
287A	0.0209701	0.0344104
288A	0.0214711	0.0369606
289A	0.017969	0.0449336
28B	0.0110027	0.0396005
290A	0.0199668	0.0225822
291A	0.0218998	0.0250855
292A	0.0206572	0.0122827
293A	0.0177411	0.0451985
294A	0.0153633	0.0469393
295A	0.0220698	0.0236571
296A	0.0214504	0.00882316
297A	0.0209772	0.00392848
298A	0.0208158	0.0330095
29B	0.0223722	0.0221582
2B	0.0222498	-0.0195571
300A	0.0203838	0.0365709
301A	0.0234433	0.022387
302A	0.0203859	0.0117841
303A	0.0205883	-0.00103067
304A	0.0201438	-0.00325774
305A	0.0207721	0.0327946
306A	0.0157993	0.0448133
307A	0.0146891	0.045808
308A	0.0170683	0.0433979
309A	0.0204448	0.0364431
30B	0.0227829	0.0302342
310A	0.00621749	0.009887
311A	0.0106178	-0.00247377
312A	0.0183819	0.03423
313A	0.00906467	0.0130768
314A	0.0129144	0.011844
315A	0.0125691	0.0284077
316A	0.0150636	0.0179483
317A	0.0177679	0.0233478
318A	0.00817229	0.0140747
319A	0.00987943	0.0122095
31B	0.0113933	0.0351438
320A	0.0121503	0.0128658
321A	-0.00167186	0.00410403
322B	0.0120941	0.0047769
323A	0.016597	0.02301
324A	0.0147164	0.0218884
325A	-0.0354264	0.00635163
326A	0.0115067	0.00627978
327A	-0.135674	-0.000155537
328A	-0.0647937	0.0282193
329A	0.0125906	0.0105235
32B	0.0190663	0.0351024
330A	0.0190374	0.038744
331A	0.0100357	-0.0337485
332A	0.0064246	0.033008
333A	0.0195766	0.0392477
334A	0.0203553	0.0217432
335A	0.019507	0.0297654
336A	0.0168175	0.0352297
337A	0.0199171	0.0216714
338A	-0.148372	-0.00092537
339A	0.0125161	-0.0296763
33A	0.021786	0.0219532
340A	0.0118011	-0.0216528
341A	0.0198803	0.0215219
342A	0.0186798	0.00600318
343A	0.0213376	0.0401542
345A	0.020727	0.0362116
346A	0.0213098	0.00942775
347A	0.0207332	0.0417936
348A	0.0225712	0.0214848
349A	0.0198923	0.0216632
34B	0.0177049	0.041744
350A	0.0197672	0.0375662
351A	0.0204073	0.0386528
352A	0.0206009	0.0401588
353A	0.0196456	0.0361852
354A	0.0201303	0.0349672
355A	0.0207304	0.0369671
356A	0.016941	0.0385905
357A	0.0204927	0.0346671
358A	0.0206689	0.0215999
359A	0.00938849	0.0221601
35B	0.0215256	0.0149627
360A	0.0194952	0.0355534
361A	0.0208663	0.0418893
362A	0.0202901	0.0368228
363A	0.0177279	0.0380163
364A	0.0177423	0.0461736
365A	0.0216133	0.0397607
366A	0.0211194	0.0344962
367A	0.0199956	0.0243003
368A	0.0206194	0.0277617
369A	0.0205582	0.0129603
36B	0.00533638	0.0122829
370A	0.0199299	0.0166812
371A	0.0212538	-0.040108
372A	0.0178934	0.0390251
373A	0.019722	0.037882
374A	0.0161575	-0.085223
375A	0.0140625	0.0295799
376A	-0.0717278	0.00280733
377A	-0.0680794	0.000778246
378A	-0.0318896	0.0335251
379A	-0.0819489	0.00787232
37B	0.0122635	0.0306447
380A	-0.144581	-0.00497557
381A	-0.0987788	0.00818538
382A	-0.0782932	0.0116615
383A	-0.0989303	0.00801536
384A	-0.118127	0.0100289
386A	-0.139971	0.00855992
387A	-0.123041	0.00586602
388A	-0.13934	-0.00397549
389A	-0.143125	-0.00641832
38B	0.0209452	-0.0209295
390A	-0.055768	0.0123991
391A	-0.13879	-0.0103253
392A	-0.144699	-0.0104414
393A	-0.148013	-0.00061212
394A	-0.137177	0.00209268
396A	-0.0769637	-0.00293046
397A	-0.147839	-0.0113842
398A	-0.143431	-0.0118103
399A	-0.143384	-0.00417665
39B	0.0203236	-0.0221759
3A	0.0215875	-0.00294413
400A	-0.142808	-0.00640906
401A	-0.147748	-0.010145
402A	-0.142317	-0.0118172
403A	-0.105987	0.000820371
405A	-0.147385	-0.00944967
406A	-0.146367	-0.00265517
407A	-0.140578	-0.00943646
408A	-0.123191	-0.00291819
409A	-0.147894	-0.00184808
40A	0.00812241	-0.120209
410A	-0.14716	-0.0040801
411A	-0.141754	-0.00637739
412A	-0.140746	-0.000196227
413A	-0.130708	-0.00556716
414A	-0.144474	-0.0047178
415A	-0.132875	0.000694126
416A	-0.105735	0.0207956
417A	-0.105526	0.0211238
418A	-0.107131	0.0207288
419A	-0.0797451	0.00366152
41B	0.0213723	-0.00675017
420A	-0.0670435	0.00945957
421A	-0.103228	0.0169317
422A	-0.102549	0.0225903
423A	-0.11057	0.0119979
424A	-0.105657	0.017807
425A	-0.12317	0.0116048
426A	-0.106486	0.0235784
427A	-0.114406	0.0128541
428A	-0.0503183	0.0169824
429A	-0.148284	-0.00406121
42B	0.00854283	-0.112336
430A	-0.117622	-0.00205459
431A	-0.0394554	-0.00103043
432A	-0.0192912	0.0224759
433A	0.0181624	0.0392427
434A	-0.0674898	0.0201839
435A	-0.0459398	0.01809
436A	0.0107279	0.0287444
437A	0.0200587	0.0268463
438A	0.0215959	0.0393421
439A	0.00990521	-0.00273534
43B	0.00852023	-0.114807
440A	0.0105058	-0.00386109
441A	0.0103429	-0.000793031
442A	0.014015	-0.00339429
443A	0.012988	-0.0027475
445A	0.0141832	-0.119236
446A	0.0145279	-0.124452
447A	0.00980632	-0.0077128
448A	0.0102879	-0.00915974
449A	0.010987	-0.00648274
44B	0.00833581	-0.111818
450A	0.0137794	-0.000808955
451A	0.0138801	-0.00319041
452A	0.0127595	-0.000898346
453A	0.0113466	0.00133668
454A	0.0119333	-0.00144975
455A	0.0141388	-0.0005599
456A	0.0137001	-0.00206994
457A	0.0129413	-0.00263822
459A	0.0119327	-0.00439031
45B	0.00899216	-0.114352
461A	0.0110047	-0.00817148
462A	0.0215598	0.0352993
463A	0.00976835	-0.0201296
464A	0.0208049	0.0267424
465A	0.0132034	-0.00295583
466A	0.0131384	-0.0014851
467A	-0.0477162	0.0173433
468A	0.0135715	-0.00102799
469A	0.0148603	0.00644448
46B	0.00941755	-0.111756
470A	0.0150316	-0.000404548
471A	0.012766	-0.000733538
472A	0.0135081	-0.00248628
473A	0.0125451	-0.00490363
474A	0.0140027	-0.0303006
475A	0.0133173	0.0285856
476A	0.0139376	0.00641518
477A	0.0157231	0.0139043
478A	0.01114	0.0106538
479A	0.0100149	0.00458039
47A	0.000284616	0.0321594
480A	0.0123812	0.015149
481A	0.0167121	0.00289184
482A	0.0169019	0.00298201
483A	0.0149433	-0.115463
484A	0.00574229	-0.0148141
485A	0.00729987	-0.014211
486A	0.0137998	-0.0848572
487A	0.0130156	-0.000802554
488A	0.00848559	-0.0946418
489A	0.0100952	-0.00487509
48A	0.0191597	0.0282008
490A	0.0100878	-0.00471967
491A	0.0104216	-0.00655145
492A	0.0109854	-0.0914477
493A	0.0117329	-0.00262361
494A	0.0146518	0.00610901
495A	0.0146372	0.00340712
496A	0.0126171	-0.00117479
497A	0.0132248	-0.00270953
498A	0.012959	-0.00327732
499A	0.0149286	-0.000687852
49A	0.0189643	0.0366125
4B	0.0203037	0.0339233
500A	0.0151814	-0.000495422
501A	0.0138077	-0.00343867
502A	0.0135347	0.0105679
503A	0.0120215	-0.0055249
504A	0.0114702	-0.00361733
505A	0.0128373	-0.00360295
506A	0.0135823	-0.00165045
507A	0.0101452	-0.106835
508A	0.00992228	-0.00202368
509A	0.0128804	-0.00231704
50A	0.0170581	0.00366759
510A	0.0124872	-0.00307397
511A	0.0131097	-0.00136856
512A	0.00282952	0.00823175
513A	0.0116829	0.00781976
514A	0.0151266	0.00283508
515A	0.0144092	0.000624603
516A	0.0138422	0.00226208
51A	0.0135347	0.0415014
52A	0.0196597	0.00595466
53A	0.0212921	-0.0401166
54A	0.0206425	0.0228044
55A	0.0182815	-0.0590299
56A	0.0132353	-0.109108
57A	0.0179748	0.0380784
58A	0.0210701	0.0371685
59A	0.0144363	-0.118265
5B	0.0184509	0.0311996
60A	0.0148863	-0.10144
61A	0.014921	-0.0197618
62A	0.0149849	-0.111155
63A	0.0138252	-0.120567
64A	0.0142951	-0.109541
65A	0.0153845	-0.0522213
66A	0.0145683	-0.098889
67A	0.0146397	-0.0383847
68A	0.0118304	-0.0180508
69A	0.0116292	-0.0227386
6B	0.0228132	0.0131106
70A	0.0092496	-0.0366648
71A	0.0103456	-0.0388526
72A	0.0109142	-0.0369243
73A	0.0127671	0.0212393
74A	0.0121778	-0.0215164
75A	0.00721156	0.0223933
76A	0.0195572	0.0215815
77A	0.0130131	0.0302452
78A	0.0138822	-0.0282334
79A	0.00806243	-0.0271999
7B	0.0212151	0.0132432
80A	0.0140159	-0.00324251
81A	0.0144994	0.00194412
82A	0.00454367	0.0261658
83A	0.0121089	-0.00452927
84A	0.0128836	-0.0275908
85A	0.0170898	0.0237035
86A	0.0172721	0.00515152
87A	0.0184394	0.0397809
88A	0.013227	-0.0215597
89A	0.0131922	-0.108761
8B	0.021483	0.0211212
90A	0.0201002	0.0158319
91A	0.0135407	-0.0231897
92A	0.0192146	-0.0460617
93A	0.0126137	-0.0338823
94B	0.0151759	-0.0258721
95B	0.016959	-0.00788134
96B	0.00538125	-0.0370257
97B	0.0164882	-0.114313
98B	0.0129219	-0.0235701
99B	0.0217697	0.0383155
9B	0.0139997	0.0376812
181A	-0.00156326	0.0255713
186A	0.0023212	0.0173101
299A	0.0153615	-0.132578
344A	0.0133266	-0.029633
385A	-0.100549	0.00778294
395A	-0.13585	-0.0038358
404A	-0.0812391	0.00284788
444A	0.0131574	-0.00388608
458A	0.0123216	-0.00440333
460A	0.0112675	-0.00642401

## Sheet: Fig. 1e
Fig. 1e Nucleotide diversity and fixation index of/between W, C1, C2, C3 population
	W	C1	C2	C3
π(10-4)	6.67	4.44	3.59	4.59
W	/	0.329	0.333	0.364
C1	0.329	/	0.2	0.135
C2	0.333	0.2	/	0.131
C3	0.364	0.135	0.131	/
