# Supplementary material for: Pangenome analysis reveals genomic variations associated with domestication traits in broomcorn millet
Source: Nat Genet. 2023 Nov 30;55(12):2243–54. doi: 10.1038/s41588-023-01571-z (PMC10703678; doi:10.1038/s41588-023-01571-z)
Supplement: Supplementary file 5 — Statistical source data for Fig. 2. [file 41588_2023_1571_MOESM5_ESM.xlsx]

## Sheet: Fig. 2b
Fig. 2b Model the pangenome size by random 100 repeats
Samples	IndividualNumber	Repeat	Core	Dispensable	Pan
BC426	1	1	46439	0	46439
BC292	1	2	46412	0	46412
BC404	1	3	46677	0	46677
BC040	1	4	46606	0	46606
BC188	1	5	46558	0	46558
BC188	1	6	46558	0	46558
BC404	1	7	46677	0	46677
BC404	1	8	46677	0	46677
BC136	1	9	46516	0	46516
BC310	1	10	46426	0	46426
BC188	1	11	46558	0	46558
BC100	1	12	46567	0	46567
BC311	1	13	46602	0	46602
BC100	1	14	46567	0	46567
BC407	1	15	46312	0	46312
BC328	1	16	46490	0	46490
BC475	1	17	46368	0	46368
BC027	1	18	47116	0	47116
BC475	1	19	46368	0	46368
BC494	1	20	46398	0	46398
BC315	1	21	46535	0	46535
BC048	1	22	46633	0	46633
BC311	1	23	46602	0	46602
BC407	1	24	46312	0	46312
BC494	1	25	46398	0	46398
BC328	1	26	46490	0	46490
BC426	1	27	46439	0	46439
BC048	1	28	46633	0	46633
BC235	1	29	46722	0	46722
BC434	1	30	46496	0	46496
BC310	1	31	46426	0	46426
BC315	1	32	46535	0	46535
BC170	1	33	46658	0	46658
BC404	1	34	46677	0	46677
BC434	1	35	46496	0	46496
BC407	1	36	46312	0	46312
BC048	1	37	46633	0	46633
BC100	1	38	46567	0	46567
BC204	1	39	46626	0	46626
BC100	1	40	46567	0	46567
BC027	1	41	47116	0	47116
BC217	1	42	46443	0	46443
BC311	1	43	46602	0	46602
BC328	1	44	46490	0	46490
BC244	1	45	46413	0	46413
BC494	1	46	46398	0	46398
BC235	1	47	46722	0	46722
BC204	1	48	46626	0	46626
BC136	1	49	46516	0	46516
BC292	1	50	46412	0	46412
BC382	1	51	46434	0	46434
BC244	1	52	46413	0	46413
BC100	1	53	46567	0	46567
BC360	1	54	46519	0	46519
BC048	1	55	46633	0	46633
BC048	1	56	46633	0	46633
BC498	1	57	46521	0	46521
BC217	1	58	46443	0	46443
BC170	1	59	46658	0	46658
BC315	1	60	46535	0	46535
BC048	1	61	46633	0	46633
BC315	1	62	46535	0	46535
BC498	1	63	46521	0	46521
BC235	1	64	46722	0	46722
BC434	1	65	46496	0	46496
BC418	1	66	46544	0	46544
BC204	1	67	46626	0	46626
BC264	1	68	46428	0	46428
BC315	1	69	46535	0	46535
BC310	1	70	46426	0	46426
BC426	1	71	46439	0	46439
BC136	1	72	46516	0	46516
BC418	1	73	46544	0	46544
BC204	1	74	46626	0	46626
BC434	1	75	46496	0	46496
BC040	1	76	46606	0	46606
BC475	1	77	46368	0	46368
BC170	1	78	46658	0	46658
BC244	1	79	46413	0	46413
BC350	1	80	46676	0	46676
BC494	1	81	46398	0	46398
BC434	1	82	46496	0	46496
BC434	1	83	46496	0	46496
BC244	1	84	46413	0	46413
BC100	1	85	46567	0	46567
BC426	1	86	46439	0	46439
BC100	1	87	46567	0	46567
BC170	1	88	46658	0	46658
BC407	1	89	46312	0	46312
BC328	1	90	46490	0	46490
BC434	1	91	46496	0	46496
BC244	1	92	46413	0	46413
BC382	1	93	46434	0	46434
BC136	1	94	46516	0	46516
BC418	1	95	46544	0	46544
BC498	1	96	46521	0	46521
BC362	1	97	46524	0	46524
BC360	1	98	46519	0	46519
BC350	1	99	46676	0	46676
BC477	1	100	46793	0	46793
BC426,BC048	2	1	41949	9174	51123
BC404,BC398	2	2	42046	8937	50983
BC332,BC350	2	3	42630	7630	50260
BC382,BC418	2	4	41826	9326	51152
BC475,BC235	2	5	42162	8766	50928
BC100,BC434	2	6	42113	8837	50950
BC136,BC204	2	7	42621	7900	50521
BC404,BC434	2	8	41963	9247	51210
BC407,BC328	2	9	41715	9372	51087
BC404,BC292	2	10	41919	9251	51170
BC494,BC498	2	11	42660	7599	50259
BC100,BC027	2	12	42520	8643	51163
BC475,BC418	2	13	41610	9692	51302
BC475,BC360	2	14	42201	8485	50686
BC310,BC292	2	15	42075	8688	50763
BC136,BC292	2	16	42379	8170	50549
BC188,BC204	2	17	42486	8212	50698
BC407,BC315	2	18	41547	9753	51300
BC477,BC350	2	19	42687	8095	50782
BC475,BC426	2	20	41658	9491	51149
BC310,BC204	2	21	42363	8326	50689
BC362,BC498	2	22	42514	8017	50531
BC418,BC040	2	23	41690	9770	51460
BC477,BC426	2	24	41968	9296	51264
BC188,BC027	2	25	42736	8202	50938
BC407,BC100	2	26	41652	9575	51227
BC382,BC292	2	27	41583	9680	51263
BC382,BC498	2	28	41886	9183	51069
BC040,BC434	2	29	41869	9364	51233
BC418,BC498	2	30	42066	8933	50999
BC407,BC434	2	31	41701	9406	51107
BC494,BC404	2	32	42038	8999	51037
BC136,BC292	2	33	42379	8170	50549
BC477,BC188	2	34	42649	8053	50702
BC407,BC350	2	35	41648	9692	51340
BC244,BC188	2	36	42223	8525	50748
BC477,BC235	2	37	42674	8167	50841
BC328,BC315	2	38	42175	8675	50850
BC170,BC027	2	39	42822	8130	50952
BC217,BC315	2	40	42467	8044	50511
BC244,BC477	2	41	42023	9160	51183
BC398,BC040	2	42	41443	10072	51515
BC418,BC434	2	43	41962	9116	51078
BC100,BC315	2	44	42377	8348	50725
BC407,BC350	2	45	41648	9692	51340
BC332,BC360	2	46	42540	7653	50193
BC426,BC204	2	47	41786	9493	51279
BC100,BC498	2	48	42368	8352	50720
BC494,BC418	2	49	41808	9326	51134
BC264,BC315	2	50	42299	8365	50664
BC264,BC292	2	51	42250	8340	50590
BC264,BC315	2	52	42299	8365	50664
BC217,BC350	2	53	42672	7775	50447
BC477,BC360	2	54	42503	8306	50809
BC407,BC048	2	55	41791	9363	51154
BC027,BC328	2	56	42179	9248	51427
BC418,BC040	2	57	41690	9770	51460
BC475,BC328	2	58	41793	9272	51065
BC040,BC328	2	59	41648	9800	51448
BC170,BC404	2	60	42201	8933	51134
BC244,BC332	2	61	41837	8953	50790
BC398,BC311	2	62	41766	9422	51188
BC407,BC498	2	63	41674	9485	51159
BC494,BC315	2	64	42307	8319	50626
BC362,BC426	2	65	41860	9243	51103
BC217,BC048	2	66	42801	7474	50275
BC217,BC498	2	67	42488	7988	50476
BC048,BC027	2	68	42809	8131	50940
BC244,BC264	2	69	41764	9313	51077
BC362,BC360	2	70	42763	7517	50280
BC362,BC382	2	71	41898	9162	51060
BC244,BC040	2	72	41811	9397	51208
BC311,BC292	2	73	42509	7996	50505
BC426,BC310	2	74	41894	9077	50971
BC136,BC494	2	75	42257	8400	50657
BC188,BC498	2	76	42651	7777	50428
BC264,BC040	2	77	42037	8960	50997
BC407,BC404	2	78	42232	8525	50757
BC426,BC398	2	79	41905	8981	50886
BC244,BC040	2	80	41811	9397	51208
BC498,BC350	2	81	42769	7659	50428
BC292,BC328	2	82	41892	9118	51010
BC244,BC217	2	83	42184	8488	50672
BC264,BC048	2	84	42356	8349	50705
BC188,BC048	2	85	42840	7511	50351
BC332,BC328	2	86	42033	8638	50671
BC362,BC188	2	87	42757	7568	50325
BC264,BC404	2	88	41871	9363	51234
BC217,BC310	2	89	42443	7983	50426
BC382,BC350	2	90	42101	8908	51009
BC398,BC100	2	91	41547	9825	51372
BC434,BC328	2	92	42063	8860	50923
BC332,BC382	2	93	41713	9222	50935
BC362,BC204	2	94	42559	8032	50591
BC407,BC398	2	95	42547	7570	50117
BC426,BC475	2	96	41658	9491	51149
BC426,BC188	2	97	41996	9005	51001
BC477,BC434	2	98	42266	8757	51023
BC244,BC040	2	99	41811	9397	51208
BC477,BC311	2	100	42792	7811	50603
BC404,BC475,BC048	3	1	39804	13516	53320
BC244,BC170,BC204	3	2	40181	12740	52921
BC264,BC204,BC040	3	3	40238	12781	53019
BC217,BC136,BC311	3	4	40724	11627	52351
BC332,BC310,BC475	3	5	40060	12504	52564
BC494,BC332,BC040	3	6	39679	13410	53089
BC217,BC382,BC204	3	7	39925	13214	53139
BC362,BC498,BC350	3	8	40734	11747	52481
BC477,BC310,BC027	3	9	40817	12029	52846
BC244,BC475,BC048	3	10	39832	13209	53041
BC477,BC407,BC188	3	11	39837	13674	53511
BC362,BC332,BC350	3	12	40660	11646	52306
BC475,BC332,BC027	3	13	40082	13014	53096
BC136,BC311,BC315	3	14	40672	11801	52473
BC217,BC292,BC040	3	15	40127	12803	52930
BC477,BC475,BC204	3	16	40211	12832	53043
BC332,BC382,BC328	3	17	39577	13665	53242
BC204,BC418,BC315	3	18	39960	13316	53276
BC404,BC204,BC332	3	19	40021	13059	53080
BC362,BC360,BC027	3	20	40662	12188	52850
BC315,BC292,BC434	3	21	40165	12666	52831
BC494,BC475,BC404	3	22	39700	13579	53279
BC332,BC382,BC434	3	23	39712	13334	53046
BC398,BC360,BC048	3	24	39814	13412	53226
BC170,BC235,BC264	3	25	40560	12064	52624
BC404,BC204,BC350	3	26	40144	13061	53205
BC217,BC362,BC360	3	27	40806	11357	52163
BC407,BC398,BC040	3	28	39582	13848	53430
BC310,BC382,BC292	3	29	39435	13934	53369
BC426,BC204,BC498	3	30	39851	13389	53240
BC477,BC310,BC292	3	31	40266	12561	52827
BC217,BC426,BC204	3	32	39925	13319	53244
BC360,BC498,BC027	3	33	40687	12221	52908
BC264,BC188,BC292	3	34	40356	12190	52546
BC407,BC100,BC315	3	35	39647	13838	53485
BC310,BC235,BC418	3	36	39754	13667	53421
BC244,BC407,BC498	3	37	39341	14256	53597
BC407,BC292,BC315	3	38	39460	13981	53441
BC360,BC188,BC434	3	39	40606	11914	52520
BC360,BC292,BC350	3	40	40672	11729	52401
BC360,BC204,BC434	3	41	40455	12255	52710
BC494,BC235,BC418	3	42	39579	13938	53517
BC136,BC217,BC204	3	43	40771	11569	52340
BC398,BC418,BC434	3	44	39557	13868	53425
BC360,BC382,BC418	3	45	39687	13759	53446
BC382,BC434,BC188	3	46	39756	13461	53217
BC407,BC404,BC311	3	47	39976	13308	53284
BC407,BC418,BC494	3	48	39491	14037	53528
BC362,BC360,BC204	3	49	40675	11765	52440
BC382,BC498,BC350	3	50	40123	12875	52998
BC244,BC188,BC498	3	51	40248	12576	52824
BC264,BC382,BC398	3	52	39143	14674	53817
BC477,BC426,BC204	3	53	39944	13640	53584
BC310,BC100,BC264	3	54	40268	12446	52714
BC407,BC498,BC315	3	55	39845	13410	53255
BC475,BC311,BC048	3	56	40369	12285	52654
BC475,BC188,BC040	3	57	40067	13044	53111
BC382,BC498,BC040	3	58	39556	13861	53417
BC136,BC426,BC434	3	59	39870	13333	53203
BC407,BC170,BC027	3	60	39919	13628	53547
BC244,BC475,BC204	3	61	39686	13529	53215
BC477,BC360,BC040	3	62	40242	12822	53064
BC382,BC292,BC328	3	63	39398	14134	53532
BC244,BC477,BC498	3	64	40112	12945	53057
BC311,BC048,BC434	3	65	40415	12261	52676
BC477,BC382,BC048	3	66	39872	13402	53274
BC310,BC100,BC048	3	67	40460	12275	52735
BC244,BC332,BC027	3	68	39877	13467	53344
BC407,BC382,BC048	3	69	39483	14032	53515
BC217,BC362,BC332	3	70	40513	11726	52239
BC494,BC204,BC027	3	71	40370	12769	53139
BC264,BC204,BC040	3	72	40238	12781	53019
BC407,BC426,BC204	3	73	39439	14304	53743
BC217,BC477,BC418	3	74	40075	13104	53179
BC404,BC311,BC048	3	75	40302	12776	53078
BC494,BC170,BC328	3	76	39835	13296	53131
BC244,BC204,BC048	3	77	40087	12928	53015
BC398,BC235,BC292	3	78	39484	14101	53585
BC398,BC048,BC315	3	79	39836	13519	53355
BC244,BC264,BC027	3	80	39885	13612	53497
BC407,BC100,BC418	3	81	39612	14007	53619
BC494,BC360,BC328	3	82	39845	13252	53097
BC332,BC498,BC328	3	83	40082	12714	52796
BC310,BC332,BC315	3	84	40304	12221	52525
BC498,BC418,BC315	3	85	40182	12816	52998
BC404,BC310,BC315	3	86	40139	12941	53080
BC404,BC498,BC434	3	87	40018	13183	53201
BC310,BC264,BC027	3	88	40437	12554	52991
BC235,BC498,BC418	3	89	39892	13504	53396
BC398,BC498,BC328	3	90	39632	13725	53357
BC217,BC407,BC040	3	91	39507	14048	53555
BC311,BC350,BC040	3	92	40368	12608	52976
BC362,BC292,BC498	3	93	40359	12249	52608
BC477,BC360,BC315	3	94	40589	12134	52723
BC310,BC170,BC328	3	95	40100	12740	52840
BC426,BC264,BC350	3	96	39942	13175	53117
BC332,BC204,BC048	3	97	40372	12234	52606
BC170,BC360,BC040	3	98	40371	12562	52933
BC477,BC362,BC434	3	99	40348	12591	52939
BC360,BC292,BC418	3	100	39899	13158	53057
BC136,BC310,BC100,BC188	4	1	39126	14874	54000
BC244,BC494,BC204,BC498	4	2	38473	15841	54314
BC217,BC360,BC311,BC235	4	3	39102	14898	54000
BC310,BC398,BC048,BC328	4	4	38222	16693	54915
BC264,BC398,BC100,BC498	4	5	38083	16868	54951
BC494,BC360,BC048,BC040	4	6	38653	15745	54398
BC170,BC360,BC264,BC328	4	7	38750	15571	54321
BC217,BC407,BC475,BC418	4	8	37930	17071	55001
BC217,BC310,BC418,BC328	4	9	38458	16021	54479
BC477,BC311,BC350,BC040	4	10	39156	15255	54411
BC362,BC264,BC382,BC040	4	11	38175	16807	54982
BC362,BC332,BC235,BC350	4	12	39094	14849	53943
BC136,BC382,BC048,BC315	4	13	38662	15735	54397
BC494,BC475,BC311,BC332	4	14	38712	15295	54007
BC136,BC404,BC310,BC350	4	15	38916	15563	54479
BC264,BC311,BC434,BC328	4	16	38626	15871	54497
BC382,BC204,BC292,BC315	4	17	38405	16229	54634
BC477,BC292,BC040,BC027	4	18	39024	15446	54470
BC244,BC426,BC040,BC315	4	19	38101	17061	55162
BC136,BC244,BC426,BC188	4	20	38378	16314	54692
BC477,BC407,BC418,BC292	4	21	38231	16897	55128
BC204,BC498,BC350,BC328	4	22	38767	15588	54355
BC404,BC204,BC475,BC048	4	23	38444	16320	54764
BC426,BC404,BC040,BC350	4	24	38339	16827	55166
BC477,BC362,BC475,BC204	4	25	38877	15519	54396
BC362,BC332,BC235,BC027	4	26	38997	15366	54363
BC217,BC170,BC311,BC350	4	27	39392	14387	53779
BC332,BC292,BC048,BC027	4	28	38955	15290	54245
BC136,BC404,BC418,BC434	4	29	38485	16320	54805
BC217,BC136,BC235,BC315	4	30	39251	14694	53945
BC264,BC100,BC170,BC040	4	31	38814	15554	54368
BC136,BC244,BC382,BC027	4	32	38254	16794	55048
BC398,BC100,BC426,BC328	4	33	38120	16968	55088
BC407,BC426,BC311,BC418	4	34	38466	16403	54869
BC426,BC170,BC498,BC315	4	35	38825	15626	54451
BC360,BC188,BC404,BC048	4	36	39091	15200	54291
BC244,BC475,BC498,BC170	4	37	38573	15708	54281
BC217,BC311,BC404,BC382	4	38	38502	16195	54697
BC188,BC328,BC048,BC315	4	39	39019	15329	54348
BC404,BC235,BC350,BC434	4	40	38614	16250	54864
BC244,BC407,BC426,BC235	4	41	37772	17790	55562
BC477,BC494,BC382,BC315	4	42	38487	16138	54625
BC217,BC136,BC418,BC328	4	43	38651	15713	54364
BC040,BC498,BC048,BC315	4	44	38997	15329	54326
BC360,BC292,BC350,BC027	4	45	39239	14873	54112
BC398,BC311,BC292,BC434	4	46	38234	16461	54695
BC477,BC362,BC404,BC027	4	47	39091	15659	54750
BC170,BC204,BC048,BC027	4	48	39331	14908	54239
BC494,BC382,BC498,BC048	4	49	38453	16007	54460
BC244,BC494,BC475,BC188	4	50	38362	16070	54432
BC477,BC407,BC311,BC494	4	51	38541	16237	54778
BC244,BC477,BC398,BC188	4	52	38085	17133	55218
BC170,BC100,BC398,BC404	4	53	38214	16818	55032
BC310,BC188,BC170,BC027	4	54	39409	14690	54099
BC188,BC498,BC350,BC315	4	55	39609	14144	53753
BC136,BC475,BC311,BC382	4	56	38401	16181	54582
BC310,BC426,BC170,BC475	4	57	38466	16081	54547
BC170,BC204,BC292,BC475	4	58	38805	15306	54111
BC217,BC100,BC418,BC048	4	59	38711	15862	54573
BC310,BC311,BC498,BC360	4	60	39188	14688	53876
BC332,BC311,BC350,BC040	4	61	38858	15418	54276
BC426,BC170,BC311,BC264	4	62	38620	15990	54610
BC264,BC360,BC235,BC426	4	63	38500	16121	54621
BC426,BC188,BC040,BC315	4	64	38517	16356	54873
BC362,BC475,BC188,BC204	4	65	38846	15226	54072
BC244,BC332,BC235,BC170	4	66	38531	15860	54391
BC477,BC264,BC188,BC235	4	67	39151	15046	54197
BC136,BC426,BC100,BC235	4	68	38414	16445	54859
BC136,BC244,BC188,BC048	4	69	38986	15088	54074
BC170,BC398,BC310,BC292	4	70	38274	16445	54719
BC407,BC426,BC382,BC292	4	71	37707	17634	55341
BC217,BC494,BC404,BC292	4	72	38536	15958	54494
BC332,BC100,BC204,BC027	4	73	38914	15557	54471
BC188,BC498,BC382,BC027	4	74	38723	15983	54706
BC136,BC407,BC418,BC048	4	75	38430	16440	54870
BC398,BC382,BC170,BC475	4	76	37821	17242	55063
BC217,BC362,BC426,BC204	4	77	38672	15827	54499
BC100,BC204,BC498,BC434	4	78	38766	15635	54401
BC362,BC426,BC292,BC332	4	79	38446	15989	54435
BC244,BC362,BC170,BC311	4	80	38874	15337	54211
BC332,BC188,BC310,BC027	4	81	39154	15066	54220
BC477,BC494,BC404,BC426	4	82	38443	16495	54938
BC407,BC426,BC475,BC350	4	83	37997	17241	55238
BC136,BC404,BC100,BC398	4	84	38338	16655	54993
BC217,BC382,BC292,BC434	4	85	38340	16323	54663
BC398,BC235,BC292,BC315	4	86	38294	16642	54936
BC362,BC235,BC350,BC027	4	87	39257	15028	54285
BC264,BC310,BC204,BC475	4	88	38763	15484	54247
BC477,BC244,BC362,BC434	4	89	38435	16285	54720
BC244,BC398,BC204,BC350	4	90	37980	17177	55157
BC136,BC426,BC311,BC315	4	91	38826	15605	54431
BC217,BC264,BC475,BC315	4	92	38774	15410	54184
BC475,BC292,BC040,BC027	4	93	38536	16209	54745
BC244,BC136,BC426,BC217	4	94	38392	16256	54648
BC407,BC204,BC498,BC350	4	95	38495	16310	54805
BC217,BC475,BC100,BC382	4	96	38110	16630	54740
BC494,BC426,BC332,BC434	4	97	38144	16486	54630
BC362,BC040,BC048,BC328	4	98	38462	16326	54788
BC310,BC204,BC170,BC040	4	99	38996	15257	54253
BC477,BC027,BC292,BC315	4	100	39336	14887	54223
BC477,BC362,BC311,BC235,BC494	5	1	38042	17097	55139
BC426,BC382,BC292,BC350,BC328	5	2	37152	18879	56031
BC136,BC310,BC498,BC332,BC328	5	3	37713	17507	55220
BC244,BC426,BC310,BC332,BC350	5	4	37334	18344	55678
BC217,BC407,BC404,BC048,BC350	5	5	37631	18193	55824
BC477,BC475,BC100,BC498,BC027	5	6	37896	17629	55525
BC136,BC475,BC100,BC418,BC040	5	7	37127	18976	56103
BC362,BC332,BC100,BC235,BC434	5	8	37489	17895	55384
BC235,BC328,BC204,BC027,BC434	5	9	37406	18641	56047
BC204,BC475,BC188,BC235,BC040	5	10	37566	18069	55635
BC136,BC477,BC332,BC188,BC204	5	11	38153	17040	55193
BC475,BC315,BC040,BC100,BC434	5	12	37258	18662	55920
BC477,BC362,BC188,BC235,BC328	5	13	37747	17827	55574
BC217,BC136,BC235,BC498,BC328	5	14	37664	17753	55417
BC217,BC362,BC170,BC292,BC350	5	15	38320	16441	54761
BC217,BC398,BC310,BC235,BC292	5	16	37170	18768	55938
BC477,BC382,BC204,BC292,BC048	5	17	37459	18319	55778
BC404,BC235,BC498,BC350,BC027	5	18	37947	17848	55795
BC407,BC170,BC100,BC040,BC188	5	19	37391	18701	56092
BC264,BC404,BC100,BC418,BC350	5	20	37283	18859	56142
BC310,BC382,BC204,BC332,BC027	5	21	37511	18338	55849
BC136,BC332,BC360,BC235,BC498	5	22	37994	16999	54993
BC136,BC332,BC382,BC048,BC040	5	23	37306	18445	55751
BC244,BC407,BC418,BC040,BC328	5	24	36605	20091	56696
BC362,BC170,BC204,BC310,BC048	5	25	38126	16846	54972
BC040,BC494,BC498,BC350,BC292	5	26	37764	17589	55353
BC477,BC311,BC398,BC188,BC350	5	27	37657	18195	55852
BC477,BC407,BC264,BC204,BC475	5	28	37148	19103	56251
BC426,BC332,BC292,BC350,BC328	5	29	37431	18158	55589
BC362,BC498,BC311,BC188,BC494	5	30	38234	16505	54739
BC362,BC360,BC235,BC418,BC382	5	31	37272	18671	55943
BC264,BC360,BC170,BC040,BC027	5	32	37929	17671	55600
BC477,BC362,BC264,BC204,BC494	5	33	37849	17555	55404
BC136,BC407,BC404,BC498,BC434	5	34	37429	18444	55873
BC362,BC426,BC100,BC310,BC315	5	35	37512	18190	55702
BC332,BC170,BC426,BC350,BC100	5	36	37517	18143	55660
BC407,BC382,BC188,BC040,BC434	5	37	36792	19577	56369
BC310,BC382,BC292,BC040,BC418	5	38	36822	19435	56257
BC407,BC311,BC360,BC310,BC498	5	39	37500	18214	55714
BC407,BC264,BC100,BC498,BC404	5	40	37231	18864	56095
BC244,BC398,BC100,BC204,BC027	5	41	36975	19554	56529
BC477,BC426,BC235,BC418,BC048	5	42	37479	18521	56000
BC136,BC244,BC332,BC292,BC498	5	43	37404	17892	55296
BC136,BC244,BC398,BC292,BC048	5	44	36977	19041	56018
BC217,BC475,BC188,BC204,BC382	5	45	37356	18276	55632
BC264,BC188,BC170,BC404,BC475	5	46	37596	18012	55608
BC136,BC217,BC170,BC292,BC027	5	47	38330	16790	55120
BC217,BC494,BC264,BC477,BC027	5	48	37917	17430	55347
BC494,BC310,BC360,BC350,BC027	5	49	38037	17232	55269
BC477,BC398,BC418,BC404,BC434	5	50	37079	19243	56322
BC475,BC328,BC498,BC040,BC027	5	51	37357	18689	56046
BC136,BC310,BC382,BC398,BC350	5	52	37277	18697	55974
BC040,BC475,BC418,BC350,BC027	5	53	37375	18771	56146
BC398,BC382,BC264,BC350,BC475	5	54	36839	19445	56284
BC475,BC360,BC332,BC350,BC434	5	55	37831	17258	55089
BC328,BC264,BC382,BC235,BC315	5	56	37216	18793	56009
BC244,BC407,BC170,BC264,BC315	5	57	36952	19248	56200
BC407,BC426,BC100,BC332,BC048	5	58	37148	19053	56201
BC407,BC188,BC235,BC292,BC498	5	59	37253	18776	56029
BC494,BC426,BC434,BC404,BC328	5	60	37097	18945	56042
BC362,BC426,BC498,BC170,BC475	5	61	37400	18186	55586
BC264,BC027,BC204,BC475,BC328	5	62	37398	18653	56051
BC235,BC204,BC292,BC048,BC315	5	63	37998	17242	55240
BC477,BC264,BC360,BC048,BC328	5	64	37682	17975	55657
BC494,BC310,BC027,BC434,BC328	5	65	37390	18532	55922
BC362,BC475,BC188,BC040,BC315	5	66	37627	17906	55533
BC217,BC362,BC398,BC382,BC027	5	67	37208	18878	56086
BC477,BC244,BC235,BC498,BC350	5	68	37715	17853	55568
BC477,BC136,BC170,BC264,BC315	5	69	38167	16985	55152
BC362,BC310,BC404,BC498,BC048	5	70	37869	17545	55414
BC136,BC362,BC332,BC188,BC328	5	71	37884	17143	55027
BC332,BC315,BC204,BC418,BC292	5	72	37401	18205	55606
BC217,BC362,BC204,BC498,BC328	5	73	37704	17621	55325
BC217,BC362,BC170,BC477,BC315	5	74	38325	16616	54941
BC477,BC136,BC475,BC204,BC404	5	75	37536	18344	55880
BC477,BC170,BC100,BC418,BC027	5	76	37759	18142	55901
BC217,BC362,BC188,BC350,BC136	5	77	38605	15895	54500
BC040,BC398,BC311,BC048,BC350	5	78	37380	18683	56063
BC407,BC235,BC494,BC350,BC434	5	79	37087	19078	56165
BC494,BC382,BC204,BC048,BC315	5	80	37374	18388	55762
BC244,BC494,BC188,BC418,BC048	5	81	37174	18760	55934
BC404,BC382,BC292,BC100,BC418	5	82	36870	19469	56339
BC407,BC494,BC136,BC498,BC027	5	83	37478	18513	55991
BC362,BC170,BC100,BC292,BC494	5	84	37772	17434	55206
BC477,BC311,BC398,BC188,BC498	5	85	37691	18121	55812
BC477,BC217,BC244,BC040,BC328	5	86	37186	18898	56084
BC426,BC404,BC418,BC040,BC188	5	87	37292	18991	56283
BC362,BC264,BC235,BC418,BC328	5	88	37248	18613	55861
BC477,BC494,BC170,BC235,BC332	5	89	37792	17432	55224
BC498,BC426,BC398,BC418,BC328	5	90	37300	18657	55957
BC426,BC328,BC475,BC027,BC434	5	91	37157	19113	56270
BC217,BC264,BC100,BC040,BC027	5	92	37761	17816	55577
BC477,BC170,BC498,BC040,BC328	5	93	37682	18149	55831
BC407,BC426,BC204,BC350,BC048	5	94	37253	19002	56255
BC382,BC360,BC434,BC418,BC328	5	95	37235	18751	55986
BC136,BC494,BC404,BC382,BC362	5	96	37373	18399	55772
BC477,BC407,BC244,BC350,BC362	5	97	37102	19151	56253
BC494,BC328,BC235,BC498,BC027	5	98	37469	18360	55829
BC217,BC494,BC235,BC418,BC407	5	99	36974	19240	56214
BC494,BC398,BC311,BC426,BC350	5	100	37242	18733	55975
BC494,BC404,BC407,BC264,BC244,BC235	6	1	35828	21520	57348
BC217,BC475,BC498,BC407,BC404,BC434	6	2	36240	20618	56858
BC204,BC048,BC170,BC328,BC404,BC434	6	3	36588	20124	56712
BC204,BC498,BC100,BC434,BC292,BC315	6	4	36827	19576	56403
BC477,BC217,BC475,BC136,BC360,BC188	6	5	37284	18536	55820
BC217,BC475,BC204,BC494,BC244,BC310	6	6	36413	19931	56344
BC475,BC434,BC310,BC235,BC292,BC027	6	7	36478	20182	56660
BC204,BC100,BC404,BC350,BC426,BC292	6	8	36408	20524	56932
BC217,BC328,BC382,BC398,BC235,BC315	6	9	36134	20932	57066
BC477,BC136,BC404,BC362,BC264,BC311	6	10	36925	19588	56513
BC217,BC498,BC362,BC382,BC434,BC235	6	11	36535	19955	56490
BC100,BC040,BC360,BC350,BC235,BC027	6	12	37092	19325	56417
BC475,BC404,BC328,BC407,BC264,BC418	6	13	36055	21115	57170
BC136,BC100,BC170,BC350,BC235,BC027	6	14	37352	18907	56259
BC477,BC204,BC362,BC264,BC434,BC315	6	15	37001	19415	56416
BC475,BC494,BC100,BC328,BC360,BC315	6	16	36444	20267	56711
BC494,BC407,BC434,BC027,BC292,BC315	6	17	36330	20781	57111
BC475,BC494,BC100,BC328,BC235,BC418	6	18	35956	21155	57111
BC332,BC204,BC328,BC362,BC244,BC426	6	19	36121	20714	56835
BC475,BC292,BC360,BC434,BC311,BC418	6	20	36426	20192	56618
BC100,BC328,BC264,BC382,BC311,BC027	6	21	36420	20605	57025
BC475,BC328,BC407,BC244,BC426,BC418	6	22	35805	21633	57438
BC217,BC498,BC494,BC328,BC362,BC315	6	23	36866	19283	56149
BC332,BC244,BC310,BC188,BC235,BC426	6	24	36331	20448	56779
BC475,BC048,BC136,BC494,BC362,BC188	6	25	36957	18949	55906
BC477,BC100,BC350,BC244,BC418,BC315	6	26	36526	20370	56896
BC498,BC100,BC404,BC382,BC426,BC315	6	27	36391	20533	56924
BC332,BC170,BC404,BC264,BC244,BC027	6	28	36432	20507	56939
BC328,BC407,BC264,BC350,BC310,BC235	6	29	36222	20924	57146
BC494,BC382,BC398,BC310,BC426,BC315	6	30	36031	21158	57189
BC136,BC292,BC264,BC360,BC235,BC418	6	31	36589	20021	56610
BC217,BC498,BC040,BC362,BC360,BC311	6	32	37149	18841	55990
BC048,BC136,BC170,BC188,BC418,BC315	6	33	37066	19125	56191
BC040,BC264,BC350,BC434,BC244,BC292	6	34	36275	20580	56855
BC217,BC362,BC360,BC235,BC418,BC315	6	35	36790	19649	56439
BC204,BC404,BC328,BC407,BC264,BC311	6	36	36392	20655	57047
BC332,BC170,BC475,BC264,BC434,BC398	6	37	36093	20621	56714
BC332,BC498,BC040,BC350,BC292,BC027	6	38	36978	19317	56295
BC136,BC362,BC360,BC350,BC311,BC418	6	39	37088	19168	56256
BC217,BC204,BC040,BC360,BC244,BC315	6	40	36711	19816	56527
BC136,BC494,BC310,BC311,BC235,BC315	6	41	37051	19099	56150
BC332,BC494,BC040,BC362,BC310,BC311	6	42	36823	19371	56194
BC332,BC048,BC136,BC382,BC235,BC292	6	43	36546	19778	56324
BC217,BC040,BC407,BC360,BC350,BC315	6	44	36539	20425	56964
BC332,BC040,BC407,BC382,BC235,BC315	6	45	35984	21246	57230
BC475,BC048,BC494,BC404,BC310,BC398	6	46	36070	20958	57028
BC475,BC204,BC170,BC382,BC311,BC292	6	47	36345	20188	56533
BC494,BC328,BC382,BC434,BC244,BC418	6	48	35715	21601	57316
BC170,BC382,BC350,BC311,BC235,BC027	6	49	36920	19606	56526
BC136,BC292,BC360,BC244,BC310,BC398	6	50	36137	20788	56925
BC475,BC498,BC332,BC328,BC244,BC310	6	51	36238	20241	56479
BC498,BC170,BC434,BC398,BC188,BC235	6	52	36438	20432	56870
BC217,BC332,BC136,BC407,BC244,BC235	6	53	36198	20679	56877
BC217,BC475,BC311,BC360,BC398,BC188	6	54	36591	19865	56456
BC477,BC204,BC136,BC494,BC398,BC418	6	55	36310	20853	57163
BC475,BC404,BC382,BC244,BC235,BC315	6	56	35924	21236	57160
BC136,BC362,BC404,BC310,BC235,BC027	6	57	36902	19759	56661
BC477,BC475,BC498,BC170,BC188,BC315	6	58	37363	18624	55987
BC048,BC136,BC362,BC382,BC350,BC311	6	59	37055	19069	56124
BC477,BC264,BC382,BC434,BC311,BC027	6	60	36753	19979	56732
BC475,BC498,BC292,BC328,BC426,BC310	6	61	36167	20553	56720
BC328,BC362,BC434,BC311,BC235,BC315	6	62	36788	19703	56491
BC217,BC204,BC048,BC136,BC360,BC350	6	63	37667	17952	55619
BC332,BC498,BC264,BC404,BC360,BC434	6	64	36704	19710	56414
BC204,BC328,BC407,BC264,BC360,BC188	6	65	36465	20541	57006
BC217,BC048,BC404,BC360,BC244,BC235	6	66	36689	19979	56668
BC475,BC040,BC362,BC404,BC382,BC315	6	67	36145	20961	57106
BC332,BC498,BC264,BC382,BC310,BC418	6	68	36295	20580	56875
BC477,BC204,BC264,BC328,BC404,BC311	6	69	36656	20249	56905
BC404,BC292,BC407,BC264,BC426,BC418	6	70	36141	21057	57198
BC204,BC494,BC264,BC398,BC418,BC315	6	71	36102	21094	57196
BC204,BC498,BC382,BC328,BC360,BC311	6	72	36598	20019	56617
BC217,BC407,BC382,BC434,BC426,BC315	6	73	36101	21109	57210
BC332,BC204,BC494,BC040,BC404,BC418	6	74	36134	20981	57115
BC475,BC048,BC362,BC434,BC235,BC315	6	75	36666	19720	56386
BC204,BC362,BC264,BC426,BC188,BC418	6	76	36550	20162	56712
BC188,BC100,BC040,BC404,BC434,BC311	6	77	36588	20242	56830
BC477,BC136,BC100,BC040,BC310,BC418	6	78	36662	20061	56723
BC498,BC048,BC328,BC264,BC350,BC188	6	79	37065	19208	56273
BC475,BC498,BC100,BC264,BC310,BC188	6	80	36951	19275	56226
BC494,BC328,BC362,BC360,BC310,BC311	6	81	36810	19408	56218
BC477,BC475,BC494,BC328,BC434,BC292	6	82	36266	20445	56711
BC477,BC332,BC204,BC048,BC100,BC315	6	83	37185	19071	56256
BC477,BC494,BC407,BC264,BC382,BC426	6	84	35896	21576	57472
BC498,BC328,BC362,BC360,BC311,BC418	6	85	36929	19413	56342
BC332,BC100,BC328,BC188,BC418,BC027	6	86	36596	20303	56899
BC475,BC136,BC332,BC264,BC310,BC292	6	87	36688	19441	56129
BC217,BC475,BC204,BC048,BC136,BC328	6	88	36674	19670	56344
BC217,BC477,BC264,BC360,BC426,BC235	6	89	36660	19918	56578
BC332,BC136,BC360,BC350,BC188,BC027	6	90	37505	18399	55904
BC475,BC204,BC136,BC407,BC264,BC244	6	91	35946	21261	57207
BC217,BC498,BC100,BC264,BC434,BC315	6	92	36910	19472	56382
BC188,BC494,BC328,BC404,BC311,BC315	6	93	36794	19793	56587
BC475,BC204,BC498,BC048,BC264,BC292	6	94	36763	19416	56179
BC475,BC404,BC360,BC434,BC311,BC235	6	95	36521	20199	56720
BC040,BC418,BC170,BC434,BC426,BC292	6	96	36203	20934	57137
BC477,BC475,BC136,BC040,BC404,BC188	6	97	36607	20191	56798
BC477,BC332,BC494,BC040,BC418,BC292	6	98	36342	20463	56805
BC475,BC100,BC328,BC264,BC244,BC188	6	99	36244	20664	56908
BC136,BC494,BC407,BC382,BC418,BC027	6	100	36202	21051	57253
BC477,BC362,BC382,BC244,BC311,BC235,BC292	7	1	35538	22025	57563
BC204,BC136,BC100,BC170,BC350,BC311,BC418	7	2	36193	21130	57323
BC477,BC136,BC100,BC362,BC350,BC434,BC315	7	3	36455	20581	57036
BC475,BC204,BC136,BC362,BC170,BC188,BC315	7	4	36404	20287	56691
BC217,BC204,BC498,BC048,BC040,BC328,BC362	7	5	35989	21277	57266
BC477,BC136,BC404,BC350,BC244,BC235,BC315	7	6	36044	21439	57483
BC475,BC204,BC498,BC382,BC426,BC235,BC027	7	7	35341	22547	57888
BC475,BC204,BC040,BC362,BC360,BC426,BC311	7	8	35640	21917	57557
BC217,BC494,BC404,BC350,BC434,BC235,BC292	7	9	35837	21568	57405
BC217,BC498,BC040,BC360,BC434,BC235,BC292	7	10	35982	21165	57147
BC204,BC494,BC382,BC244,BC426,BC188,BC315	7	11	35350	22539	57889
BC040,BC328,BC362,BC382,BC244,BC426,BC311	7	12	35114	22963	58077
BC477,BC404,BC382,BC434,BC398,BC235,BC315	7	13	35458	22443	57901
BC494,BC040,BC407,BC264,BC188,BC235,BC315	7	14	35436	22499	57935
BC498,BC398,BC264,BC434,BC310,BC235,BC292	7	15	35422	22381	57803
BC475,BC204,BC494,BC360,BC244,BC310,BC418	7	16	35319	22368	57687
BC217,BC475,BC498,BC048,BC136,BC328,BC188	7	17	36214	20691	56905
BC204,BC498,BC136,BC407,BC382,BC426,BC310	7	18	35412	22593	58005
BC475,BC048,BC136,BC100,BC362,BC170,BC315	7	19	36312	20531	56843
BC332,BC048,BC475,BC264,BC311,BC292,BC315	7	20	36094	20667	56761
BC332,BC048,BC494,BC170,BC404,BC310,BC188	7	21	36007	21069	57076
BC332,BC136,BC475,BC328,BC407,BC360,BC310	7	22	35462	22102	57564
BC332,BC204,BC498,BC170,BC350,BC434,BC188	7	23	36455	20172	56627
BC477,BC498,BC494,BC382,BC310,BC235,BC315	7	24	35874	21396	57270
BC217,BC382,BC360,BC350,BC244,BC188,BC315	7	25	36056	21216	57272
BC217,BC475,BC170,BC382,BC434,BC244,BC235	7	26	35272	22305	57577
BC418,BC360,BC244,BC310,BC328,BC398,BC315	7	27	35400	22569	57969
BC477,BC328,BC350,BC244,BC310,BC311,BC418	7	28	35846	21791	57637
BC477,BC332,BC204,BC048,BC475,BC310,BC027	7	29	36317	20808	57125
BC404,BC328,BC170,BC382,BC434,BC188,BC315	7	30	35776	21856	57632
BC048,BC494,BC404,BC264,BC382,BC188,BC235	7	31	35562	22061	57623
BC204,BC498,BC100,BC362,BC382,BC311,BC418	7	32	35764	21771	57535
BC204,BC494,BC100,BC170,BC434,BC398,BC311	7	33	35585	22090	57675
BC332,BC100,BC328,BC434,BC310,BC398,BC027	7	34	35481	22410	57891
BC332,BC404,BC350,BC426,BC188,BC235,BC027	7	35	36015	21642	57657
BC477,BC498,BC362,BC100,BC407,BC404,BC311	7	36	36013	21666	57679
BC332,BC136,BC170,BC382,BC434,BC244,BC310	7	37	35573	21777	57350
BC477,BC136,BC040,BC264,BC360,BC292,BC027	7	38	36296	20883	57179
BC048,BC136,BC100,BC382,BC398,BC311,BC418	7	39	35579	22299	57878
BC048,BC494,BC100,BC328,BC404,BC244,BC418	7	40	35260	22845	58105
BC477,BC332,BC311,BC040,BC350,BC426,BC188	7	41	36060	21360	57420
BC477,BC475,BC136,BC404,BC350,BC434,BC426	7	42	35696	22045	57741
BC475,BC204,BC498,BC048,BC407,BC362,BC188	7	43	35840	21584	57424
BC188,BC204,BC498,BC407,BC362,BC426,BC311	7	44	35876	21693	57569
BC217,BC188,BC136,BC100,BC382,BC311,BC027	7	45	36239	21029	57268
BC382,BC170,BC360,BC426,BC311,BC418,BC315	7	46	35799	21766	57565
BC477,BC332,BC100,BC328,BC170,BC235,BC315	7	47	36134	21019	57153
BC477,BC048,BC100,BC292,BC426,BC235,BC398	7	48	35407	22552	57959
BC332,BC498,BC494,BC418,BC362,BC311,BC292	7	49	36038	20976	57014
BC477,BC217,BC264,BC360,BC310,BC188,BC418	7	50	36170	21123	57293
BC217,BC204,BC170,BC434,BC426,BC235,BC292	7	51	35779	21629	57408
BC477,BC100,BC407,BC360,BC350,BC426,BC398	7	52	35616	22413	58029
BC188,BC204,BC362,BC170,BC311,BC418,BC315	7	53	36271	20800	57071
BC475,BC204,BC332,BC362,BC434,BC398,BC311	7	54	35407	22049	57456
BC332,BC407,BC382,BC434,BC310,BC311,BC027	7	55	35675	22126	57801
BC204,BC494,BC100,BC362,BC244,BC398,BC027	7	56	35350	22724	58074
BC475,BC204,BC494,BC328,BC362,BC398,BC027	7	57	35330	22652	57982
BC477,BC362,BC040,BC407,BC426,BC235,BC027	7	58	35648	22476	58124
BC475,BC311,BC170,BC362,BC264,BC244,BC188	7	59	35998	21005	57003
BC332,BC475,BC170,BC264,BC382,BC310,BC188	7	60	35724	21560	57284
BC477,BC494,BC100,BC040,BC328,BC407,BC170	7	61	35439	22597	58036
BC048,BC170,BC407,BC404,BC382,BC350,BC434	7	62	35692	22035	57727
BC404,BC382,BC350,BC398,BC311,BC310,BC027	7	63	35825	22022	57847
BC475,BC498,BC494,BC328,BC360,BC398,BC292	7	64	35435	22180	57615
BC048,BC100,BC407,BC404,BC398,BC188,BC315	7	65	35949	21775	57724
BC204,BC498,BC100,BC362,BC360,BC244,BC027	7	66	36172	21077	57249
BC477,BC204,BC136,BC494,BC407,BC404,BC398	7	67	35701	22166	57867
BC332,BC170,BC048,BC404,BC264,BC350,BC434	7	68	36008	21149	57157
BC217,BC204,BC048,BC404,BC434,BC235,BC315	7	69	35999	21384	57383
BC477,BC382,BC418,BC264,BC360,BC426,BC292	7	70	35504	22357	57861
BC475,BC100,BC264,BC350,BC244,BC311,BC292	7	71	35664	21651	57315
BC040,BC328,BC382,BC310,BC188,BC235,BC398	7	72	35234	22813	58047
BC477,BC498,BC434,BC398,BC310,BC292,BC027	7	73	35794	21946	57740
BC475,BC204,BC494,BC100,BC264,BC310,BC235	7	74	35793	21409	57202
BC475,BC048,BC407,BC362,BC311,BC235,BC418	7	75	35497	22326	57823
BC360,BC475,BC407,BC382,BC426,BC292,BC027	7	76	35074	23125	58199
BC048,BC136,BC362,BC350,BC398,BC188,BC292	7	77	36098	21066	57164
BC332,BC204,BC048,BC407,BC170,BC382,BC426	7	78	35360	22584	57944
BC332,BC382,BC404,BC360,BC244,BC235,BC027	7	79	35443	22438	57881
BC217,BC100,BC170,BC360,BC434,BC244,BC310	7	80	36001	21112	57113
BC477,BC332,BC328,BC407,BC382,BC398,BC310	7	81	35403	22540	57943
BC204,BC040,BC328,BC264,BC382,BC235,BC418	7	82	35286	22706	57992
BC217,BC332,BC100,BC040,BC350,BC418,BC315	7	83	35881	21572	57453
BC360,BC048,BC328,BC382,BC398,BC292,BC027	7	84	35410	22478	57888
BC498,BC048,BC328,BC407,BC360,BC244,BC418	7	85	35524	22453	57977
BC475,BC404,BC040,BC328,BC170,BC434,BC244	7	86	35133	22961	58094
BC204,BC100,BC328,BC398,BC311,BC418,BC315	7	87	35623	22291	57914
BC494,BC100,BC170,BC434,BC244,BC418,BC027	7	88	35429	22499	57928
BC475,BC264,BC360,BC434,BC310,BC235,BC292	7	89	35865	21353	57218
BC475,BC040,BC362,BC264,BC434,BC426,BC188	7	90	35455	22321	57776
BC475,BC498,BC136,BC362,BC188,BC235,BC418	7	91	35833	21475	57308
BC217,BC048,BC100,BC040,BC328,BC404,BC235	7	92	35754	21960	57714
BC475,BC494,BC100,BC362,BC264,BC434,BC235	7	93	35653	21628	57281
BC217,BC332,BC048,BC362,BC398,BC426,BC315	7	94	35718	21731	57449
BC475,BC100,BC328,BC407,BC350,BC311,BC235	7	95	35432	22550	57982
BC477,BC332,BC048,BC328,BC170,BC188,BC315	7	96	36455	20526	56981
BC494,BC170,BC382,BC434,BC310,BC311,BC235	7	97	35685	21682	57367
BC475,BC204,BC040,BC328,BC360,BC244,BC311	7	98	35391	22341	57732
BC311,BC328,BC362,BC264,BC434,BC398,BC188	7	99	35645	21884	57529
BC204,BC048,BC170,BC407,BC264,BC434,BC188	7	100	35926	21542	57468
BC475,BC040,BC264,BC244,BC426,BC188,BC235,BC418	8	1	34562	24245	58807
BC477,BC407,BC170,BC382,BC244,BC188,BC418,BC027	8	2	34842	23948	58790
BC217,BC204,BC494,BC292,BC360,BC350,BC311,BC418	8	3	35445	22358	57803
BC188,BC498,BC136,BC494,BC264,BC434,BC311,BC235	8	4	35465	22227	57692
BC217,BC204,BC362,BC404,BC382,BC434,BC310,BC315	8	5	35223	22944	58167
BC332,BC498,BC048,BC264,BC360,BC310,BC235,BC315	8	6	35702	21786	57488
BC332,BC204,BC040,BC328,BC360,BC426,BC188,BC315	8	7	35095	23168	58263
BC477,BC332,BC494,BC100,BC292,BC244,BC418,BC027	8	8	34838	23642	58480
BC332,BC360,BC328,BC407,BC382,BC398,BC235,BC315	8	9	34751	23804	58555
BC217,BC475,BC048,BC100,BC362,BC264,BC244,BC292	8	10	35086	22776	57862
BC477,BC204,BC040,BC404,BC382,BC235,BC418,BC027	8	11	35004	23649	58653
BC475,BC498,BC027,BC350,BC310,BC188,BC292,BC315	8	12	35884	21695	57579
BC204,BC498,BC048,BC136,BC494,BC404,BC426,BC311	8	13	35271	22783	58054
BC477,BC048,BC494,BC264,BC360,BC311,BC292,BC315	8	14	35777	21685	57462
BC217,BC475,BC494,BC100,BC040,BC404,BC188,BC235	8	15	35024	23240	58264
BC217,BC040,BC328,BC407,BC434,BC398,BC235,BC418	8	16	34675	24141	58816
BC217,BC048,BC100,BC328,BC350,BC310,BC188,BC418	8	17	35485	22433	57918
BC170,BC418,BC264,BC360,BC398,BC311,BC292,BC315	8	18	35100	23187	58287
BC332,BC048,BC407,BC170,BC360,BC244,BC188,BC315	8	19	35191	22942	58133
BC217,BC475,BC136,BC100,BC382,BC426,BC188,BC027	8	20	34980	23461	58441
BC204,BC498,BC040,BC404,BC360,BC244,BC235,BC027	8	21	35121	23269	58390
BC217,BC418,BC170,BC434,BC310,BC188,BC235,BC292	8	22	35197	22744	57941
BC217,BC475,BC170,BC264,BC382,BC244,BC426,BC027	8	23	34604	23991	58595
BC477,BC217,BC204,BC360,BC350,BC188,BC292,BC027	8	24	36152	21265	57417
BC477,BC332,BC494,BC404,BC382,BC426,BC398,BC027	8	25	34827	23874	58701
BC332,BC494,BC475,BC407,BC264,BC350,BC398,BC311	8	26	34747	23569	58316
BC477,BC475,BC498,BC136,BC362,BC434,BC311,BC027	8	27	35790	21924	57714
BC498,BC100,BC404,BC040,BC264,BC426,BC292,BC315	8	28	34887	23590	58477
BC494,BC362,BC382,BC434,BC426,BC311,BC235,BC292	8	29	34738	23592	58330
BC217,BC475,BC332,BC040,BC407,BC170,BC350,BC398	8	30	34825	23693	58518
BC217,BC204,BC407,BC404,BC244,BC310,BC311,BC315	8	31	35020	23325	58345
BC204,BC328,BC407,BC382,BC434,BC426,BC188,BC315	8	32	34801	23900	58701
BC048,BC136,BC328,BC404,BC360,BC434,BC311,BC292	8	33	35311	22644	57955
BC477,BC332,BC204,BC040,BC404,BC350,BC434,BC418	8	34	35142	23303	58445
BC498,BC494,BC100,BC407,BC350,BC310,BC027,BC315	8	35	35375	22845	58220
BC477,BC204,BC100,BC328,BC407,BC360,BC350,BC292	8	36	35051	23462	58513
BC494,BC328,BC404,BC398,BC310,BC235,BC418,BC315	8	37	34783	23842	58625
BC204,BC498,BC048,BC136,BC040,BC328,BC311,BC235	8	38	35380	22535	57915
BC100,BC040,BC328,BC434,BC310,BC235,BC426,BC027	8	39	34876	23714	58590
BC332,BC136,BC494,BC350,BC310,BC235,BC426,BC027	8	40	35258	22862	58120
BC332,BC311,BC204,BC048,BC328,BC404,BC188,BC235	8	41	35308	22811	58119
BC027,BC398,BC407,BC350,BC310,BC311,BC426,BC315	8	42	35304	23282	58586
BC475,BC170,BC494,BC404,BC332,BC264,BC434,BC292	8	43	34865	23130	57995
BC477,BC475,BC100,BC360,BC350,BC027,BC292,BC315	8	44	35666	22074	57740
BC040,BC170,BC350,BC434,BC244,BC398,BC188,BC027	8	45	34958	23694	58652
BC217,BC136,BC494,BC100,BC040,BC170,BC360,BC418	8	46	35244	22843	58087
BC498,BC136,BC100,BC170,BC350,BC434,BC311,BC418	8	47	35490	22475	57965
BC204,BC328,BC315,BC170,BC434,BC398,BC188,BC027	8	48	35210	23266	58476
BC217,BC332,BC170,BC404,BC382,BC350,BC426,BC311	8	49	35156	22999	58155
BC204,BC407,BC170,BC040,BC362,BC404,BC188,BC418	8	50	35071	23521	58592
BC332,BC407,BC264,BC382,BC350,BC310,BC398,BC027	8	51	34947	23703	58650
BC475,BC136,BC494,BC350,BC434,BC426,BC235,BC027	8	52	34970	23435	58405
BC426,BC494,BC404,BC418,BC170,BC360,BC310,BC292	8	53	34991	23318	58309
BC136,BC100,BC244,BC310,BC188,BC235,BC418,BC027	8	54	35074	23291	58365
BC477,BC382,BC136,BC170,BC360,BC310,BC235,BC418	8	55	35152	22997	58149
BC332,BC498,BC136,BC475,BC328,BC235,BC418,BC315	8	56	35128	22893	58021
BC311,BC204,BC498,BC048,BC244,BC188,BC418,BC027	8	57	35370	22881	58251
BC475,BC100,BC170,BC040,BC264,BC426,BC310,BC418	8	58	34780	23803	58583
BC311,BC362,BC382,BC350,BC434,BC398,BC188,BC310	8	59	35112	23075	58187
BC332,BC315,BC328,BC407,BC310,BC188,BC426,BC027	8	60	35181	23384	58565
BC204,BC048,BC328,BC362,BC264,BC426,BC398,BC027	8	61	34857	23924	58781
BC217,BC475,BC170,BC360,BC332,BC404,BC382,BC311	8	62	35008	22960	57968
BC498,BC494,BC040,BC328,BC264,BC350,BC426,BC027	8	63	34989	23564	58553
BC188,BC498,BC315,BC362,BC434,BC311,BC418,BC027	8	64	35679	22277	57956
BC204,BC040,BC328,BC362,BC244,BC426,BC188,BC315	8	65	34912	23576	58488
BC477,BC475,BC498,BC048,BC362,BC332,BC407,BC244	8	66	34814	23609	58423
BC475,BC204,BC382,BC136,BC328,BC170,BC360,BC310	8	67	34929	23190	58119
BC217,BC332,BC136,BC100,BC418,BC310,BC426,BC027	8	68	35369	22913	58282
BC204,BC362,BC494,BC407,BC404,BC310,BC311,BC235	8	69	35050	23363	58413
BC311,BC328,BC362,BC350,BC434,BC244,BC398,BC188	8	70	34930	23443	58373
BC100,BC170,BC362,BC264,BC434,BC244,BC310,BC315	8	71	35216	22769	57985
BC477,BC136,BC418,BC434,BC398,BC328,BC235,BC310	8	72	34859	23714	58573
BC477,BC040,BC362,BC170,BC244,BC310,BC188,BC027	8	73	35605	22294	57899
BC217,BC494,BC100,BC328,BC404,BC350,BC418,BC315	8	74	35143	23225	58368
BC498,BC040,BC328,BC362,BC360,BC398,BC235,BC292	8	75	34910	23510	58420
BC332,BC498,BC475,BC407,BC264,BC350,BC434,BC398	8	76	34815	23479	58294
BC136,BC407,BC170,BC360,BC350,BC434,BC235,BC292	8	77	35259	22867	58126
BC048,BC404,BC362,BC170,BC360,BC244,BC398,BC310	8	78	34931	23398	58329
BC477,BC332,BC494,BC404,BC264,BC426,BC188,BC235	8	79	34948	23389	58337
BC217,BC332,BC498,BC136,BC040,BC328,BC350,BC188	8	80	35558	22177	57735
BC204,BC100,BC328,BC407,BC264,BC350,BC311,BC292	8	81	34953	23522	58475
BC332,BC494,BC362,BC170,BC360,BC434,BC426,BC311	8	82	35199	22586	57785
BC332,BC204,BC100,BC170,BC264,BC382,BC188,BC404	8	83	35062	23165	58227
BC040,BC418,BC170,BC426,BC311,BC235,BC292,BC315	8	84	35088	23243	58331
BC477,BC332,BC498,BC418,BC407,BC398,BC292,BC027	8	85	35203	23332	58535
BC217,BC264,BC328,BC362,BC170,BC382,BC350,BC235	8	86	35191	22758	57949
BC477,BC204,BC498,BC136,BC328,BC170,BC311,BC315	8	87	35848	21873	57721
BC188,BC204,BC494,BC170,BC040,BC264,BC398,BC311	8	88	34886	23612	58498
BC477,BC040,BC362,BC264,BC350,BC311,BC418,BC027	8	89	35502	22751	58253
BC475,BC494,BC040,BC362,BC360,BC350,BC188,BC292	8	90	35441	22217	57658
BC100,BC418,BC362,BC350,BC426,BC027,BC292,BC315	8	91	35377	22954	58331
BC477,BC475,BC136,BC100,BC362,BC310,BC311,BC418	8	92	35267	22822	58089
BC217,BC494,BC404,BC170,BC350,BC244,BC264,BC398	8	93	34681	23819	58500
BC204,BC362,BC328,BC407,BC170,BC382,BC434,BC311	8	94	34917	23449	58366
BC477,BC204,BC136,BC100,BC264,BC350,BC292,BC027	8	95	35862	21881	57743
BC217,BC475,BC188,BC494,BC362,BC360,BC350,BC311	8	96	35852	21290	57142
BC475,BC332,BC328,BC362,BC360,BC188,BC292,BC027	8	97	35359	22438	57797
BC477,BC475,BC204,BC494,BC292,BC170,BC310,BC426	8	98	34940	23242	58182
BC217,BC048,BC100,BC328,BC362,BC426,BC418,BC027	8	99	35308	23079	58387
BC477,BC498,BC494,BC170,BC404,BC360,BC418,BC315	8	100	35494	22568	58062
BC204,BC498,BC136,BC170,BC362,BC264,BC350,BC434,BC311	9	1	35276	22750	58026
BC332,BC136,BC170,BC040,BC328,BC407,BC404,BC310,BC235	9	2	34314	24827	59141
BC217,BC048,BC136,BC264,BC360,BC244,BC398,BC292,BC315	9	3	34452	24354	58806
BC217,BC498,BC136,BC100,BC407,BC170,BC310,BC235,BC398	9	4	34554	24308	58862
BC204,BC498,BC048,BC170,BC407,BC404,BC434,BC188,BC418	9	5	34723	24217	58940
BC217,BC477,BC360,BC404,BC407,BC264,BC382,BC426,BC398	9	6	34208	25083	59291
BC475,BC136,BC494,BC100,BC170,BC360,BC434,BC426,BC292	9	7	34309	24589	58898
BC217,BC204,BC048,BC100,BC264,BC434,BC426,BC311,BC235	9	8	34591	24200	58791
BC217,BC477,BC498,BC100,BC362,BC434,BC398,BC315,BC027	9	9	34716	24214	58930
BC477,BC217,BC332,BC498,BC360,BC475,BC382,BC311,BC418	9	10	34583	23972	58555
BC188,BC204,BC382,BC407,BC362,BC404,BC360,BC398,BC311	9	11	34586	24390	58976
BC477,BC332,BC204,BC136,BC040,BC360,BC027,BC418,BC315	9	12	34991	23699	58690
BC362,BC040,BC328,BC407,BC170,BC434,BC426,BC398,BC027	9	13	34208	25264	59472
BC475,BC498,BC048,BC328,BC362,BC434,BC426,BC311,BC235	9	14	34374	24396	58770
BC477,BC188,BC040,BC407,BC170,BC434,BC244,BC311,BC235	9	15	34328	24917	59245
BC332,BC100,BC328,BC360,BC244,BC310,BC311,BC292,BC027	9	16	34469	24275	58744
BC332,BC136,BC494,BC100,BC407,BC404,BC235,BC418,BC315	9	17	34275	24919	59194
BC398,BC100,BC418,BC362,BC264,BC360,BC426,BC310,BC027	9	18	34323	24993	59316
BC477,BC475,BC188,BC048,BC136,BC040,BC362,BC434,BC311	9	19	34952	23459	58411
BC498,BC494,BC398,BC362,BC264,BC350,BC434,BC426,BC418	9	20	34248	24880	59128
BC217,BC027,BC404,BC264,BC350,BC434,BC398,BC311,BC315	9	21	34687	24357	59044
BC048,BC100,BC328,BC407,BC264,BC244,BC310,BC235,BC418	9	22	33920	25554	59474
BC332,BC136,BC100,BC475,BC328,BC362,BC404,BC426,BC310	9	23	34294	24615	58909
BC217,BC204,BC498,BC494,BC264,BC407,BC170,BC360,BC350	9	24	34681	24005	58686
BC217,BC204,BC040,BC328,BC407,BC360,BC350,BC434,BC027	9	25	34553	24633	59186
BC477,BC136,BC040,BC292,BC404,BC244,BC310,BC235,BC398	9	26	34201	25074	59275
BC048,BC136,BC494,BC407,BC170,BC434,BC027,BC235,BC315	9	27	34548	24397	58945
BC217,BC477,BC475,BC100,BC328,BC362,BC170,BC310,BC398	9	28	34264	24678	58942
BC204,BC136,BC494,BC100,BC362,BC360,BC434,BC310,BC235	9	29	34860	23460	58320
BC477,BC217,BC475,BC048,BC040,BC434,BC244,BC310,BC315	9	30	34468	24274	58742
BC217,BC048,BC136,BC404,BC407,BC264,BC244,BC398,BC418	9	31	34170	25015	59185
BC136,BC494,BC100,BC362,BC170,BC350,BC244,BC188,BC418	9	32	34561	24154	58715
BC382,BC100,BC404,BC362,BC264,BC360,BC434,BC311,BC418	9	33	34334	24794	59128
BC217,BC475,BC136,BC398,BC350,BC310,BC188,BC418,BC027	9	34	34650	24363	59013
BC477,BC332,BC498,BC048,BC244,BC426,BC235,BC418,BC315	9	35	34479	24512	58991
BC204,BC498,BC040,BC170,BC244,BC426,BC188,BC418,BC027	9	36	34509	24653	59162
BC477,BC475,BC048,BC328,BC244,BC398,BC311,BC292,BC315	9	37	34136	25104	59240
BC217,BC362,BC136,BC328,BC407,BC404,BC350,BC244,BC311	9	38	34487	24441	58928
BC332,BC204,BC382,BC136,BC170,BC360,BC310,BC292,BC027	9	39	34815	23633	58448
BC498,BC494,BC040,BC328,BC362,BC360,BC434,BC426,BC235	9	40	34228	24804	59032
BC204,BC136,BC494,BC404,BC040,BC264,BC244,BC311,BC418	9	41	34085	25228	59313
BC217,BC136,BC040,BC328,BC407,BC264,BC350,BC434,BC310	9	42	34308	24876	59184
BC475,BC204,BC498,BC136,BC494,BC170,BC350,BC418,BC315	9	43	34743	23683	58426
BC475,BC204,BC494,BC362,BC170,BC350,BC434,BC244,BC188	9	44	34544	23878	58422
BC217,BC475,BC100,BC362,BC264,BC382,BC398,BC235,BC418	9	45	33862	25482	59344
BC204,BC498,BC048,BC100,BC170,BC404,BC382,BC235,BC027	9	46	34572	24307	58879
BC382,BC136,BC404,BC040,BC407,BC170,BC360,BC434,BC398	9	47	34324	24872	59196
BC475,BC204,BC040,BC407,BC264,BC360,BC350,BC235,BC418	9	48	34251	25118	59369
BC494,BC040,BC264,BC360,BC350,BC434,BC426,BC188,BC418	9	49	34402	24678	59080
BC217,BC136,BC100,BC328,BC264,BC398,BC188,BC310,BC027	9	50	34551	24535	59086
BC475,BC136,BC332,BC040,BC328,BC404,BC398,BC311,BC235	9	51	34096	25159	59255
BC204,BC498,BC404,BC040,BC418,BC170,BC434,BC311,BC292	9	52	34497	24510	59007
BC217,BC332,BC204,BC498,BC040,BC404,BC382,BC398,BC426	9	53	34166	25143	59309
BC217,BC498,BC136,BC100,BC292,BC264,BC360,BC398,BC418	9	54	34476	24627	59103
BC204,BC498,BC494,BC100,BC040,BC328,BC362,BC310,BC027	9	55	34699	24009	58708
BC217,BC332,BC498,BC494,BC040,BC360,BC434,BC244,BC292	9	56	34359	24192	58551
BC477,BC217,BC494,BC040,BC264,BC360,BC188,BC418,BC027	9	57	34702	24126	58828
BC332,BC404,BC382,BC350,BC434,BC244,BC426,BC418,BC315	9	58	34280	24901	59181
BC332,BC204,BC040,BC362,BC398,BC188,BC235,BC426,BC315	9	59	34229	24933	59162
BC332,BC204,BC494,BC100,BC264,BC382,BC426,BC310,BC027	9	60	34216	24962	59178
BC477,BC217,BC475,BC494,BC100,BC264,BC188,BC235,BC418	9	61	34438	24355	58793
BC217,BC475,BC204,BC498,BC136,BC328,BC264,BC426,BC292	9	62	34396	24334	58730
BC048,BC136,BC494,BC170,BC264,BC434,BC244,BC235,BC418	9	63	34214	24719	58933
BC332,BC204,BC040,BC328,BC362,BC170,BC188,BC418,BC315	9	64	34649	24044	58693
BC477,BC498,BC048,BC040,BC264,BC382,BC311,BC235,BC418	9	65	34405	24578	58983
BC136,BC494,BC100,BC040,BC292,BC434,BC244,BC398,BC418	9	66	33797	25829	59626
BC475,BC136,BC100,BC170,BC292,BC404,BC350,BC426,BC398	9	67	34231	24996	59227
BC217,BC477,BC332,BC204,BC264,BC360,BC350,BC311,BC292	9	68	35260	22730	57990
BC494,BC404,BC040,BC170,BC382,BC350,BC398,BC315,BC027	9	69	34414	24797	59211
BC475,BC204,BC498,BC048,BC136,BC360,BC244,BC235,BC292	9	70	34609	23764	58373
BC426,BC136,BC418,BC407,BC382,BC398,BC188,BC292,BC315	9	71	34283	24989	59272
BC475,BC407,BC328,BC362,BC360,BC350,BC434,BC426,BC398	9	72	34255	24870	59125
BC477,BC475,BC418,BC382,BC350,BC244,BC426,BC188,BC398	9	73	33959	25547	59506
BC217,BC477,BC475,BC188,BC100,BC362,BC398,BC311,BC315	9	74	34644	24105	58749
BC217,BC188,BC048,BC100,BC328,BC170,BC382,BC315,BC027	9	75	34827	23889	58716
BC477,BC498,BC040,BC328,BC264,BC382,BC434,BC188,BC315	9	76	34418	24678	59096
BC477,BC475,BC498,BC418,BC362,BC382,BC244,BC292,BC027	9	77	34159	24981	59140
BC217,BC332,BC328,BC407,BC170,BC244,BC398,BC311,BC315	9	78	34236	24719	58955
BC217,BC494,BC407,BC264,BC360,BC350,BC398,BC292,BC027	9	79	34528	24525	59053
BC477,BC204,BC498,BC136,BC292,BC362,BC310,BC418,BC027	9	80	35034	23624	58658
BC360,BC100,BC040,BC292,BC362,BC404,BC382,BC426,BC398	9	81	33996	25347	59343
BC498,BC048,BC136,BC398,BC100,BC328,BC362,BC426,BC310	9	82	34468	24541	59009
BC217,BC475,BC136,BC362,BC382,BC426,BC235,BC398,BC315	9	83	34080	25046	59126
BC217,BC477,BC475,BC170,BC040,BC328,BC404,BC311,BC315	9	84	34655	24209	58864
BC204,BC498,BC362,BC170,BC360,BC244,BC310,BC418,BC027	9	85	34770	23978	58748
BC217,BC136,BC494,BC100,BC360,BC350,BC398,BC235,BC027	9	86	34609	24314	58923
BC477,BC332,BC204,BC475,BC407,BC382,BC244,BC426,BC315	9	87	33837	25761	59598
BC332,BC204,BC498,BC328,BC264,BC310,BC311,BC292,BC027	9	88	34779	23837	58616
BC217,BC475,BC498,BC404,BC434,BC244,BC310,BC311,BC235	9	89	34326	24502	58828
BC475,BC136,BC494,BC332,BC362,BC264,BC398,BC188,BC235	9	90	34258	24554	58812
BC332,BC498,BC494,BC100,BC170,BC040,BC362,BC264,BC292	9	91	34716	23657	58373
BC477,BC217,BC332,BC494,BC100,BC170,BC382,BC350,BC244	9	92	34400	24244	58644
BC477,BC217,BC475,BC100,BC382,BC350,BC434,BC235,BC027	9	93	34477	24341	58818
BC204,BC494,BC100,BC040,BC404,BC382,BC434,BC398,BC311	9	94	34041	25218	59259
BC477,BC217,BC332,BC498,BC136,BC100,BC264,BC404,BC315	9	95	34962	23537	58499
BC477,BC475,BC048,BC100,BC244,BC398,BC188,BC292,BC027	9	96	34182	25110	59292
BC477,BC498,BC494,BC362,BC404,BC434,BC188,BC235,BC315	9	97	34801	23799	58600
BC475,BC498,BC494,BC328,BC407,BC360,BC350,BC426,BC027	9	98	34331	24945	59276
BC477,BC332,BC498,BC136,BC328,BC362,BC170,BC244,BC292	9	99	34708	23754	58462
BC477,BC311,BC204,BC498,BC100,BC404,BC350,BC244,BC188	9	100	34890	23880	58770
BC217,BC332,BC498,BC040,BC328,BC360,BC434,BC027,BC418,BC315	10	1	34113	25242	59355
BC477,BC217,BC498,BC100,BC040,BC264,BC382,BC426,BC311,BC310	10	2	33802	25789	59591
BC477,BC048,BC264,BC328,BC170,BC382,BC244,BC188,BC235,BC292	10	3	33744	25712	59456
BC477,BC204,BC498,BC362,BC404,BC360,BC426,BC311,BC418,BC315	10	4	34411	24944	59355
BC217,BC477,BC311,BC204,BC040,BC315,BC382,BC398,BC188,BC027	10	5	34152	25423	59575
BC475,BC188,BC136,BC362,BC350,BC434,BC398,BC311,BC418,BC027	10	6	34144	25425	59569
BC360,BC204,BC136,BC398,BC040,BC328,BC382,BC244,BC310,BC426	10	7	33365	26654	60019
BC217,BC475,BC048,BC494,BC404,BC407,BC264,BC244,BC188,BC315	10	8	33757	25828	59585
BC332,BC362,BC136,BC475,BC040,BC407,BC382,BC244,BC426,BC315	10	9	33153	26930	60083
BC217,BC048,BC136,BC362,BC264,BC360,BC350,BC434,BC311,BC235	10	10	34790	23690	58480
BC217,BC204,BC100,BC407,BC404,BC360,BC434,BC398,BC235,BC292	10	11	33854	25839	59693
BC475,BC188,BC136,BC292,BC328,BC362,BC264,BC311,BC418,BC027	10	12	34195	25175	59370
BC217,BC498,BC136,BC494,BC264,BC360,BC434,BC398,BC292,BC315	10	13	34163	25109	59272
BC475,BC204,BC170,BC292,BC404,BC382,BC350,BC310,BC418,BC027	10	14	33851	25772	59623
BC188,BC204,BC136,BC100,BC292,BC382,BC310,BC311,BC398,BC315	10	15	33927	25570	59497
BC217,BC332,BC204,BC100,BC404,BC360,BC426,BC235,BC398,BC315	10	16	33834	25874	59708
BC188,BC136,BC494,BC328,BC407,BC360,BC350,BC398,BC311,BC292	10	17	34153	25261	59414
BC217,BC100,BC404,BC040,BC315,BC264,BC426,BC188,BC418,BC027	10	18	34035	25726	59761
BC048,BC494,BC100,BC264,BC328,BC404,BC434,BC027,BC292,BC315	10	19	33952	25755	59707
BC477,BC204,BC048,BC136,BC040,BC407,BC350,BC244,BC418,BC027	10	20	33968	25941	59909
BC498,BC027,BC040,BC407,BC360,BC434,BC244,BC426,BC311,BC315	10	21	33776	26159	59935
BC332,BC418,BC494,BC328,BC170,BC382,BC350,BC398,BC292,BC027	10	22	33781	25865	59646
BC217,BC332,BC048,BC475,BC404,BC328,BC362,BC264,BC311,BC235	10	23	33975	25142	59117
BC477,BC188,BC048,BC136,BC494,BC328,BC404,BC434,BC244,BC311	10	24	33966	25549	59515
BC475,BC498,BC494,BC332,BC328,BC264,BC360,BC434,BC244,BC404	10	25	33537	25899	59436
BC332,BC360,BC136,BC404,BC362,BC264,BC382,BC398,BC311,BC235	10	26	33810	25650	59460
BC498,BC264,BC407,BC170,BC382,BC434,BC398,BC188,BC426,BC315	10	27	33788	25999	59787
BC048,BC136,BC264,BC040,BC404,BC382,BC398,BC188,BC426,BC315	10	28	33744	26146	59890
BC360,BC494,BC170,BC040,BC328,BC404,BC382,BC310,BC235,BC315	10	29	33720	25899	59619
BC475,BC494,BC170,BC328,BC407,BC264,BC360,BC434,BC310,BC418	10	30	33630	26067	59697
BC048,BC136,BC494,BC100,BC404,BC350,BC244,BC311,BC235,BC418	10	31	33859	25751	59610
BC217,BC332,BC170,BC360,BC350,BC244,BC188,BC235,BC418,BC315	10	32	34231	24836	59067
BC217,BC311,BC204,BC136,BC494,BC170,BC382,BC244,BC188,BC315	10	33	34105	24974	59079
BC332,BC498,BC136,BC494,BC100,BC328,BC404,BC382,BC310,BC292	10	34	33852	25564	59416
BC217,BC311,BC498,BC136,BC360,BC434,BC426,BC188,BC418,BC027	10	35	34521	24631	59152
BC217,BC332,BC362,BC407,BC170,BC382,BC434,BC398,BC418,BC315	10	36	33822	25644	59466
BC217,BC332,BC498,BC328,BC362,BC404,BC382,BC426,BC311,BC315	10	37	34094	25200	59294
BC217,BC332,BC498,BC136,BC170,BC404,BC360,BC235,BC292,BC027	10	38	34535	24352	58887
BC217,BC475,BC048,BC100,BC170,BC328,BC404,BC426,BC188,BC418	10	39	33953	25594	59547
BC332,BC136,BC494,BC040,BC404,BC360,BC434,BC398,BC188,BC310	10	40	33771	25799	59570
BC332,BC362,BC100,BC040,BC292,BC407,BC264,BC426,BC310,BC027	10	41	33621	26279	59900
BC332,BC328,BC475,BC040,BC292,BC244,BC310,BC311,BC235,BC418	10	42	33358	26331	59689
BC217,BC204,BC136,BC494,BC418,BC264,BC310,BC235,BC292,BC315	10	43	34078	25175	59253
BC475,BC188,BC362,BC418,BC407,BC404,BC434,BC311,BC235,BC292	10	44	33706	26023	59729
BC475,BC188,BC494,BC332,BC434,BC426,BC311,BC235,BC292,BC315	10	45	33792	25509	59301
BC048,BC494,BC100,BC040,BC328,BC407,BC264,BC382,BC244,BC426	10	46	32984	27384	60368
BC477,BC204,BC048,BC382,BC360,BC310,BC188,BC235,BC426,BC027	10	47	34132	25279	59411
BC136,BC494,BC292,BC362,BC264,BC382,BC350,BC235,BC418,BC027	10	48	34058	25327	59385
BC217,BC311,BC404,BC382,BC350,BC244,BC310,BC188,BC235,BC315	10	49	34185	25154	59339
BC204,BC136,BC494,BC100,BC382,BC350,BC434,BC244,BC418,BC027	10	50	33702	26045	59747
BC217,BC475,BC498,BC494,BC332,BC418,BC362,BC382,BC310,BC398	10	51	33562	25940	59502
BC188,BC498,BC136,BC494,BC100,BC040,BC315,BC382,BC311,BC027	10	52	34265	24923	59188
BC477,BC332,BC136,BC494,BC100,BC328,BC170,BC244,BC398,BC188	10	53	33705	25951	59656
BC475,BC136,BC100,BC407,BC360,BC350,BC426,BC188,BC398,BC027	10	54	33963	25904	59867
BC475,BC204,BC136,BC100,BC407,BC264,BC434,BC244,BC188,BC315	10	55	33712	26086	59798
BC204,BC498,BC382,BC136,BC040,BC404,BC360,BC434,BC244,BC418	10	56	33632	26180	59812
BC475,BC404,BC407,BC264,BC382,BC434,BC311,BC235,BC418,BC315	10	57	33624	26188	59812
BC311,BC204,BC498,BC136,BC100,BC328,BC404,BC350,BC244,BC188	10	58	34173	25239	59412
BC217,BC204,BC048,BC100,BC407,BC382,BC434,BC426,BC188,BC027	10	59	33858	25994	59852
BC477,BC332,BC204,BC494,BC362,BC360,BC426,BC235,BC418,BC315	10	60	34103	25224	59327
BC217,BC311,BC362,BC136,BC407,BC404,BC244,BC398,BC188,BC418	10	61	33994	25508	59502
BC217,BC332,BC100,BC170,BC040,BC264,BC360,BC235,BC418,BC315	10	62	33960	25285	59245
BC477,BC426,BC494,BC362,BC350,BC434,BC398,BC188,BC235,BC310	10	63	33740	25880	59620
BC498,BC048,BC404,BC362,BC264,BC382,BC398,BC027,BC235,BC315	10	64	33913	25748	59661
BC027,BC100,BC407,BC404,BC360,BC310,BC188,BC235,BC292,BC315	10	65	34078	25545	59623
BC217,BC311,BC498,BC040,BC328,BC434,BC244,BC310,BC027,BC315	10	66	34015	25387	59402
BC332,BC204,BC048,BC100,BC264,BC382,BC350,BC310,BC188,BC292	10	67	34187	24780	58967
BC204,BC494,BC100,BC170,BC328,BC404,BC398,BC311,BC235,BC315	10	68	33818	25818	59636
BC477,BC204,BC498,BC100,BC264,BC328,BC404,BC360,BC434,BC398	10	69	33786	25995	59781
BC188,BC494,BC100,BC407,BC360,BC350,BC398,BC310,BC418,BC027	10	70	34045	25715	59760
BC475,BC498,BC040,BC170,BC350,BC244,BC426,BC315,BC292,BC027	10	71	33946	25553	59499
BC477,BC217,BC418,BC136,BC328,BC407,BC404,BC360,BC398,BC310	10	72	34085	25550	59635
BC204,BC498,BC048,BC494,BC040,BC407,BC264,BC382,BC398,BC418	10	73	33446	26701	60147
BC477,BC475,BC170,BC328,BC407,BC404,BC382,BC244,BC235,BC418	10	74	33286	26755	60041
BC494,BC040,BC328,BC362,BC170,BC382,BC244,BC311,BC235,BC418	10	75	33442	26340	59782
BC475,BC264,BC040,BC328,BC170,BC382,BC398,BC188,BC235,BC027	10	76	33585	26389	59974
BC360,BC494,BC332,BC328,BC407,BC170,BC382,BC434,BC310,BC315	10	77	33696	25927	59623
BC311,BC498,BC494,BC100,BC040,BC362,BC170,BC350,BC244,BC188	10	78	34371	24588	58959
BC217,BC475,BC048,BC494,BC332,BC040,BC382,BC426,BC418,BC027	10	79	33488	26315	59803
BC217,BC498,BC100,BC170,BC040,BC328,BC362,BC404,BC360,BC426	10	80	34004	25523	59527
BC217,BC498,BC048,BC264,BC434,BC244,BC310,BC027,BC426,BC315	10	81	33961	25545	59506
BC332,BC188,BC204,BC494,BC475,BC360,BC310,BC311,BC235,BC426	10	82	33856	25397	59253
BC477,BC382,BC040,BC418,BC360,BC350,BC434,BC188,BC235,BC292	10	83	33928	25550	59478
BC217,BC136,BC494,BC100,BC040,BC292,BC362,BC264,BC310,BC418	10	84	33931	25406	59337
BC048,BC136,BC404,BC362,BC170,BC360,BC434,BC426,BC310,BC027	10	85	34270	25012	59282
BC498,BC494,BC040,BC362,BC170,BC360,BC350,BC244,BC188,BC235	10	86	34327	24621	58948
BC477,BC498,BC407,BC360,BC434,BC426,BC311,BC310,BC418,BC315	10	87	34167	25479	59646
BC477,BC188,BC407,BC136,BC040,BC362,BC244,BC311,BC235,BC292	10	88	33921	25687	59608
BC477,BC494,BC040,BC362,BC404,BC382,BC350,BC244,BC311,BC418	10	89	33698	26112	59810
BC477,BC217,BC204,BC407,BC100,BC362,BC404,BC188,BC418,BC027	10	90	34273	25429	59702
BC217,BC204,BC136,BC494,BC362,BC382,BC244,BC311,BC292,BC027	10	91	34059	25162	59221
BC477,BC332,BC404,BC328,BC407,BC264,BC244,BC426,BC188,BC315	10	92	33850	26093	59943
BC477,BC332,BC494,BC100,BC040,BC362,BC404,BC350,BC434,BC292	10	93	33997	25345	59342
BC477,BC498,BC382,BC360,BC244,BC398,BC311,BC235,BC418,BC315	10	94	33721	26058	59779
BC477,BC328,BC407,BC382,BC350,BC434,BC398,BC188,BC418,BC027	10	95	34027	25746	59773
BC475,BC360,BC136,BC100,BC332,BC040,BC382,BC434,BC426,BC311	10	96	33644	25945	59589
BC477,BC475,BC404,BC040,BC170,BC310,BC188,BC235,BC292,BC315	10	97	34186	25088	59274
BC204,BC418,BC360,BC350,BC434,BC426,BC188,BC235,BC292,BC315	10	98	34193	25158	59351
BC477,BC475,BC040,BC292,BC407,BC434,BC398,BC311,BC418,BC315	10	99	33627	26338	59965
BC475,BC204,BC494,BC362,BC170,BC350,BC398,BC311,BC292,BC315	10	100	34027	25153	59180
BC332,BC204,BC498,BC027,BC407,BC494,BC362,BC350,BC188,BC418,BC315	11	1	33827	26131	59958
BC217,BC475,BC048,BC136,BC100,BC040,BC170,BC382,BC350,BC188,BC027	11	2	33849	25800	59649
BC217,BC475,BC498,BC136,BC404,BC170,BC360,BC264,BC398,BC188,BC027	11	3	33756	26153	59909
BC217,BC188,BC048,BC040,BC382,BC350,BC244,BC310,BC027,BC292,BC315	11	4	33714	26007	59721
BC217,BC477,BC332,BC100,BC362,BC404,BC360,BC434,BC244,BC188,BC418	11	5	33576	26381	59957
BC475,BC498,BC048,BC100,BC362,BC170,BC434,BC426,BC188,BC398,BC315	11	6	33313	26806	60119
BC217,BC475,BC360,BC100,BC404,BC328,BC170,BC382,BC350,BC264,BC310	11	7	33378	26613	59991
BC475,BC418,BC048,BC494,BC040,BC328,BC170,BC244,BC398,BC310,BC315	11	8	32848	27714	60562
BC217,BC475,BC048,BC332,BC170,BC360,BC350,BC244,BC310,BC235,BC315	11	9	33824	25391	59215
BC498,BC048,BC382,BC264,BC328,BC404,BC360,BC310,BC235,BC426,BC027	11	10	33316	26858	60174
BC217,BC477,BC204,BC404,BC328,BC170,BC382,BC350,BC244,BC398,BC311	11	11	33201	27057	60258
BC477,BC475,BC498,BC040,BC328,BC362,BC264,BC360,BC188,BC292,BC418	11	12	33647	26236	59883
BC475,BC498,BC382,BC362,BC360,BC350,BC434,BC398,BC311,BC418,BC027	11	13	33509	26524	60033
BC477,BC332,BC204,BC310,BC040,BC328,BC426,BC188,BC235,BC418,BC027	11	14	33587	26487	60074
BC475,BC136,BC100,BC264,BC407,BC404,BC350,BC244,BC398,BC311,BC027	11	15	33279	27145	60424
BC217,BC188,BC204,BC048,BC136,BC362,BC264,BC426,BC311,BC418,BC027	11	16	33949	25789	59738
BC477,BC332,BC398,BC040,BC292,BC362,BC360,BC426,BC235,BC418,BC315	11	17	33364	26856	60220
BC477,BC332,BC048,BC040,BC407,BC170,BC244,BC398,BC235,BC292,BC315	11	18	33223	27031	60254
BC477,BC332,BC204,BC498,BC048,BC264,BC434,BC244,BC426,BC292,BC315	11	19	33356	26634	59990
BC048,BC382,BC136,BC494,BC404,BC040,BC362,BC170,BC360,BC292,BC027	11	20	33656	26171	59827
BC204,BC494,BC100,BC404,BC040,BC328,BC407,BC264,BC350,BC188,BC027	11	21	33382	27090	60472
BC188,BC204,BC136,BC494,BC328,BC362,BC244,BC426,BC310,BC418,BC315	11	22	33416	26500	59916
BC498,BC048,BC136,BC100,BC170,BC407,BC264,BC360,BC426,BC188,BC027	11	23	33730	26376	60106
BC217,BC477,BC204,BC170,BC404,BC040,BC264,BC360,BC426,BC188,BC027	11	24	33773	26227	60000
BC332,BC204,BC048,BC100,BC040,BC170,BC382,BC350,BC426,BC188,BC418	11	25	33435	26591	60026
BC477,BC332,BC398,BC264,BC328,BC170,BC426,BC310,BC235,BC292,BC315	11	26	33287	26815	60102
BC217,BC136,BC100,BC040,BC404,BC382,BC244,BC310,BC188,BC398,BC027	11	27	33359	26889	60248
BC360,BC498,BC136,BC332,BC362,BC404,BC382,BC434,BC264,BC235,BC027	11	28	33658	26146	59804
BC475,BC311,BC407,BC040,BC292,BC362,BC244,BC398,BC188,BC418,BC315	11	29	33038	27552	60590
BC217,BC475,BC048,BC328,BC264,BC382,BC434,BC426,BC235,BC418,BC315	11	30	33149	26916	60065
BC217,BC204,BC498,BC048,BC136,BC494,BC328,BC404,BC382,BC315,BC027	11	31	33629	26299	59928
BC475,BC048,BC494,BC100,BC362,BC404,BC382,BC434,BC244,BC311,BC235	11	32	32940	27199	60139
BC217,BC332,BC311,BC204,BC048,BC136,BC475,BC040,BC362,BC188,BC027	11	33	34129	25101	59230
BC217,BC475,BC498,BC136,BC494,BC040,BC407,BC404,BC360,BC311,BC235	11	34	33393	26662	60055
BC217,BC332,BC204,BC498,BC136,BC494,BC475,BC328,BC407,BC360,BC311	11	35	33491	26208	59699
BC217,BC477,BC188,BC494,BC292,BC407,BC244,BC310,BC328,BC235,BC398	11	36	33185	27084	60269
BC217,BC498,BC136,BC494,BC100,BC040,BC407,BC382,BC426,BC235,BC027	11	37	33143	27301	60444
BC477,BC188,BC204,BC404,BC407,BC264,BC244,BC310,BC315,BC398,BC027	11	38	33566	26856	60422
BC217,BC311,BC048,BC362,BC407,BC264,BC434,BC244,BC426,BC188,BC027	11	39	33388	26857	60245
BC188,BC494,BC398,BC328,BC170,BC360,BC350,BC244,BC426,BC311,BC418	11	40	33330	26842	60172
BC477,BC136,BC494,BC404,BC328,BC362,BC170,BC360,BC350,BC311,BC027	11	41	34129	25483	59612
BC477,BC204,BC048,BC494,BC100,BC040,BC382,BC244,BC310,BC311,BC418	11	42	33134	27053	60187
BC217,BC475,BC048,BC170,BC407,BC404,BC360,BC244,BC426,BC235,BC310	11	43	33141	27182	60323
BC204,BC498,BC362,BC040,BC328,BC407,BC382,BC350,BC426,BC398,BC315	11	44	33280	27148	60428
BC477,BC217,BC332,BC204,BC494,BC475,BC040,BC328,BC362,BC170,BC292	11	45	33646	25909	59555
BC217,BC426,BC398,BC264,BC418,BC404,BC382,BC350,BC434,BC310,BC292	11	46	33253	27102	60355
BC332,BC204,BC310,BC048,BC494,BC398,BC426,BC311,BC235,BC292,BC315	11	47	33233	26855	60088
BC217,BC332,BC311,BC204,BC362,BC100,BC407,BC170,BC360,BC244,BC188	11	48	33662	26110	59772
BC475,BC498,BC407,BC136,BC494,BC328,BC362,BC404,BC350,BC244,BC292	11	49	33151	26959	60110
BC332,BC498,BC048,BC407,BC136,BC494,BC328,BC362,BC360,BC350,BC434	11	50	33752	25834	59586
BC477,BC204,BC498,BC136,BC328,BC362,BC264,BC426,BC188,BC235,BC027	11	51	33794	26050	59844
BC217,BC475,BC100,BC040,BC328,BC404,BC350,BC310,BC311,BC292,BC027	11	52	33566	26435	60001
BC475,BC328,BC332,BC292,BC407,BC404,BC350,BC311,BC426,BC310,BC418	11	53	33331	26794	60125
BC426,BC498,BC100,BC040,BC170,BC382,BC350,BC310,BC235,BC418,BC315	11	54	33407	26660	60067
BC217,BC475,BC188,BC048,BC407,BC382,BC434,BC027,BC235,BC292,BC315	11	55	33282	26827	60109
BC217,BC332,BC498,BC362,BC170,BC407,BC264,BC382,BC350,BC418,BC404	11	56	33478	26509	59987
BC217,BC332,BC292,BC328,BC407,BC350,BC244,BC426,BC311,BC418,BC315	11	57	33344	26787	60131
BC477,BC204,BC136,BC494,BC360,BC350,BC426,BC315,BC235,BC292,BC027	11	58	33906	25724	59630
BC332,BC498,BC494,BC040,BC328,BC407,BC360,BC350,BC310,BC235,BC418	11	59	33302	26918	60220
BC477,BC204,BC048,BC362,BC494,BC404,BC292,BC407,BC264,BC426,BC418	11	60	33350	27025	60375
BC217,BC332,BC498,BC362,BC136,BC040,BC328,BC407,BC360,BC310,BC027	11	61	33668	26205	59873
BC477,BC217,BC332,BC204,BC494,BC170,BC407,BC264,BC398,BC292,BC027	11	62	33499	26573	60072
BC217,BC475,BC204,BC100,BC264,BC407,BC170,BC382,BC426,BC188,BC292	11	63	33042	27284	60326
BC217,BC475,BC494,BC040,BC170,BC382,BC398,BC315,BC310,BC418,BC027	11	64	33103	27220	60323
BC477,BC204,BC498,BC136,BC494,BC170,BC328,BC404,BC360,BC188,BC315	11	65	34031	25577	59608
BC217,BC360,BC048,BC494,BC100,BC475,BC382,BC244,BC426,BC188,BC315	11	66	33232	26870	60102
BC217,BC477,BC332,BC204,BC494,BC170,BC362,BC264,BC350,BC426,BC188	11	67	33803	25685	59488
BC475,BC136,BC494,BC332,BC040,BC292,BC170,BC434,BC426,BC311,BC418	11	68	33132	26956	60088
BC217,BC475,BC136,BC494,BC100,BC170,BC360,BC350,BC434,BC310,BC027	11	69	33926	25450	59376
BC217,BC204,BC048,BC494,BC100,BC407,BC244,BC426,BC027,BC310,BC315	11	70	33229	27194	60423
BC477,BC475,BC311,BC494,BC264,BC170,BC398,BC315,BC235,BC418,BC027	11	71	33398	26735	60133
BC217,BC332,BC136,BC264,BC362,BC404,BC350,BC434,BC310,BC188,BC027	11	72	34124	25388	59512
BC217,BC475,BC311,BC136,BC332,BC360,BC350,BC426,BC188,BC292,BC315	11	73	33982	25249	59231
BC477,BC204,BC136,BC494,BC170,BC328,BC407,BC404,BC434,BC188,BC235	11	74	33476	26626	60102
BC332,BC204,BC048,BC360,BC494,BC328,BC382,BC398,BC188,BC235,BC310	11	75	33145	26953	60098
BC217,BC475,BC328,BC498,BC048,BC362,BC292,BC407,BC170,BC311,BC418	11	76	33534	26204	59738
BC204,BC404,BC040,BC328,BC170,BC360,BC350,BC434,BC188,BC235,BC315	11	77	33771	26134	59905
BC498,BC048,BC136,BC362,BC404,BC360,BC350,BC434,BC426,BC310,BC315	11	78	33989	25548	59537
BC475,BC204,BC398,BC170,BC328,BC362,BC404,BC350,BC310,BC188,BC418	11	79	33370	26704	60074
BC477,BC204,BC498,BC048,BC170,BC040,BC407,BC264,BC382,BC311,BC315	11	80	33517	26629	60146
BC204,BC048,BC494,BC040,BC328,BC407,BC310,BC188,BC235,BC292,BC027	11	81	33295	26948	60243
BC477,BC498,BC100,BC418,BC362,BC170,BC360,BC310,BC311,BC292,BC315	11	82	34044	25378	59422
BC477,BC475,BC204,BC498,BC100,BC040,BC407,BC170,BC382,BC350,BC292	11	83	33234	26930	60164
BC217,BC332,BC048,BC494,BC475,BC040,BC360,BC434,BC398,BC188,BC235	11	84	33137	26851	59988
BC477,BC332,BC498,BC136,BC494,BC292,BC382,BC434,BC244,BC418,BC027	11	85	33275	26798	60073
BC477,BC498,BC048,BC382,BC100,BC040,BC328,BC362,BC360,BC235,BC418	11	86	33461	26539	60000
BC475,BC136,BC494,BC404,BC328,BC170,BC434,BC244,BC264,BC292,BC027	11	87	33098	27129	60227
BC477,BC498,BC048,BC494,BC404,BC292,BC170,BC360,BC434,BC328,BC418	11	88	33636	26220	59856
BC332,BC204,BC048,BC382,BC136,BC494,BC475,BC040,BC360,BC188,BC292	11	89	33407	26224	59631
BC204,BC498,BC048,BC136,BC404,BC040,BC362,BC264,BC350,BC426,BC418	11	90	33590	26472	60062
BC217,BC332,BC204,BC498,BC040,BC407,BC264,BC244,BC027,BC235,BC315	11	91	33250	26993	60243
BC332,BC204,BC136,BC475,BC170,BC244,BC398,BC315,BC426,BC404,BC027	11	92	33138	27280	60418
BC426,BC188,BC204,BC494,BC040,BC264,BC310,BC315,BC235,BC398,BC027	11	93	33232	27166	60398
BC477,BC217,BC475,BC426,BC362,BC404,BC398,BC188,BC235,BC310,BC315	11	94	33358	26746	60104
BC217,BC477,BC475,BC048,BC100,BC170,BC362,BC264,BC382,BC434,BC426	11	95	33235	26765	60000
BC217,BC204,BC382,BC040,BC328,BC404,BC360,BC310,BC315,BC235,BC027	11	96	33510	26541	60051
BC217,BC332,BC204,BC048,BC494,BC292,BC264,BC426,BC188,BC235,BC398	11	97	33207	26862	60069
BC477,BC332,BC048,BC100,BC170,BC264,BC350,BC398,BC311,BC418,BC315	11	98	33592	26435	60027
BC048,BC136,BC100,BC170,BC362,BC404,BC350,BC434,BC188,BC235,BC315	11	99	34082	25377	59459
BC475,BC136,BC100,BC040,BC328,BC264,BC360,BC244,BC426,BC188,BC418	11	100	33120	27213	60333
BC332,BC498,BC382,BC494,BC404,BC328,BC264,BC360,BC350,BC434,BC244,BC310	12	1	32784	27740	60524
BC217,BC477,BC136,BC100,BC040,BC328,BC362,BC360,BC350,BC434,BC244,BC188	12	2	33400	26753	60153
BC360,BC136,BC494,BC040,BC170,BC382,BC350,BC244,BC426,BC311,BC418,BC315	12	3	32828	27786	60614
BC332,BC048,BC494,BC100,BC170,BC382,BC244,BC398,BC311,BC310,BC292,BC315	12	4	32639	27869	60508
BC477,BC332,BC188,BC136,BC494,BC398,BC040,BC350,BC426,BC027,BC418,BC315	12	5	33214	27415	60629
BC217,BC475,BC204,BC498,BC494,BC100,BC418,BC264,BC434,BC244,BC311,BC292	12	6	32679	27808	60487
BC048,BC136,BC170,BC407,BC404,BC434,BC244,BC398,BC310,BC235,BC292,BC027	12	7	32822	27900	60722
BC475,BC204,BC498,BC418,BC407,BC170,BC360,BC350,BC398,BC235,BC426,BC027	12	8	33021	27812	60833
BC217,BC332,BC360,BC136,BC494,BC328,BC362,BC382,BC407,BC311,BC235,BC315	12	9	32997	27331	60328
BC477,BC360,BC204,BC136,BC494,BC328,BC170,BC382,BC350,BC244,BC426,BC311	12	10	32884	27626	60510
BC360,BC418,BC404,BC332,BC362,BC170,BC382,BC434,BC426,BC311,BC292,BC315	12	11	33041	27298	60339
BC217,BC360,BC204,BC498,BC136,BC170,BC040,BC362,BC264,BC382,BC398,BC292	12	12	33078	27358	60436
BC217,BC332,BC136,BC398,BC040,BC328,BC264,BC360,BC350,BC310,BC188,BC292	12	13	33086	27274	60360
BC217,BC475,BC204,BC498,BC048,BC040,BC407,BC170,BC360,BC244,BC426,BC235	12	14	32608	28244	60852
BC477,BC048,BC407,BC264,BC040,BC362,BC170,BC382,BC350,BC235,BC418,BC315	12	15	32981	27732	60713
BC217,BC475,BC188,BC498,BC100,BC328,BC404,BC350,BC244,BC311,BC292,BC315	12	16	33175	27165	60340
BC477,BC136,BC170,BC040,BC328,BC362,BC404,BC244,BC426,BC310,BC418,BC027	12	17	33063	27597	60660
BC217,BC477,BC204,BC136,BC100,BC404,BC362,BC170,BC426,BC188,BC292,BC027	12	18	33522	26691	60213
BC477,BC048,BC382,BC100,BC407,BC170,BC360,BC434,BC310,BC311,BC292,BC027	12	19	33056	27426	60482
BC332,BC498,BC382,BC407,BC315,BC100,BC040,BC362,BC360,BC426,BC188,BC027	12	20	32986	27712	60698
BC426,BC498,BC100,BC328,BC315,BC382,BC434,BC310,BC188,BC235,BC292,BC027	12	21	32866	27709	60575
BC217,BC204,BC136,BC494,BC040,BC407,BC382,BC350,BC426,BC027,BC418,BC315	12	22	32962	27919	60881
BC217,BC477,BC204,BC100,BC170,BC040,BC407,BC404,BC360,BC350,BC244,BC315	12	23	33134	27443	60577
BC217,BC477,BC475,BC204,BC498,BC048,BC494,BC170,BC360,BC434,BC310,BC398	12	24	33009	27207	60216
BC217,BC310,BC048,BC264,BC170,BC350,BC434,BC426,BC311,BC235,BC292,BC027	12	25	33305	26824	60129
BC360,BC204,BC498,BC048,BC100,BC362,BC382,BC350,BC398,BC315,BC418,BC027	12	26	33259	27284	60543
BC217,BC477,BC498,BC100,BC362,BC170,BC360,BC350,BC398,BC188,BC235,BC292	12	27	33481	26599	60080
BC332,BC418,BC136,BC494,BC404,BC040,BC328,BC407,BC170,BC350,BC311,BC292	12	28	33007	27605	60612
BC477,BC048,BC100,BC404,BC040,BC264,BC382,BC426,BC311,BC235,BC310,BC027	12	29	32998	27632	60630
BC217,BC332,BC048,BC362,BC494,BC328,BC407,BC404,BC434,BC027,BC235,BC315	12	30	32983	27546	60529
BC217,BC475,BC204,BC498,BC048,BC100,BC418,BC362,BC264,BC382,BC310,BC292	12	31	32886	27426	60312
BC204,BC498,BC136,BC292,BC407,BC264,BC350,BC398,BC188,BC235,BC418,BC027	12	32	33186	27577	60763
BC217,BC204,BC264,BC040,BC418,BC407,BC170,BC434,BC426,BC188,BC235,BC310	12	33	32780	28042	60822
BC204,BC048,BC407,BC136,BC494,BC382,BC362,BC404,BC360,BC350,BC310,BC188	12	34	33319	27018	60337
BC188,BC204,BC498,BC292,BC404,BC382,BC350,BC244,BC398,BC311,BC418,BC315	12	35	32926	27778	60704
BC477,BC217,BC332,BC204,BC498,BC136,BC264,BC328,BC404,BC382,BC434,BC418	12	36	33020	27437	60457
BC217,BC477,BC475,BC204,BC136,BC398,BC100,BC362,BC170,BC360,BC426,BC418	12	37	33016	27599	60615
BC477,BC217,BC048,BC494,BC292,BC040,BC328,BC382,BC426,BC311,BC235,BC418	12	38	32823	27751	60574
BC477,BC498,BC382,BC136,BC404,BC362,BC170,BC360,BC426,BC311,BC235,BC310	12	39	33193	27122	60315
BC217,BC332,BC498,BC170,BC040,BC328,BC362,BC264,BC382,BC235,BC292,BC315	12	40	33066	27151	60217
BC475,BC498,BC048,BC404,BC040,BC170,BC360,BC350,BC434,BC244,BC188,BC027	12	41	33252	27098	60350
BC332,BC204,BC048,BC494,BC100,BC328,BC362,BC170,BC311,BC235,BC292,BC027	12	42	33286	26727	60013
BC477,BC204,BC498,BC362,BC136,BC170,BC315,BC404,BC398,BC311,BC235,BC027	12	43	33521	26789	60310
BC217,BC477,BC048,BC136,BC494,BC292,BC328,BC362,BC404,BC360,BC311,BC418	12	44	33402	26706	60108
BC188,BC498,BC136,BC292,BC362,BC360,BC244,BC398,BC315,BC235,BC418,BC027	12	45	33118	27533	60651
BC204,BC048,BC100,BC170,BC418,BC264,BC382,BC434,BC244,BC310,BC311,BC426	12	46	32710	28002	60712
BC311,BC498,BC048,BC136,BC100,BC328,BC360,BC027,BC398,BC188,BC292,BC315	12	47	33511	26878	60389
BC332,BC204,BC498,BC494,BC264,BC404,BC360,BC434,BC244,BC426,BC235,BC310	12	48	32663	27961	60624
BC217,BC475,BC204,BC498,BC048,BC136,BC398,BC310,BC311,BC235,BC292,BC315	12	49	33116	27075	60191
BC360,BC498,BC136,BC494,BC332,BC328,BC362,BC404,BC382,BC244,BC188,BC027	12	50	33049	27384	60433
BC332,BC204,BC136,BC398,BC100,BC418,BC362,BC404,BC360,BC434,BC310,BC426	12	51	32994	27666	60660
BC217,BC477,BC332,BC494,BC100,BC040,BC328,BC407,BC170,BC382,BC434,BC310	12	52	32672	28040	60712
BC475,BC100,BC332,BC328,BC362,BC404,BC360,BC434,BC310,BC188,BC426,BC315	12	53	33001	27383	60384
BC475,BC407,BC170,BC418,BC362,BC404,BC382,BC434,BC426,BC311,BC292,BC027	12	54	32740	28042	60782
BC498,BC136,BC494,BC100,BC264,BC360,BC350,BC398,BC188,BC235,BC426,BC027	12	55	33006	27651	60657
BC475,BC204,BC418,BC362,BC360,BC350,BC434,BC310,BC188,BC235,BC398,BC315	12	56	33019	27533	60552
BC477,BC204,BC048,BC494,BC100,BC362,BC170,BC350,BC310,BC311,BC235,BC418	12	57	33346	26722	60068
BC217,BC475,BC048,BC136,BC100,BC418,BC362,BC170,BC398,BC328,BC292,BC027	12	58	33042	27538	60580
BC477,BC475,BC188,BC204,BC498,BC136,BC264,BC350,BC310,BC311,BC235,BC315	12	59	33825	25828	59653
BC332,BC328,BC048,BC292,BC362,BC264,BC434,BC244,BC315,BC235,BC418,BC027	12	60	32816	27704	60520
BC475,BC204,BC136,BC040,BC328,BC407,BC264,BC350,BC434,BC244,BC311,BC235	12	61	32583	28338	60921
BC217,BC498,BC048,BC136,BC494,BC315,BC434,BC398,BC311,BC235,BC418,BC027	12	62	33138	27303	60441
BC477,BC204,BC048,BC100,BC040,BC328,BC407,BC404,BC310,BC311,BC426,BC027	12	63	33086	27834	60920
BC498,BC048,BC382,BC398,BC100,BC292,BC170,BC360,BC244,BC426,BC235,BC418	12	64	32548	28349	60897
BC477,BC475,BC048,BC136,BC398,BC100,BC328,BC170,BC434,BC426,BC310,BC418	12	65	32774	28005	60779
BC426,BC475,BC310,BC362,BC170,BC360,BC244,BC398,BC188,BC235,BC418,BC315	12	66	32702	28087	60789
BC136,BC494,BC398,BC264,BC404,BC382,BC244,BC426,BC311,BC235,BC310,BC315	12	67	32589	28260	60849
BC217,BC027,BC494,BC100,BC328,BC404,BC360,BC350,BC244,BC398,BC311,BC315	12	68	33000	27722	60722
BC498,BC048,BC407,BC100,BC040,BC328,BC362,BC382,BC398,BC311,BC426,BC027	12	69	32815	28122	60937
BC477,BC217,BC204,BC048,BC136,BC494,BC328,BC404,BC434,BC311,BC235,BC418	12	70	33124	27243	60367
BC477,BC048,BC382,BC494,BC040,BC328,BC407,BC170,BC360,BC434,BC310,BC292	12	71	32727	28030	60757
BC188,BC040,BC362,BC170,BC350,BC434,BC244,BC398,BC311,BC235,BC310,BC027	12	72	33073	27504	60577
BC217,BC360,BC048,BC170,BC040,BC404,BC382,BC350,BC426,BC188,BC292,BC027	12	73	33251	27109	60360
BC217,BC204,BC494,BC100,BC040,BC407,BC264,BC360,BC350,BC398,BC426,BC027	12	74	32856	28124	60980
BC475,BC494,BC100,BC040,BC407,BC264,BC350,BC434,BC311,BC235,BC418,BC027	12	75	32744	28153	60897
BC217,BC477,BC204,BC048,BC494,BC040,BC362,BC264,BC350,BC426,BC188,BC292	12	76	33322	26843	60165
BC477,BC332,BC188,BC204,BC048,BC494,BC040,BC404,BC360,BC434,BC311,BC292	12	77	33248	26908	60156
BC217,BC332,BC311,BC498,BC048,BC136,BC170,BC382,BC244,BC188,BC418,BC315	12	78	33209	26869	60078
BC217,BC475,BC204,BC362,BC136,BC040,BC407,BC244,BC426,BC310,BC418,BC315	12	79	32565	28407	60972
BC477,BC475,BC204,BC100,BC292,BC360,BC434,BC244,BC426,BC188,BC235,BC310	12	80	32714	27825	60539
BC475,BC204,BC498,BC048,BC100,BC040,BC382,BC027,BC188,BC235,BC292,BC315	12	81	33060	27225	60285
BC217,BC332,BC048,BC407,BC398,BC362,BC264,BC244,BC310,BC027,BC426,BC315	12	82	32764	28064	60828
BC217,BC332,BC204,BC498,BC382,BC264,BC404,BC360,BC244,BC310,BC426,BC027	12	83	32867	27782	60649
BC204,BC048,BC407,BC136,BC100,BC362,BC404,BC434,BC426,BC310,BC418,BC315	12	84	33088	27616	60704
BC477,BC217,BC332,BC498,BC048,BC100,BC475,BC170,BC360,BC398,BC292,BC027	12	85	33215	27013	60228
BC217,BC332,BC048,BC136,BC100,BC404,BC170,BC350,BC244,BC264,BC398,BC315	12	86	33027	27365	60392
BC217,BC362,BC136,BC264,BC328,BC407,BC170,BC382,BC350,BC434,BC426,BC315	12	87	32983	27523	60506
BC475,BC204,BC382,BC170,BC040,BC407,BC404,BC360,BC244,BC235,BC292,BC027	12	88	32499	28358	60857
BC217,BC332,BC204,BC048,BC040,BC328,BC362,BC404,BC350,BC434,BC310,BC418	12	89	33156	27211	60367
BC188,BC204,BC048,BC494,BC315,BC404,BC328,BC362,BC264,BC398,BC311,BC027	12	90	33152	27525	60677
BC217,BC477,BC498,BC048,BC136,BC404,BC360,BC434,BC244,BC398,BC235,BC418	12	91	32945	27674	60619
BC332,BC188,BC204,BC498,BC100,BC328,BC404,BC350,BC244,BC311,BC292,BC315	12	92	33177	27099	60276
BC477,BC360,BC204,BC048,BC136,BC404,BC382,BC350,BC434,BC244,BC398,BC235	12	93	32886	27759	60645
BC475,BC204,BC498,BC048,BC398,BC418,BC407,BC360,BC244,BC426,BC188,BC292	12	94	32715	28124	60839
BC136,BC100,BC264,BC315,BC170,BC360,BC350,BC244,BC426,BC311,BC310,BC027	12	95	33357	26917	60274
BC477,BC204,BC136,BC494,BC040,BC362,BC264,BC382,BC244,BC310,BC188,BC398	12	96	32663	28180	60843
BC332,BC204,BC360,BC136,BC170,BC040,BC362,BC264,BC382,BC350,BC311,BC027	12	97	33524	26472	59996
BC477,BC475,BC498,BC494,BC100,BC332,BC382,BC244,BC188,BC235,BC418,BC315	12	98	32592	27956	60548
BC477,BC100,BC264,BC328,BC407,BC170,BC360,BC244,BC398,BC310,BC404,BC027	12	99	32815	28101	60916
BC477,BC475,BC136,BC264,BC292,BC404,BC360,BC434,BC244,BC310,BC418,BC315	12	100	32866	27750	60616
BC477,BC217,BC332,BC498,BC494,BC040,BC360,BC350,BC426,BC188,BC235,BC292,BC315	13	1	33003	27395	60398
BC217,BC204,BC498,BC048,BC407,BC040,BC328,BC362,BC404,BC310,BC315,BC418,BC027	13	2	32824	28306	61130
BC477,BC475,BC204,BC498,BC494,BC100,BC404,BC040,BC264,BC382,BC350,BC426,BC315	13	3	32382	28660	61042
BC475,BC048,BC136,BC100,BC404,BC362,BC264,BC360,BC350,BC244,BC311,BC418,BC027	13	4	32701	28259	60960
BC217,BC204,BC498,BC048,BC382,BC362,BC404,BC360,BC434,BC244,BC426,BC418,BC027	13	5	32574	28474	61048
BC360,BC188,BC498,BC027,BC332,BC407,BC404,BC382,BC350,BC048,BC398,BC311,BC315	13	6	33147	27607	60754
BC477,BC332,BC040,BC418,BC362,BC264,BC382,BC434,BC244,BC310,BC311,BC426,BC027	13	7	32394	28792	61186
BC217,BC475,BC204,BC382,BC136,BC100,BC362,BC360,BC350,BC244,BC310,BC292,BC315	13	8	32729	27740	60469
BC477,BC217,BC360,BC204,BC494,BC332,BC040,BC418,BC407,BC404,BC382,BC244,BC292	13	9	32191	29103	61294
BC477,BC475,BC204,BC498,BC040,BC328,BC407,BC350,BC434,BC311,BC235,BC418,BC027	13	10	32661	28541	61202
BC332,BC204,BC048,BC382,BC494,BC170,BC360,BC434,BC244,BC310,BC235,BC418,BC315	13	11	32299	28586	60885
BC217,BC477,BC475,BC311,BC204,BC100,BC332,BC264,BC434,BC310,BC188,BC235,BC292	13	12	32847	27451	60298
BC217,BC475,BC382,BC100,BC264,BC040,BC418,BC362,BC170,BC360,BC188,BC235,BC292	13	13	32520	28288	60808
BC332,BC204,BC418,BC048,BC136,BC475,BC328,BC264,BC360,BC350,BC398,BC311,BC292	13	14	32587	28158	60745
BC477,BC217,BC475,BC048,BC136,BC404,BC040,BC328,BC264,BC244,BC398,BC235,BC292	13	15	32192	29000	61192
BC235,BC332,BC204,BC494,BC418,BC407,BC264,BC244,BC426,BC188,BC310,BC292,BC315	13	16	32178	29193	61371
BC217,BC310,BC136,BC494,BC362,BC404,BC382,BC350,BC398,BC027,BC235,BC418,BC315	13	17	32762	28199	60961
BC475,BC311,BC204,BC498,BC362,BC100,BC170,BC407,BC264,BC350,BC188,BC235,BC315	13	18	32891	27818	60709
BC477,BC475,BC048,BC362,BC136,BC100,BC404,BC040,BC407,BC264,BC244,BC315,BC027	13	19	32466	28724	61190
BC475,BC048,BC362,BC332,BC328,BC407,BC264,BC360,BC244,BC398,BC311,BC235,BC315	13	20	32224	28894	61118
BC475,BC204,BC170,BC136,BC404,BC040,BC328,BC264,BC382,BC244,BC426,BC311,BC418	13	21	32032	29326	61358
BC477,BC217,BC475,BC498,BC136,BC404,BC332,BC407,BC264,BC360,BC434,BC311,BC315	13	22	32860	27771	60631
BC048,BC494,BC100,BC264,BC418,BC362,BC170,BC382,BC244,BC398,BC311,BC310,BC404	13	23	32139	29161	61300
BC477,BC332,BC204,BC498,BC494,BC100,BC362,BC264,BC434,BC244,BC310,BC311,BC235	13	24	32614	27861	60475
BC475,BC498,BC048,BC404,BC040,BC332,BC407,BC170,BC360,BC244,BC188,BC235,BC292	13	25	32337	28693	61030
BC477,BC217,BC136,BC100,BC040,BC328,BC362,BC382,BC350,BC426,BC188,BC235,BC315	13	26	32874	27874	60748
BC426,BC475,BC204,BC498,BC136,BC292,BC328,BC170,BC350,BC434,BC398,BC188,BC418	13	27	32552	28332	60884
BC477,BC217,BC048,BC494,BC100,BC264,BC404,BC434,BC244,BC398,BC188,BC292,BC315	13	28	32467	28626	61093
BC475,BC136,BC494,BC332,BC407,BC404,BC350,BC434,BC426,BC188,BC310,BC292,BC315	13	29	32495	28421	60916
BC217,BC332,BC136,BC494,BC100,BC475,BC040,BC328,BC362,BC360,BC398,BC418,BC027	13	30	32407	28683	61090
BC477,BC217,BC136,BC494,BC040,BC328,BC407,BC170,BC360,BC350,BC426,BC235,BC292	13	31	32601	28462	61063
BC217,BC332,BC048,BC136,BC494,BC100,BC040,BC362,BC360,BC350,BC310,BC311,BC027	13	32	33388	26599	59987
BC475,BC204,BC048,BC292,BC328,BC362,BC404,BC434,BC244,BC426,BC027,BC398,BC315	13	33	32197	29243	61440
BC477,BC498,BC048,BC100,BC315,BC170,BC382,BC350,BC434,BC310,BC311,BC418,BC027	13	34	33050	27572	60622
BC332,BC204,BC498,BC136,BC494,BC475,BC040,BC362,BC350,BC244,BC426,BC398,BC027	13	35	32249	28978	61227
BC217,BC332,BC188,BC264,BC328,BC362,BC170,BC350,BC434,BC244,BC426,BC311,BC235	13	36	32668	27949	60617
BC217,BC477,BC426,BC498,BC407,BC494,BC292,BC362,BC170,BC360,BC310,BC418,BC315	13	37	32775	28073	60848
BC217,BC477,BC498,BC494,BC398,BC100,BC170,BC328,BC407,BC404,BC264,BC426,BC418	13	38	32447	28842	61289
BC477,BC188,BC204,BC498,BC040,BC328,BC407,BC404,BC382,BC434,BC398,BC311,BC310	13	39	32544	28672	61216
BC217,BC477,BC204,BC100,BC328,BC264,BC382,BC350,BC434,BC244,BC426,BC315,BC027	13	40	32522	28599	61121
BC477,BC332,BC204,BC498,BC048,BC170,BC040,BC328,BC404,BC360,BC264,BC426,BC315	13	41	32782	28105	60887
BC475,BC498,BC048,BC494,BC170,BC040,BC362,BC404,BC360,BC244,BC188,BC235,BC315	13	42	32670	28036	60706
BC477,BC217,BC475,BC048,BC136,BC494,BC332,BC362,BC264,BC360,BC426,BC404,BC315	13	43	32818	27739	60557
BC204,BC498,BC136,BC100,BC170,BC328,BC404,BC382,BC350,BC434,BC426,BC292,BC315	13	44	32609	28254	60863
BC477,BC475,BC204,BC360,BC136,BC407,BC382,BC350,BC434,BC310,BC188,BC292,BC315	13	45	32681	28204	60885
BC204,BC498,BC136,BC494,BC040,BC328,BC382,BC350,BC244,BC398,BC315,BC235,BC027	13	46	32297	28964	61261
BC475,BC360,BC136,BC494,BC398,BC332,BC040,BC407,BC362,BC382,BC310,BC311,BC292	13	47	32268	28772	61040
BC426,BC311,BC204,BC494,BC100,BC407,BC170,BC360,BC244,BC310,BC188,BC418,BC315	13	48	32538	28712	61250
BC475,BC498,BC048,BC494,BC404,BC040,BC292,BC170,BC360,BC434,BC244,BC426,BC310	13	49	32193	28872	61065
BC217,BC475,BC311,BC048,BC382,BC100,BC040,BC328,BC170,BC360,BC244,BC188,BC292	13	50	32359	28459	60818
BC332,BC204,BC382,BC494,BC475,BC418,BC264,BC360,BC350,BC311,BC235,BC292,BC315	13	51	32575	28076	60651
BC477,BC332,BC328,BC418,BC136,BC494,BC292,BC264,BC350,BC398,BC311,BC426,BC315	13	52	32730	28183	60913
BC217,BC475,BC048,BC100,BC040,BC328,BC170,BC382,BC434,BC310,BC311,BC235,BC315	13	53	32437	28345	60782
BC048,BC027,BC136,BC494,BC040,BC407,BC170,BC360,BC434,BC398,BC188,BC292,BC315	13	54	32869	28115	60984
BC217,BC475,BC204,BC407,BC136,BC100,BC404,BC040,BC362,BC170,BC244,BC310,BC398	13	55	32315	28808	61123
BC217,BC477,BC475,BC204,BC048,BC136,BC040,BC418,BC362,BC264,BC426,BC292,BC315	13	56	32730	28116	60846
BC217,BC204,BC048,BC136,BC494,BC328,BC407,BC404,BC350,BC244,BC311,BC235,BC315	13	57	32511	28542	61053
BC217,BC204,BC136,BC494,BC100,BC404,BC418,BC170,BC434,BC244,BC398,BC310,BC315	13	58	32418	28684	61102
BC477,BC217,BC332,BC204,BC498,BC136,BC100,BC475,BC362,BC382,BC426,BC188,BC315	13	59	32725	27923	60648
BC217,BC332,BC204,BC136,BC494,BC475,BC328,BC407,BC404,BC434,BC426,BC418,BC027	13	60	32374	28882	61256
BC217,BC498,BC170,BC407,BC404,BC418,BC362,BC264,BC244,BC426,BC188,BC235,BC398	13	61	32415	28813	61228
BC332,BC204,BC048,BC136,BC475,BC328,BC362,BC382,BC434,BC244,BC398,BC311,BC315	13	62	32103	28960	61063
BC477,BC170,BC048,BC494,BC404,BC040,BC328,BC264,BC310,BC188,BC235,BC426,BC027	13	63	32616	28408	61024
BC475,BC188,BC498,BC048,BC494,BC328,BC360,BC434,BC244,BC311,BC235,BC292,BC027	13	64	32552	28152	60704
BC332,BC204,BC498,BC170,BC040,BC362,BC264,BC360,BC244,BC311,BC418,BC404,BC315	13	65	32600	28329	60929
BC217,BC477,BC332,BC494,BC170,BC328,BC362,BC264,BC360,BC434,BC426,BC235,BC027	13	66	32677	27963	60640
BC217,BC477,BC475,BC498,BC494,BC100,BC040,BC407,BC264,BC398,BC188,BC235,BC426	13	67	32273	29035	61308
BC332,BC204,BC498,BC048,BC136,BC328,BC170,BC434,BC310,BC315,BC235,BC292,BC027	13	68	32995	27361	60356
BC332,BC048,BC362,BC136,BC100,BC040,BC407,BC404,BC382,BC350,BC426,BC188,BC235	13	69	32570	28454	61024
BC477,BC332,BC204,BC498,BC136,BC100,BC040,BC407,BC350,BC398,BC235,BC292,BC027	13	70	32836	28162	60998
BC217,BC477,BC332,BC204,BC136,BC494,BC404,BC360,BC350,BC434,BC188,BC418,BC315	13	71	33078	27447	60525
BC217,BC477,BC204,BC136,BC494,BC100,BC362,BC404,BC350,BC434,BC398,BC235,BC027	13	72	32826	28083	60909
BC426,BC498,BC048,BC494,BC100,BC418,BC362,BC170,BC360,BC434,BC244,BC310,BC398	13	73	32321	28890	61211
BC217,BC477,BC204,BC048,BC136,BC494,BC398,BC362,BC382,BC434,BC310,BC188,BC426	13	74	32495	28477	60972
BC217,BC477,BC204,BC136,BC328,BC407,BC170,BC382,BC350,BC434,BC398,BC418,BC027	13	75	32787	28268	61055
BC217,BC426,BC475,BC048,BC360,BC136,BC100,BC407,BC404,BC382,BC310,BC398,BC315	13	76	32465	28696	61161
BC477,BC332,BC048,BC136,BC494,BC100,BC264,BC040,BC328,BC170,BC434,BC188,BC292	13	77	32798	27786	60584
BC477,BC475,BC048,BC136,BC292,BC362,BC382,BC434,BC244,BC188,BC235,BC418,BC027	13	78	32366	28570	60936
BC475,BC311,BC494,BC404,BC362,BC170,BC382,BC434,BC264,BC310,BC188,BC235,BC315	13	79	32678	28041	60719
BC217,BC204,BC498,BC048,BC170,BC040,BC362,BC404,BC350,BC434,BC244,BC310,BC418	13	80	32716	28147	60863
BC217,BC204,BC048,BC494,BC404,BC328,BC407,BC170,BC360,BC350,BC398,BC188,BC235	13	81	32801	28094	60895
BC332,BC498,BC048,BC100,BC264,BC040,BC362,BC170,BC360,BC398,BC188,BC235,BC418	13	82	32607	28358	60965
BC217,BC477,BC475,BC048,BC136,BC100,BC418,BC362,BC404,BC350,BC244,BC188,BC292	13	83	32760	28058	60818
BC332,BC048,BC494,BC100,BC404,BC328,BC362,BC264,BC382,BC434,BC310,BC188,BC027	13	84	32585	28392	60977
BC217,BC498,BC048,BC494,BC418,BC362,BC404,BC382,BC434,BC315,BC235,BC292,BC027	13	85	32688	28143	60831
BC204,BC136,BC494,BC100,BC040,BC362,BC264,BC360,BC244,BC426,BC311,BC235,BC398	13	86	32188	29070	61258
BC475,BC310,BC170,BC264,BC360,BC350,BC434,BC244,BC398,BC188,BC235,BC292,BC404	13	87	32359	28710	61069
BC217,BC332,BC407,BC136,BC494,BC292,BC040,BC328,BC362,BC404,BC382,BC311,BC418	13	88	32475	28663	61138
BC475,BC498,BC048,BC494,BC100,BC040,BC362,BC264,BC360,BC310,BC188,BC292,BC315	13	89	33095	27129	60224
BC332,BC362,BC494,BC170,BC040,BC407,BC404,BC382,BC350,BC244,BC426,BC188,BC398	13	90	32216	29128	61344
BC217,BC332,BC418,BC494,BC100,BC040,BC328,BC264,BC434,BC310,BC188,BC292,BC498	13	91	32457	28397	60854
BC217,BC477,BC475,BC204,BC498,BC048,BC136,BC328,BC170,BC434,BC244,BC398,BC426	13	92	32186	28991	61177
BC477,BC217,BC475,BC188,BC204,BC404,BC170,BC382,BC434,BC426,BC027,BC292,BC315	13	93	32691	28209	60900
BC332,BC204,BC498,BC360,BC404,BC328,BC362,BC170,BC382,BC350,BC310,BC426,BC315	13	94	32781	27925	60706
BC477,BC360,BC204,BC498,BC040,BC418,BC407,BC382,BC244,BC426,BC188,BC398,BC027	13	95	32434	28996	61430
BC217,BC188,BC204,BC292,BC407,BC404,BC360,BC350,BC244,BC310,BC311,BC426,BC027	13	96	32793	28291	61084
BC477,BC332,BC475,BC204,BC100,BC404,BC328,BC264,BC434,BC244,BC310,BC235,BC418	13	97	32117	29046	61163
BC332,BC498,BC136,BC264,BC404,BC360,BC350,BC434,BC244,BC310,BC188,BC235,BC315	13	98	32934	27616	60550
BC475,BC498,BC048,BC494,BC170,BC040,BC418,BC362,BC404,BC360,BC188,BC235,BC292	13	99	32619	28156	60775
BC217,BC477,BC475,BC100,BC170,BC362,BC404,BC382,BC244,BC310,BC311,BC292,BC027	13	100	32510	28296	60806
BC217,BC498,BC362,BC136,BC100,BC040,BC418,BC407,BC382,BC350,BC398,BC311,BC292,BC027	14	1	32420	29081	61501
BC477,BC475,BC188,BC204,BC498,BC360,BC494,BC170,BC404,BC382,BC434,BC244,BC311,BC292	14	2	32054	29131	61185
BC477,BC426,BC204,BC048,BC494,BC100,BC170,BC040,BC264,BC360,BC434,BC310,BC188,BC292	14	3	32303	28836	61139
BC477,BC475,BC027,BC136,BC494,BC100,BC328,BC264,BC360,BC350,BC434,BC244,BC311,BC315	14	4	32375	28763	61138
BC217,BC477,BC310,BC100,BC264,BC328,BC404,BC360,BC350,BC426,BC311,BC235,BC292,BC027	14	5	32380	28901	61281
BC332,BC311,BC498,BC048,BC382,BC494,BC170,BC407,BC264,BC360,BC310,BC315,BC235,BC027	14	6	32291	28949	61240
BC477,BC332,BC311,BC048,BC494,BC100,BC475,BC292,BC362,BC264,BC360,BC310,BC328,BC418	14	7	32280	28726	61006
BC477,BC332,BC048,BC382,BC136,BC494,BC475,BC362,BC170,BC360,BC244,BC398,BC188,BC418	14	8	31884	29538	61422
BC475,BC188,BC360,BC398,BC100,BC040,BC407,BC404,BC382,BC350,BC426,BC311,BC292,BC027	14	9	31988	29701	61689
BC477,BC332,BC498,BC136,BC100,BC475,BC040,BC328,BC362,BC264,BC244,BC188,BC418,BC315	14	10	32113	29177	61290
BC477,BC498,BC048,BC100,BC040,BC328,BC170,BC382,BC244,BC426,BC311,BC235,BC292,BC027	14	11	31984	29470	61454
BC360,BC498,BC136,BC494,BC100,BC264,BC040,BC407,BC170,BC382,BC311,BC235,BC292,BC315	14	12	32166	29147	61313
BC217,BC426,BC332,BC498,BC292,BC328,BC170,BC382,BC434,BC244,BC398,BC311,BC418,BC315	14	13	31857	29597	61454
BC217,BC477,BC475,BC170,BC204,BC048,BC136,BC264,BC404,BC244,BC426,BC310,BC292,BC027	14	14	32212	29066	61278
BC477,BC332,BC188,BC204,BC048,BC136,BC100,BC328,BC404,BC350,BC434,BC310,BC311,BC235	14	15	32636	28356	60992
BC477,BC332,BC204,BC494,BC100,BC475,BC418,BC407,BC264,BC382,BC188,BC235,BC292,BC027	14	16	31843	29861	61704
BC332,BC498,BC048,BC136,BC494,BC100,BC362,BC170,BC360,BC244,BC398,BC188,BC235,BC027	14	17	32283	28906	61189
BC477,BC217,BC475,BC204,BC498,BC494,BC332,BC040,BC292,BC170,BC434,BC398,BC188,BC418	14	18	32100	29273	61373
BC475,BC204,BC498,BC362,BC100,BC040,BC328,BC407,BC264,BC434,BC244,BC426,BC235,BC292	14	19	31432	30474	61906
BC332,BC311,BC204,BC362,BC136,BC100,BC040,BC407,BC404,BC382,BC350,BC434,BC188,BC235	14	20	32299	28998	61297
BC477,BC217,BC494,BC100,BC264,BC040,BC328,BC362,BC170,BC360,BC350,BC434,BC310,BC292	14	21	32477	28455	60932
BC477,BC475,BC328,BC048,BC494,BC398,BC040,BC292,BC362,BC426,BC311,BC310,BC418,BC315	14	22	32035	29528	61563
BC332,BC204,BC498,BC362,BC136,BC494,BC292,BC328,BC407,BC264,BC434,BC188,BC418,BC315	14	23	32322	28914	61236
BC477,BC418,BC048,BC404,BC040,BC328,BC407,BC264,BC350,BC244,BC398,BC235,BC426,BC027	14	24	32013	29882	61895
BC477,BC475,BC188,BC204,BC498,BC048,BC362,BC494,BC407,BC404,BC382,BC398,BC311,BC292	14	25	32181	29210	61391
BC217,BC332,BC188,BC498,BC048,BC136,BC494,BC040,BC407,BC170,BC244,BC311,BC418,BC027	14	26	32282	29081	61363
BC217,BC204,BC048,BC382,BC136,BC100,BC170,BC407,BC264,BC360,BC350,BC310,BC188,BC235	14	27	32513	28539	61052
BC498,BC382,BC494,BC398,BC100,BC048,BC040,BC362,BC404,BC360,BC434,BC426,BC292,BC315	14	28	31988	29573	61561
BC332,BC311,BC407,BC494,BC100,BC040,BC362,BC404,BC360,BC350,BC398,BC188,BC418,BC027	14	29	32360	29171	61531
BC477,BC217,BC204,BC494,BC404,BC040,BC362,BC170,BC382,BC350,BC434,BC244,BC426,BC027	14	30	32148	29317	61465
BC332,BC498,BC048,BC136,BC494,BC407,BC264,BC244,BC027,BC426,BC311,BC235,BC292,BC315	14	31	31940	29585	61525
BC477,BC217,BC498,BC494,BC100,BC170,BC040,BC362,BC264,BC360,BC350,BC244,BC426,BC315	14	32	32303	28824	61127
BC477,BC332,BC475,BC407,BC494,BC264,BC040,BC328,BC362,BC170,BC434,BC244,BC310,BC027	14	33	31798	29846	61644
BC477,BC332,BC204,BC048,BC475,BC418,BC407,BC264,BC350,BC398,BC188,BC235,BC292,BC315	14	34	32203	29247	61450
BC477,BC475,BC204,BC498,BC048,BC494,BC170,BC407,BC264,BC244,BC398,BC188,BC404,BC027	14	35	32068	29582	61650
BC217,BC477,BC475,BC188,BC204,BC048,BC136,BC040,BC328,BC404,BC350,BC398,BC311,BC315	14	36	32468	28925	61393
BC475,BC204,BC498,BC048,BC170,BC040,BC292,BC264,BC244,BC398,BC188,BC235,BC426,BC027	14	37	31858	29842	61700
BC217,BC475,BC498,BC494,BC100,BC332,BC040,BC170,BC382,BC434,BC310,BC188,BC235,BC418	14	38	31900	29346	61246
BC332,BC204,BC498,BC382,BC136,BC100,BC040,BC407,BC360,BC434,BC244,BC426,BC188,BC418	14	39	31886	29846	61732
BC217,BC360,BC188,BC204,BC048,BC407,BC136,BC398,BC328,BC362,BC382,BC310,BC311,BC426	14	40	32282	29075	61357
BC217,BC475,BC498,BC494,BC100,BC264,BC040,BC328,BC407,BC170,BC360,BC434,BC311,BC027	14	41	32102	29389	61491
BC332,BC204,BC418,BC494,BC398,BC475,BC040,BC328,BC170,BC426,BC311,BC310,BC404,BC315	14	42	31810	29848	61658
BC477,BC136,BC398,BC100,BC404,BC328,BC362,BC170,BC360,BC350,BC434,BC426,BC188,BC310	14	43	32410	28903	61313
BC217,BC475,BC498,BC048,BC494,BC404,BC328,BC362,BC264,BC360,BC398,BC311,BC235,BC292	14	44	32206	28964	61170
BC217,BC332,BC048,BC362,BC136,BC328,BC407,BC170,BC434,BC244,BC426,BC310,BC292,BC315	14	45	32064	29157	61221
BC477,BC332,BC498,BC048,BC494,BC100,BC382,BC434,BC244,BC310,BC311,BC235,BC418,BC315	14	46	31964	29276	61240
BC217,BC332,BC204,BC048,BC136,BC407,BC264,BC350,BC434,BC398,BC188,BC310,BC292,BC315	14	47	32486	28581	61067
BC477,BC498,BC136,BC494,BC328,BC362,BC170,BC360,BC434,BC310,BC188,BC235,BC292,BC027	14	48	32762	27957	60719
BC217,BC332,BC136,BC494,BC264,BC362,BC404,BC350,BC244,BC398,BC310,BC235,BC292,BC027	14	49	32162	29161	61323
BC477,BC204,BC048,BC100,BC170,BC292,BC404,BC434,BC244,BC264,BC398,BC328,BC235,BC310	14	50	31800	29816	61616
BC332,BC204,BC048,BC136,BC494,BC040,BC360,BC350,BC434,BC398,BC310,BC235,BC426,BC027	14	51	32126	29313	61439
BC217,BC475,BC418,BC404,BC040,BC328,BC264,BC382,BC434,BC244,BC310,BC027,BC398,BC315	14	52	31682	30214	61896
BC332,BC204,BC498,BC475,BC292,BC407,BC264,BC360,BC350,BC434,BC244,BC426,BC398,BC027	14	53	31859	29858	61717
BC477,BC332,BC204,BC048,BC494,BC100,BC475,BC040,BC328,BC407,BC310,BC311,BC426,BC315	14	54	31861	29831	61692
BC204,BC498,BC048,BC136,BC170,BC328,BC407,BC264,BC382,BC434,BC426,BC188,BC310,BC027	14	55	32134	29462	61596
BC217,BC475,BC498,BC048,BC494,BC170,BC362,BC404,BC434,BC264,BC188,BC235,BC418,BC315	14	56	32344	28747	61091
BC475,BC204,BC027,BC136,BC100,BC332,BC040,BC328,BC362,BC170,BC382,BC426,BC311,BC315	14	57	32142	29157	61299
BC475,BC311,BC204,BC048,BC494,BC100,BC332,BC040,BC328,BC362,BC434,BC244,BC188,BC315	14	58	31990	29254	61244
BC477,BC217,BC332,BC048,BC136,BC494,BC040,BC404,BC027,BC426,BC311,BC235,BC418,BC315	14	59	32463	28777	61240
BC217,BC475,BC136,BC264,BC040,BC170,BC360,BC350,BC434,BC244,BC398,BC235,BC418,BC027	14	60	32017	29590	61607
BC477,BC332,BC311,BC204,BC100,BC475,BC040,BC404,BC382,BC264,BC398,BC188,BC292,BC027	14	61	31971	29669	61640
BC477,BC332,BC498,BC048,BC494,BC100,BC404,BC328,BC362,BC170,BC382,BC434,BC418,BC027	14	62	32233	29135	61368
BC332,BC204,BC498,BC100,BC404,BC328,BC170,BC382,BC244,BC310,BC188,BC235,BC418,BC027	14	63	32026	29495	61521
BC217,BC477,BC332,BC204,BC498,BC040,BC292,BC404,BC418,BC244,BC310,BC235,BC398,BC027	14	64	32111	29485	61596
BC217,BC426,BC332,BC498,BC048,BC136,BC362,BC264,BC360,BC350,BC434,BC310,BC188,BC418	14	65	32765	27923	60688
BC477,BC475,BC204,BC498,BC100,BC292,BC040,BC328,BC434,BC244,BC398,BC311,BC235,BC418	14	66	31614	30218	61832
BC477,BC217,BC498,BC494,BC040,BC362,BC264,BC360,BC434,BC244,BC426,BC188,BC292,BC027	14	67	32284	28969	61253
BC475,BC204,BC498,BC100,BC264,BC040,BC328,BC404,BC360,BC434,BC426,BC188,BC418,BC027	14	68	32107	29512	61619
BC217,BC475,BC204,BC136,BC494,BC404,BC040,BC328,BC170,BC350,BC244,BC310,BC188,BC418	14	69	32039	29355	61394
BC477,BC217,BC475,BC048,BC360,BC494,BC328,BC264,BC382,BC350,BC310,BC311,BC292,BC027	14	70	32445	28523	60968
BC217,BC204,BC382,BC362,BC136,BC407,BC404,BC360,BC244,BC310,BC311,BC235,BC418,BC027	14	71	32186	29324	61510
BC477,BC332,BC311,BC360,BC404,BC040,BC170,BC382,BC350,BC434,BC426,BC188,BC235,BC418	14	72	32292	29022	61314
BC217,BC332,BC498,BC494,BC362,BC382,BC350,BC434,BC244,BC310,BC311,BC235,BC292,BC315	14	73	32323	28496	60819
BC477,BC204,BC494,BC404,BC328,BC264,BC382,BC350,BC244,BC310,BC188,BC235,BC292,BC027	14	74	32165	29282	61447
BC217,BC475,BC494,BC332,BC040,BC328,BC170,BC360,BC350,BC434,BC310,BC235,BC418,BC315	14	75	32124	28985	61109
BC477,BC217,BC332,BC498,BC048,BC136,BC100,BC418,BC264,BC434,BC398,BC188,BC292,BC027	14	76	32403	28975	61378
BC477,BC217,BC475,BC311,BC048,BC136,BC404,BC040,BC328,BC170,BC434,BC264,BC398,BC188	14	77	32212	29215	61427
BC217,BC475,BC204,BC027,BC136,BC494,BC170,BC040,BC407,BC264,BC188,BC292,BC404,BC315	14	78	32358	29073	61431
BC217,BC477,BC475,BC311,BC292,BC328,BC362,BC264,BC382,BC426,BC188,BC235,BC418,BC315	14	79	32216	28990	61206
BC332,BC204,BC498,BC048,BC494,BC100,BC328,BC362,BC170,BC350,BC244,BC426,BC235,BC027	14	80	32118	29156	61274
BC217,BC477,BC332,BC498,BC048,BC494,BC100,BC407,BC404,BC360,BC434,BC398,BC311,BC027	14	81	32466	28863	61329
BC477,BC475,BC498,BC170,BC404,BC418,BC407,BC264,BC360,BC350,BC310,BC188,BC398,BC027	14	82	32555	28920	61475
BC217,BC475,BC311,BC310,BC498,BC048,BC100,BC360,BC350,BC426,BC188,BC235,BC418,BC315	14	83	32577	28408	60985
BC475,BC311,BC310,BC170,BC136,BC404,BC332,BC362,BC264,BC244,BC426,BC188,BC235,BC398	14	84	31918	29556	61474
BC498,BC048,BC100,BC264,BC040,BC328,BC404,BC350,BC434,BC244,BC310,BC311,BC292,BC027	14	85	32175	29230	61405
BC217,BC332,BC170,BC048,BC398,BC404,BC292,BC264,BC350,BC434,BC426,BC188,BC418,BC027	14	86	32370	29032	61402
BC217,BC332,BC188,BC204,BC360,BC494,BC100,BC475,BC040,BC170,BC382,BC434,BC311,BC418	14	87	32033	29139	61172
BC217,BC426,BC332,BC475,BC494,BC398,BC264,BC362,BC170,BC434,BC310,BC292,BC404,BC315	14	88	31971	29328	61299
BC217,BC477,BC188,BC204,BC407,BC170,BC040,BC362,BC264,BC382,BC426,BC311,BC235,BC418	14	89	32108	29486	61594
BC217,BC477,BC475,BC407,BC136,BC404,BC040,BC362,BC264,BC382,BC434,BC244,BC398,BC235	14	90	31727	29926	61653
BC217,BC188,BC048,BC136,BC170,BC040,BC407,BC404,BC360,BC350,BC244,BC310,BC311,BC315	14	91	32567	28629	61196
BC217,BC475,BC170,BC204,BC048,BC136,BC494,BC100,BC332,BC040,BC407,BC404,BC382,BC426	14	92	31777	29897	61674
BC477,BC217,BC475,BC188,BC136,BC332,BC040,BC407,BC264,BC382,BC398,BC310,BC426,BC315	14	93	31994	29666	61660
BC332,BC204,BC498,BC475,BC136,BC100,BC404,BC328,BC362,BC170,BC418,BC398,BC311,BC292	14	94	32134	29182	61316
BC477,BC332,BC311,BC048,BC494,BC404,BC040,BC407,BC264,BC434,BC398,BC188,BC310,BC315	14	95	32179	29357	61536
BC311,BC204,BC498,BC362,BC494,BC100,BC418,BC407,BC404,BC350,BC434,BC188,BC292,BC027	14	96	32455	29041	61496
BC477,BC475,BC498,BC048,BC136,BC398,BC170,BC382,BC350,BC434,BC244,BC310,BC418,BC027	14	97	32045	29503	61548
BC477,BC311,BC048,BC136,BC100,BC264,BC407,BC170,BC360,BC350,BC434,BC426,BC315,BC027	14	98	32613	28764	61377
BC217,BC475,BC048,BC100,BC332,BC328,BC362,BC170,BC360,BC350,BC434,BC244,BC398,BC315	14	99	32064	29204	61268
BC477,BC475,BC498,BC048,BC407,BC494,BC332,BC362,BC170,BC360,BC350,BC310,BC235,BC292	14	100	32388	28512	60900
BC332,BC498,BC382,BC494,BC170,BC040,BC418,BC264,BC360,BC244,BC398,BC188,BC310,BC426,BC027	15	1	31488	30646	62134
BC477,BC332,BC407,BC136,BC404,BC315,BC170,BC382,BC350,BC434,BC244,BC310,BC188,BC418,BC027	15	2	32084	29707	61791
BC477,BC475,BC204,BC498,BC136,BC494,BC100,BC040,BC328,BC315,BC350,BC244,BC426,BC188,BC027	15	3	31840	29895	61735
BC477,BC217,BC188,BC498,BC048,BC136,BC100,BC040,BC418,BC382,BC434,BC426,BC311,BC292,BC027	15	4	32062	29607	61669
BC475,BC048,BC362,BC136,BC100,BC170,BC040,BC332,BC407,BC404,BC382,BC244,BC398,BC235,BC426	15	5	31253	30915	62168
BC217,BC475,BC188,BC498,BC100,BC404,BC040,BC407,BC264,BC360,BC350,BC434,BC310,BC311,BC418	15	6	31928	29960	61888
BC477,BC360,BC204,BC498,BC494,BC170,BC328,BC407,BC264,BC382,BC350,BC398,BC188,BC426,BC027	15	7	31875	30112	61987
BC217,BC332,BC188,BC048,BC100,BC475,BC040,BC292,BC362,BC404,BC360,BC434,BC328,BC235,BC418	15	8	31722	29905	61627
BC217,BC477,BC048,BC407,BC136,BC494,BC040,BC328,BC362,BC360,BC434,BC027,BC188,BC418,BC315	15	9	32174	29540	61714
BC311,BC136,BC494,BC398,BC404,BC040,BC328,BC264,BC382,BC350,BC434,BC310,BC188,BC292,BC315	15	10	31845	30071	61916
BC217,BC475,BC498,BC136,BC100,BC170,BC418,BC264,BC382,BC350,BC426,BC311,BC235,BC310,BC027	15	11	31903	29724	61627
BC477,BC475,BC311,BC360,BC494,BC332,BC328,BC362,BC382,BC350,BC434,BC310,BC188,BC418,BC315	15	12	32091	29224	61315
BC217,BC477,BC475,BC426,BC264,BC040,BC328,BC362,BC404,BC360,BC244,BC332,BC027,BC418,BC315	15	13	31720	30173	61893
BC477,BC332,BC188,BC382,BC100,BC475,BC040,BC328,BC264,BC360,BC434,BC398,BC311,BC310,BC027	15	14	31676	30247	61923
BC217,BC188,BC204,BC498,BC048,BC382,BC100,BC418,BC170,BC360,BC434,BC398,BC310,BC426,BC027	15	15	31939	29852	61791
BC332,BC498,BC360,BC136,BC100,BC407,BC170,BC382,BC350,BC244,BC398,BC188,BC235,BC418,BC027	15	16	31881	30073	61954
BC217,BC475,BC311,BC204,BC498,BC136,BC100,BC040,BC328,BC362,BC264,BC360,BC244,BC188,BC315	15	17	32054	29338	61392
BC475,BC204,BC498,BC048,BC382,BC136,BC100,BC404,BC418,BC362,BC264,BC360,BC310,BC235,BC292	15	18	31780	29833	61613
BC217,BC332,BC188,BC498,BC048,BC407,BC100,BC362,BC264,BC382,BC350,BC426,BC311,BC418,BC315	15	19	32013	29692	61705
BC217,BC475,BC204,BC494,BC332,BC418,BC404,BC382,BC350,BC434,BC426,BC188,BC235,BC292,BC027	15	20	31650	30155	61805
BC217,BC426,BC332,BC027,BC494,BC328,BC404,BC382,BC350,BC434,BC310,BC311,BC235,BC418,BC315	15	21	31949	29766	61715
BC217,BC204,BC498,BC362,BC100,BC170,BC040,BC407,BC264,BC382,BC350,BC434,BC244,BC311,BC027	15	22	31778	30072	61850
BC477,BC332,BC170,BC204,BC048,BC475,BC136,BC264,BC404,BC382,BC350,BC434,BC310,BC235,BC398	15	23	31793	29875	61668
BC217,BC332,BC204,BC498,BC048,BC362,BC264,BC407,BC170,BC360,BC434,BC426,BC398,BC404,BC315	15	24	31994	29560	61554
BC217,BC048,BC407,BC136,BC494,BC404,BC362,BC264,BC360,BC350,BC434,BC244,BC398,BC311,BC027	15	25	31942	29846	61788
BC426,BC475,BC310,BC498,BC048,BC136,BC040,BC328,BC170,BC434,BC398,BC311,BC235,BC418,BC315	15	26	31645	30254	61899
BC217,BC477,BC498,BC407,BC494,BC398,BC100,BC328,BC362,BC264,BC382,BC310,BC311,BC235,BC292	15	27	31695	30176	61871
BC498,BC048,BC407,BC398,BC100,BC170,BC040,BC418,BC362,BC264,BC434,BC244,BC426,BC311,BC292	15	28	31412	30854	62266
BC332,BC188,BC498,BC048,BC136,BC170,BC362,BC404,BC360,BC350,BC264,BC426,BC310,BC418,BC027	15	29	32432	28919	61351
BC217,BC204,BC048,BC407,BC136,BC398,BC292,BC362,BC360,BC350,BC426,BC188,BC310,BC418,BC315	15	30	32253	29301	61554
BC475,BC311,BC498,BC048,BC100,BC328,BC362,BC170,BC418,BC027,BC398,BC188,BC235,BC310,BC315	15	31	31974	29770	61744
BC217,BC332,BC204,BC498,BC048,BC475,BC136,BC494,BC170,BC407,BC264,BC382,BC434,BC311,BC418	15	32	31677	29987	61664
BC477,BC360,BC398,BC100,BC475,BC040,BC407,BC170,BC382,BC434,BC244,BC426,BC235,BC310,BC315	15	33	31273	30971	62244
BC217,BC477,BC475,BC204,BC360,BC494,BC100,BC328,BC404,BC382,BC434,BC426,BC311,BC235,BC398	15	34	31402	30579	61981
BC426,BC475,BC170,BC048,BC100,BC404,BC040,BC407,BC264,BC350,BC244,BC310,BC188,BC418,BC027	15	35	31699	30477	62176
BC332,BC048,BC475,BC170,BC040,BC328,BC362,BC264,BC350,BC434,BC244,BC027,BC310,BC311,BC315	15	36	31981	29510	61491
BC477,BC475,BC204,BC498,BC362,BC136,BC100,BC404,BC328,BC407,BC170,BC264,BC310,BC311,BC027	15	37	32009	29742	61751
BC477,BC475,BC418,BC494,BC100,BC264,BC040,BC292,BC404,BC382,BC244,BC398,BC235,BC426,BC027	15	38	31151	31171	62322
BC217,BC332,BC048,BC136,BC494,BC292,BC362,BC264,BC434,BC244,BC398,BC310,BC235,BC418,BC315	15	39	31585	30205	61790
BC332,BC498,BC407,BC264,BC040,BC328,BC362,BC170,BC382,BC244,BC398,BC027,BC235,BC418,BC315	15	40	31506	30695	62201
BC477,BC475,BC360,BC040,BC362,BC264,BC382,BC350,BC434,BC244,BC426,BC188,BC235,BC418,BC315	15	41	31674	30183	61857
BC477,BC332,BC204,BC048,BC362,BC100,BC264,BC328,BC407,BC170,BC350,BC244,BC426,BC311,BC292	15	42	31647	30299	61946
BC217,BC332,BC204,BC100,BC170,BC328,BC264,BC360,BC350,BC434,BC398,BC311,BC235,BC426,BC315	15	43	31806	29891	61697
BC217,BC332,BC204,BC498,BC407,BC136,BC040,BC328,BC362,BC404,BC426,BC188,BC235,BC418,BC315	15	44	31913	29892	61805
BC332,BC204,BC498,BC475,BC398,BC404,BC292,BC407,BC264,BC382,BC350,BC434,BC426,BC311,BC418	15	45	31604	30319	61923
BC477,BC475,BC204,BC498,BC407,BC136,BC100,BC292,BC362,BC170,BC350,BC244,BC398,BC311,BC418	15	46	31739	30242	61981
BC217,BC475,BC498,BC136,BC494,BC100,BC040,BC407,BC404,BC360,BC350,BC434,BC311,BC292,BC027	15	47	31994	29732	61726
BC217,BC332,BC204,BC498,BC382,BC100,BC040,BC292,BC362,BC404,BC360,BC434,BC244,BC398,BC426	15	48	31449	30545	61994
BC477,BC217,BC360,BC204,BC494,BC100,BC328,BC407,BC170,BC382,BC350,BC434,BC244,BC426,BC235	15	49	31505	30599	62104
BC477,BC217,BC332,BC048,BC362,BC136,BC100,BC040,BC328,BC407,BC382,BC350,BC426,BC310,BC418	15	50	31937	29933	61870
BC217,BC475,BC188,BC398,BC332,BC040,BC362,BC360,BC434,BC244,BC426,BC311,BC235,BC310,BC027	15	51	31512	30333	61845
BC477,BC188,BC498,BC494,BC100,BC264,BC040,BC328,BC407,BC404,BC360,BC311,BC235,BC418,BC315	15	52	31929	30041	61970
BC217,BC204,BC048,BC027,BC136,BC100,BC264,BC170,BC350,BC434,BC244,BC426,BC311,BC310,BC315	15	53	32159	29315	61474
BC477,BC217,BC360,BC498,BC048,BC136,BC100,BC328,BC407,BC170,BC382,BC350,BC310,BC235,BC292	15	54	32031	29447	61478
BC217,BC477,BC475,BC204,BC498,BC362,BC100,BC407,BC404,BC382,BC434,BC310,BC311,BC235,BC426	15	55	31547	30382	61929
BC217,BC204,BC382,BC362,BC136,BC494,BC328,BC407,BC360,BC350,BC244,BC398,BC235,BC292,BC027	15	56	31722	30196	61918
BC477,BC217,BC475,BC311,BC204,BC362,BC494,BC040,BC407,BC360,BC350,BC310,BC188,BC398,BC027	15	57	32122	29535	61657
BC332,BC360,BC136,BC398,BC100,BC475,BC328,BC362,BC264,BC382,BC434,BC426,BC315,BC418,BC027	15	58	31627	30327	61954
BC217,BC048,BC136,BC398,BC100,BC040,BC328,BC362,BC264,BC244,BC027,BC426,BC311,BC310,BC315	15	59	31710	30293	62003
BC217,BC332,BC048,BC362,BC136,BC100,BC040,BC328,BC407,BC264,BC382,BC244,BC398,BC311,BC027	15	60	31534	30529	62063
BC475,BC311,BC027,BC360,BC494,BC170,BC040,BC362,BC404,BC382,BC350,BC398,BC188,BC235,BC315	15	61	31910	29815	61725
BC477,BC217,BC475,BC204,BC048,BC136,BC040,BC418,BC404,BC382,BC434,BC398,BC311,BC292,BC027	15	62	31728	30203	61931
BC477,BC332,BC498,BC475,BC136,BC100,BC264,BC407,BC170,BC350,BC244,BC398,BC235,BC426,BC315	15	63	31568	30414	61982
BC217,BC475,BC048,BC382,BC494,BC100,BC040,BC328,BC362,BC264,BC360,BC434,BC310,BC398,BC315	15	64	31537	30374	61911
BC332,BC328,BC494,BC100,BC040,BC292,BC407,BC170,BC360,BC350,BC434,BC310,BC188,BC235,BC418	15	65	31717	30129	61846
BC477,BC328,BC204,BC404,BC040,BC292,BC407,BC170,BC360,BC434,BC244,BC426,BC188,BC310,BC315	15	66	31758	30293	62051
BC217,BC426,BC475,BC204,BC418,BC362,BC494,BC100,BC328,BC407,BC244,BC310,BC311,BC292,BC315	15	67	31419	30650	62069
BC477,BC217,BC332,BC382,BC136,BC100,BC170,BC407,BC404,BC360,BC426,BC315,BC235,BC418,BC027	15	68	31968	29846	61814
BC477,BC217,BC048,BC382,BC494,BC040,BC362,BC264,BC360,BC350,BC310,BC311,BC235,BC292,BC315	15	69	32214	28931	61145
BC217,BC477,BC204,BC048,BC136,BC494,BC100,BC170,BC360,BC434,BC398,BC311,BC235,BC310,BC027	15	70	32096	29363	61459
BC217,BC188,BC204,BC498,BC048,BC136,BC494,BC040,BC382,BC350,BC244,BC426,BC311,BC235,BC418	15	71	31775	29950	61725
BC217,BC477,BC332,BC498,BC362,BC404,BC040,BC328,BC407,BC170,BC382,BC244,BC426,BC188,BC292	15	72	31670	30307	61977
BC217,BC477,BC332,BC204,BC494,BC040,BC418,BC360,BC350,BC434,BC244,BC426,BC310,BC292,BC315	15	73	31789	29862	61651
BC477,BC217,BC475,BC170,BC136,BC404,BC040,BC292,BC362,BC264,BC360,BC350,BC426,BC398,BC315	15	74	31970	29773	61743
BC217,BC188,BC204,BC498,BC407,BC040,BC418,BC315,BC404,BC382,BC398,BC311,BC235,BC292,BC027	15	75	32004	29927	61931
BC332,BC204,BC498,BC136,BC315,BC100,BC328,BC362,BC404,BC360,BC398,BC188,BC235,BC292,BC027	15	76	32162	29501	61663
BC217,BC477,BC332,BC498,BC362,BC494,BC100,BC475,BC040,BC407,BC382,BC434,BC426,BC292,BC315	15	77	31410	30621	62031
BC048,BC136,BC398,BC170,BC362,BC404,BC382,BC350,BC434,BC244,BC264,BC426,BC188,BC292,BC315	15	78	31750	30089	61839
BC477,BC498,BC048,BC136,BC494,BC100,BC404,BC328,BC170,BC382,BC244,BC027,BC398,BC311,BC315	15	79	31764	30093	61857
BC477,BC217,BC475,BC204,BC048,BC136,BC100,BC332,BC040,BC407,BC170,BC360,BC350,BC418,BC315	15	80	32048	29562	61610
BC382,BC204,BC048,BC407,BC136,BC398,BC170,BC040,BC362,BC404,BC360,BC350,BC310,BC426,BC315	15	81	31939	29894	61833
BC217,BC477,BC332,BC188,BC498,BC494,BC404,BC040,BC328,BC362,BC264,BC360,BC311,BC418,BC027	15	82	32170	29452	61622
BC217,BC475,BC311,BC204,BC494,BC328,BC407,BC264,BC434,BC244,BC398,BC188,BC235,BC418,BC027	15	83	31443	30756	62199
BC477,BC217,BC204,BC498,BC136,BC100,BC292,BC418,BC315,BC264,BC398,BC311,BC235,BC426,BC027	15	84	31969	29890	61859
BC475,BC204,BC498,BC382,BC136,BC494,BC170,BC328,BC264,BC360,BC426,BC311,BC235,BC292,BC418	15	85	31700	29909	61609
BC477,BC475,BC311,BC204,BC362,BC136,BC494,BC040,BC407,BC264,BC350,BC244,BC310,BC315,BC027	15	86	31884	29919	61803
BC475,BC048,BC407,BC136,BC494,BC100,BC332,BC418,BC362,BC360,BC244,BC426,BC328,BC292,BC027	15	87	31473	30629	62102
BC477,BC217,BC475,BC048,BC407,BC136,BC494,BC100,BC264,BC362,BC170,BC434,BC398,BC235,BC404	15	88	31722	29956	61678
BC217,BC477,BC475,BC498,BC494,BC292,BC264,BC328,BC407,BC170,BC360,BC426,BC311,BC235,BC310	15	89	31720	29999	61719
BC217,BC360,BC204,BC407,BC136,BC100,BC040,BC362,BC264,BC382,BC350,BC398,BC188,BC235,BC315	15	90	32023	29713	61736
BC477,BC475,BC382,BC136,BC494,BC332,BC328,BC360,BC350,BC434,BC027,BC310,BC311,BC235,BC315	15	91	32096	29197	61293
BC217,BC475,BC204,BC498,BC494,BC170,BC040,BC264,BC360,BC434,BC244,BC310,BC235,BC426,BC404	15	92	31465	30368	61833
BC217,BC332,BC362,BC494,BC315,BC475,BC328,BC407,BC360,BC434,BC244,BC426,BC188,BC235,BC027	15	93	31491	30456	61947
BC477,BC332,BC027,BC136,BC494,BC418,BC170,BC382,BC350,BC434,BC398,BC188,BC235,BC310,BC315	15	94	32061	29602	61663
BC475,BC204,BC498,BC048,BC136,BC494,BC100,BC332,BC362,BC264,BC434,BC311,BC235,BC292,BC027	15	95	32095	29007	61102
BC477,BC048,BC362,BC136,BC494,BC100,BC407,BC170,BC360,BC434,BC426,BC188,BC235,BC418,BC315	15	96	31978	29762	61740
BC217,BC475,BC311,BC310,BC498,BC292,BC040,BC328,BC362,BC404,BC360,BC398,BC188,BC235,BC418	15	97	31836	29945	61781
BC477,BC217,BC475,BC328,BC204,BC048,BC170,BC040,BC332,BC264,BC244,BC310,BC188,BC235,BC292	15	98	31870	29483	61353
BC217,BC426,BC360,BC498,BC136,BC494,BC100,BC404,BC407,BC264,BC382,BC434,BC310,BC188,BC292	15	99	31816	30119	61935
BC217,BC477,BC498,BC494,BC100,BC328,BC362,BC170,BC350,BC434,BC244,BC311,BC235,BC418,BC315	15	100	31961	29559	61520
BC475,BC382,BC136,BC398,BC100,BC040,BC362,BC404,BC360,BC350,BC434,BC426,BC311,BC235,BC292,BC315	16	1	31299	30942	62241
BC332,BC498,BC048,BC362,BC264,BC407,BC170,BC475,BC350,BC244,BC426,BC311,BC235,BC418,BC404,BC315	16	2	31343	30875	62218
BC217,BC477,BC360,BC498,BC048,BC136,BC040,BC418,BC362,BC170,BC382,BC244,BC398,BC188,BC426,BC027	16	3	31589	30591	62180
BC477,BC217,BC475,BC204,BC494,BC170,BC040,BC418,BC404,BC382,BC434,BC264,BC426,BC315,BC292,BC027	16	4	31339	30961	62300
BC477,BC332,BC204,BC048,BC136,BC100,BC040,BC328,BC362,BC170,BC382,BC434,BC244,BC398,BC311,BC418	16	5	31193	31168	62361
BC217,BC475,BC048,BC407,BC136,BC292,BC332,BC040,BC328,BC362,BC264,BC360,BC434,BC398,BC311,BC418	16	6	31378	30788	62166
BC477,BC217,BC332,BC188,BC498,BC048,BC136,BC315,BC418,BC362,BC264,BC426,BC311,BC235,BC292,BC027	16	7	32067	29493	61560
BC332,BC204,BC498,BC475,BC136,BC100,BC404,BC040,BC328,BC362,BC170,BC350,BC244,BC264,BC311,BC418	16	8	31317	30771	62088
BC477,BC188,BC204,BC498,BC136,BC494,BC100,BC040,BC362,BC360,BC434,BC244,BC426,BC311,BC418,BC315	16	9	31652	30348	62000
BC217,BC311,BC204,BC498,BC048,BC362,BC136,BC170,BC328,BC407,BC404,BC382,BC350,BC426,BC188,BC418	16	10	31817	30095	61912
BC477,BC310,BC048,BC494,BC404,BC040,BC328,BC264,BC360,BC434,BC244,BC426,BC311,BC235,BC292,BC315	16	11	31260	30958	62218
BC475,BC204,BC310,BC407,BC494,BC398,BC100,BC328,BC362,BC264,BC382,BC426,BC188,BC235,BC292,BC315	16	12	31064	31389	62453
BC475,BC311,BC204,BC498,BC494,BC100,BC404,BC040,BC418,BC407,BC264,BC360,BC244,BC315,BC292,BC027	16	13	31245	31205	62450
BC217,BC475,BC498,BC048,BC136,BC100,BC040,BC407,BC404,BC382,BC434,BC244,BC188,BC235,BC418,BC027	16	14	31147	31315	62462
BC477,BC475,BC311,BC498,BC048,BC360,BC100,BC404,BC292,BC170,BC382,BC350,BC244,BC188,BC235,BC418	16	15	31404	30601	62005
BC217,BC360,BC498,BC048,BC494,BC100,BC292,BC332,BC328,BC170,BC382,BC244,BC311,BC235,BC418,BC315	16	16	31393	30467	61860
BC332,BC204,BC498,BC048,BC136,BC494,BC040,BC328,BC362,BC170,BC382,BC350,BC244,BC426,BC418,BC315	16	17	31355	30724	62079
BC332,BC188,BC204,BC498,BC382,BC494,BC328,BC362,BC264,BC360,BC350,BC434,BC398,BC027,BC292,BC315	16	18	31732	30311	62043
BC217,BC477,BC332,BC188,BC498,BC048,BC494,BC407,BC264,BC382,BC350,BC434,BC244,BC398,BC311,BC292	16	19	31414	30739	62153
BC188,BC498,BC048,BC136,BC292,BC264,BC040,BC328,BC362,BC404,BC360,BC434,BC398,BC310,BC418,BC027	16	20	31657	30591	62248
BC477,BC332,BC475,BC498,BC048,BC494,BC100,BC170,BC040,BC328,BC404,BC382,BC244,BC310,BC311,BC292	16	21	31145	30947	62092
BC477,BC217,BC332,BC204,BC048,BC475,BC328,BC407,BC170,BC360,BC244,BC426,BC188,BC235,BC292,BC027	16	22	31348	30854	62202
BC477,BC217,BC475,BC426,BC136,BC494,BC404,BC292,BC362,BC170,BC382,BC350,BC434,BC398,BC418,BC027	16	23	31493	30666	62159
BC332,BC498,BC136,BC494,BC100,BC170,BC328,BC404,BC382,BC350,BC434,BC244,BC188,BC235,BC292,BC418	16	24	31297	30797	62094
BC217,BC477,BC426,BC494,BC100,BC292,BC170,BC328,BC407,BC404,BC382,BC350,BC434,BC310,BC311,BC418	16	25	31455	30840	62295
BC477,BC217,BC332,BC498,BC170,BC136,BC494,BC475,BC040,BC292,BC362,BC404,BC350,BC311,BC418,BC315	16	26	31926	29692	61618
BC426,BC475,BC311,BC204,BC498,BC048,BC136,BC494,BC170,BC328,BC264,BC350,BC398,BC315,BC418,BC027	16	27	31589	30582	62171
BC477,BC332,BC048,BC360,BC494,BC100,BC475,BC040,BC264,BC382,BC434,BC426,BC188,BC235,BC292,BC027	16	28	31216	30873	62089
BC332,BC311,BC048,BC136,BC398,BC100,BC475,BC407,BC170,BC360,BC434,BC310,BC188,BC292,BC404,BC315	16	29	31688	30234	61922
BC217,BC204,BC048,BC494,BC100,BC170,BC328,BC404,BC360,BC350,BC434,BC244,BC310,BC311,BC235,BC426	16	30	31472	30618	62090
BC477,BC217,BC475,BC498,BC382,BC136,BC494,BC048,BC315,BC404,BC360,BC434,BC311,BC235,BC292,BC027	16	31	31763	29900	61663
BC477,BC498,BC048,BC136,BC398,BC170,BC292,BC264,BC350,BC434,BC310,BC315,BC235,BC418,BC404,BC027	16	32	31824	30224	62048
BC477,BC475,BC328,BC498,BC048,BC136,BC494,BC040,BC418,BC407,BC170,BC350,BC310,BC188,BC292,BC315	16	33	31755	30270	62025
BC217,BC475,BC027,BC494,BC332,BC040,BC362,BC170,BC360,BC350,BC434,BC244,BC310,BC311,BC418,BC315	16	34	31580	30191	61771
BC217,BC382,BC136,BC264,BC040,BC328,BC170,BC360,BC350,BC434,BC244,BC398,BC188,BC235,BC404,BC315	16	35	31413	30824	62237
BC217,BC311,BC204,BC498,BC048,BC362,BC404,BC040,BC407,BC170,BC244,BC264,BC310,BC188,BC418,BC315	16	36	31602	30662	62264
BC477,BC332,BC188,BC498,BC048,BC494,BC100,BC292,BC328,BC360,BC350,BC434,BC426,BC310,BC418,BC027	16	37	31869	29945	61814
BC332,BC204,BC136,BC494,BC315,BC170,BC040,BC407,BC404,BC360,BC264,BC398,BC188,BC235,BC310,BC027	16	38	31585	30614	62199
BC217,BC475,BC498,BC100,BC264,BC407,BC170,BC360,BC350,BC434,BC244,BC310,BC311,BC235,BC292,BC027	16	39	31438	30564	62002
BC477,BC426,BC204,BC494,BC100,BC404,BC328,BC407,BC170,BC360,BC350,BC244,BC310,BC311,BC418,BC027	16	40	31540	30886	62426
BC217,BC048,BC136,BC494,BC404,BC328,BC170,BC382,BC350,BC434,BC244,BC398,BC311,BC235,BC292,BC027	16	41	31405	30750	62155
BC217,BC477,BC475,BC498,BC048,BC360,BC136,BC100,BC170,BC040,BC328,BC407,BC264,BC382,BC310,BC188	16	42	31491	30574	62065
BC477,BC426,BC475,BC204,BC498,BC382,BC040,BC418,BC362,BC404,BC360,BC350,BC244,BC310,BC292,BC315	16	43	31375	30784	62159
BC477,BC217,BC332,BC311,BC136,BC040,BC418,BC362,BC170,BC360,BC328,BC244,BC310,BC188,BC292,BC027	16	44	31888	29791	61679
BC477,BC328,BC204,BC418,BC136,BC494,BC292,BC362,BC404,BC382,BC434,BC398,BC188,BC235,BC426,BC027	16	45	31423	30849	62272
BC217,BC477,BC332,BC204,BC498,BC494,BC170,BC040,BC362,BC404,BC382,BC350,BC434,BC311,BC292,BC315	16	46	31896	29733	61629
BC477,BC217,BC475,BC418,BC398,BC332,BC328,BC407,BC404,BC360,BC434,BC244,BC426,BC311,BC235,BC292	16	47	31157	31186	62343
BC217,BC332,BC475,BC204,BC498,BC398,BC100,BC170,BC040,BC328,BC407,BC264,BC434,BC426,BC418,BC027	16	48	31156	31375	62531
BC217,BC332,BC204,BC498,BC136,BC404,BC040,BC407,BC170,BC350,BC434,BC244,BC426,BC310,BC235,BC418	16	49	31352	30985	62337
BC477,BC360,BC498,BC048,BC136,BC100,BC170,BC332,BC264,BC382,BC244,BC310,BC188,BC292,BC404,BC027	16	50	31734	30083	61817
BC217,BC204,BC498,BC382,BC048,BC292,BC315,BC404,BC360,BC350,BC434,BC244,BC310,BC311,BC418,BC027	16	51	31762	30176	61938
BC477,BC204,BC498,BC407,BC100,BC404,BC328,BC362,BC264,BC360,BC244,BC310,BC311,BC235,BC418,BC027	16	52	31463	30911	62374
BC477,BC475,BC498,BC136,BC494,BC100,BC332,BC040,BC328,BC170,BC350,BC434,BC310,BC235,BC398,BC315	16	53	31435	30561	61996
BC217,BC477,BC048,BC382,BC136,BC292,BC404,BC040,BC328,BC407,BC170,BC360,BC244,BC311,BC418,BC315	16	54	31415	30829	62244
BC477,BC475,BC311,BC498,BC048,BC136,BC494,BC100,BC332,BC328,BC407,BC382,BC350,BC188,BC292,BC027	16	55	31613	30418	62031
BC477,BC217,BC048,BC382,BC100,BC264,BC040,BC170,BC360,BC434,BC244,BC311,BC235,BC418,BC404,BC027	16	56	31358	30821	62179
BC332,BC048,BC362,BC494,BC100,BC170,BC040,BC328,BC407,BC264,BC360,BC426,BC188,BC310,BC398,BC027	16	57	31372	30983	62355
BC477,BC332,BC498,BC048,BC494,BC040,BC362,BC170,BC382,BC350,BC434,BC244,BC310,BC311,BC418,BC027	16	58	31617	30267	61884
BC477,BC217,BC204,BC498,BC048,BC136,BC328,BC407,BC404,BC382,BC350,BC434,BC426,BC188,BC418,BC027	16	59	31830	30304	62134
BC217,BC475,BC311,BC204,BC048,BC136,BC040,BC418,BC407,BC264,BC382,BC434,BC244,BC398,BC310,BC426	16	60	30936	31731	62667
BC477,BC217,BC475,BC048,BC494,BC100,BC040,BC407,BC350,BC434,BC244,BC310,BC315,BC235,BC292,BC027	16	61	31329	30838	62167
BC217,BC188,BC498,BC382,BC407,BC100,BC170,BC362,BC404,BC360,BC350,BC434,BC426,BC311,BC235,BC418	16	62	31706	30368	62074
BC477,BC217,BC475,BC188,BC048,BC494,BC398,BC100,BC292,BC407,BC360,BC350,BC434,BC310,BC311,BC426	16	63	31513	30629	62142
BC477,BC475,BC204,BC498,BC048,BC382,BC136,BC315,BC264,BC040,BC407,BC404,BC360,BC188,BC235,BC027	16	64	31660	30423	62083
BC477,BC475,BC498,BC048,BC136,BC100,BC040,BC328,BC362,BC170,BC350,BC434,BC244,BC235,BC418,BC027	16	65	31534	30509	62043
BC475,BC048,BC382,BC315,BC332,BC040,BC407,BC404,BC360,BC350,BC434,BC244,BC398,BC311,BC418,BC027	16	66	31256	31168	62424
BC217,BC048,BC382,BC407,BC494,BC040,BC328,BC362,BC404,BC360,BC350,BC244,BC310,BC235,BC398,BC315	16	67	31317	31044	62361
BC475,BC382,BC498,BC048,BC407,BC136,BC494,BC332,BC292,BC362,BC404,BC418,BC244,BC398,BC328,BC426	16	68	31041	31345	62386
BC475,BC418,BC360,BC100,BC170,BC328,BC362,BC264,BC382,BC350,BC244,BC426,BC188,BC235,BC398,BC027	16	69	31162	31275	62437
BC477,BC332,BC204,BC048,BC494,BC100,BC475,BC328,BC170,BC360,BC434,BC244,BC264,BC310,BC311,BC235	16	70	31375	30379	61754
BC426,BC332,BC311,BC048,BC494,BC100,BC292,BC362,BC404,BC360,BC328,BC434,BC310,BC188,BC418,BC027	16	71	31680	30341	62021
BC217,BC475,BC311,BC204,BC048,BC136,BC398,BC100,BC328,BC382,BC350,BC434,BC310,BC188,BC292,BC315	16	72	31608	30345	61953
BC332,BC311,BC136,BC100,BC264,BC040,BC418,BC362,BC404,BC382,BC350,BC434,BC426,BC188,BC310,BC292	16	73	31545	30529	62074
BC217,BC426,BC332,BC204,BC498,BC048,BC136,BC328,BC407,BC382,BC434,BC310,BC315,BC398,BC418,BC027	16	74	31550	30700	62250
BC217,BC332,BC498,BC048,BC382,BC136,BC100,BC475,BC040,BC328,BC360,BC244,BC426,BC188,BC398,BC027	16	75	31147	31208	62355
BC217,BC332,BC204,BC498,BC136,BC398,BC040,BC328,BC264,BC360,BC350,BC426,BC188,BC235,BC418,BC027	16	76	31658	30474	62132
BC426,BC332,BC311,BC204,BC048,BC494,BC040,BC362,BC170,BC360,BC350,BC310,BC188,BC235,BC418,BC315	16	77	31803	29899	61702
BC426,BC332,BC204,BC398,BC100,BC475,BC418,BC264,BC382,BC244,BC310,BC188,BC235,BC292,BC404,BC315	16	78	30918	31589	62507
BC217,BC332,BC188,BC204,BC027,BC136,BC264,BC328,BC404,BC350,BC434,BC244,BC311,BC235,BC418,BC315	16	79	31684	30344	62028
BC475,BC188,BC498,BC048,BC100,BC292,BC332,BC040,BC328,BC362,BC264,BC382,BC311,BC235,BC418,BC315	16	80	31410	30528	61938
BC217,BC475,BC498,BC048,BC136,BC332,BC040,BC292,BC407,BC404,BC382,BC350,BC310,BC311,BC418,BC315	16	81	31550	30523	62073
BC477,BC217,BC475,BC027,BC136,BC494,BC398,BC100,BC382,BC434,BC244,BC426,BC311,BC310,BC292,BC315	16	82	31173	31171	62344
BC477,BC217,BC332,BC204,BC027,BC475,BC040,BC328,BC264,BC360,BC350,BC434,BC426,BC311,BC292,BC315	16	83	31734	30128	61862
BC475,BC048,BC170,BC328,BC407,BC404,BC360,BC350,BC434,BC244,BC264,BC310,BC027,BC235,BC292,BC315	16	84	31376	30842	62218
BC477,BC426,BC188,BC048,BC136,BC494,BC040,BC292,BC362,BC404,BC350,BC310,BC311,BC235,BC418,BC027	16	85	31905	29990	61895
BC477,BC475,BC204,BC498,BC407,BC136,BC494,BC332,BC040,BC362,BC264,BC382,BC350,BC188,BC235,BC292	16	86	31495	30512	62007
BC332,BC204,BC170,BC136,BC398,BC100,BC475,BC328,BC407,BC404,BC382,BC244,BC310,BC235,BC292,BC315	16	87	31009	31349	62358
BC217,BC170,BC382,BC136,BC404,BC328,BC315,BC264,BC360,BC350,BC434,BC244,BC426,BC188,BC310,BC027	16	88	31661	30429	62090
BC217,BC426,BC188,BC204,BC498,BC048,BC136,BC494,BC407,BC170,BC244,BC398,BC027,BC235,BC292,BC315	16	89	31501	30748	62249
BC217,BC477,BC048,BC136,BC494,BC100,BC264,BC407,BC404,BC360,BC434,BC244,BC426,BC235,BC292,BC027	16	90	31243	31076	62319
BC217,BC475,BC498,BC136,BC494,BC398,BC100,BC328,BC407,BC170,BC434,BC244,BC310,BC311,BC292,BC027	16	91	31220	31057	62277
BC477,BC311,BC498,BC048,BC362,BC494,BC292,BC407,BC264,BC382,BC350,BC188,BC426,BC027,BC418,BC315	16	92	31790	30341	62131
BC477,BC475,BC204,BC498,BC407,BC100,BC332,BC040,BC328,BC362,BC264,BC426,BC188,BC235,BC418,BC027	16	93	31366	31007	62373
BC217,BC475,BC204,BC498,BC048,BC407,BC136,BC332,BC328,BC362,BC264,BC360,BC027,BC426,BC188,BC315	16	94	31750	30231	61981
BC477,BC475,BC188,BC204,BC498,BC136,BC494,BC100,BC170,BC040,BC292,BC404,BC426,BC311,BC235,BC310	16	95	31500	30429	61929
BC477,BC360,BC204,BC498,BC048,BC136,BC398,BC475,BC332,BC407,BC264,BC382,BC310,BC311,BC292,BC315	16	96	31523	30513	62036
BC217,BC360,BC311,BC136,BC494,BC100,BC404,BC328,BC407,BC170,BC382,BC350,BC244,BC398,BC188,BC027	16	97	31536	30701	62237
BC332,BC188,BC204,BC362,BC136,BC170,BC407,BC404,BC382,BC350,BC434,BC244,BC310,BC311,BC235,BC398	16	98	31539	30541	62080
BC475,BC204,BC498,BC360,BC136,BC332,BC328,BC362,BC404,BC382,BC350,BC244,BC310,BC235,BC292,BC027	16	99	31479	30413	61892
BC477,BC426,BC204,BC048,BC136,BC494,BC170,BC040,BC362,BC404,BC382,BC434,BC398,BC311,BC235,BC310	16	100	31348	30907	62255
BC332,BC204,BC048,BC360,BC136,BC100,BC170,BC040,BC475,BC362,BC404,BC382,BC350,BC434,BC244,BC398,BC027	17	1	31007	31470	62477
BC477,BC188,BC204,BC382,BC407,BC494,BC315,BC100,BC362,BC404,BC360,BC350,BC426,BC311,BC235,BC418,BC027	17	2	31357	31214	62571
BC477,BC217,BC204,BC498,BC048,BC494,BC100,BC404,BC040,BC328,BC170,BC244,BC264,BC310,BC311,BC418,BC315	17	3	31109	31374	62483
BC217,BC360,BC204,BC498,BC475,BC136,BC494,BC100,BC404,BC328,BC407,BC264,BC382,BC398,BC311,BC292,BC027	17	4	31142	31475	62617
BC477,BC217,BC332,BC048,BC407,BC136,BC398,BC100,BC328,BC362,BC170,BC360,BC350,BC434,BC244,BC426,BC310	17	5	31226	31249	62475
BC477,BC426,BC332,BC048,BC407,BC136,BC494,BC398,BC328,BC362,BC264,BC382,BC350,BC310,BC235,BC292,BC027	17	6	31169	31407	62576
BC477,BC311,BC204,BC498,BC027,BC136,BC100,BC048,BC040,BC328,BC407,BC382,BC244,BC426,BC188,BC310,BC315	17	7	31185	31514	62699
BC217,BC477,BC475,BC498,BC494,BC264,BC040,BC418,BC362,BC170,BC360,BC350,BC434,BC426,BC311,BC398,BC404	17	8	31157	31384	62541
BC332,BC188,BC204,BC360,BC494,BC315,BC170,BC328,BC362,BC264,BC382,BC434,BC244,BC310,BC311,BC418,BC027	17	9	31195	31189	62384
BC217,BC475,BC188,BC204,BC498,BC170,BC100,BC404,BC040,BC328,BC407,BC264,BC360,BC434,BC426,BC311,BC315	17	10	31143	31468	62611
BC217,BC332,BC204,BC498,BC136,BC494,BC100,BC170,BC040,BC328,BC407,BC264,BC360,BC244,BC310,BC311,BC292	17	11	30980	31432	62412
BC217,BC426,BC475,BC311,BC494,BC040,BC418,BC407,BC170,BC360,BC328,BC434,BC244,BC398,BC310,BC292,BC027	17	12	30799	32080	62879
BC477,BC426,BC498,BC048,BC362,BC494,BC100,BC264,BC328,BC407,BC170,BC350,BC244,BC310,BC311,BC418,BC315	17	13	31156	31488	62644
BC426,BC475,BC328,BC204,BC048,BC494,BC100,BC292,BC332,BC040,BC418,BC244,BC188,BC398,BC315,BC310,BC027	17	14	30725	32132	62857
BC204,BC418,BC048,BC136,BC494,BC398,BC040,BC328,BC362,BC404,BC350,BC434,BC244,BC426,BC188,BC310,BC027	17	15	31125	31598	62723
BC477,BC217,BC475,BC204,BC048,BC136,BC100,BC292,BC328,BC362,BC264,BC350,BC244,BC398,BC188,BC418,BC027	17	16	31238	31369	62607
BC477,BC426,BC332,BC204,BC048,BC362,BC292,BC328,BC407,BC170,BC360,BC434,BC244,BC310,BC188,BC418,BC315	17	17	31231	31259	62490
BC477,BC475,BC048,BC407,BC136,BC494,BC100,BC040,BC328,BC362,BC264,BC434,BC244,BC398,BC188,BC418,BC027	17	18	30873	32070	62943
BC477,BC217,BC332,BC311,BC498,BC100,BC040,BC328,BC362,BC264,BC382,BC350,BC434,BC244,BC310,BC188,BC027	17	19	31385	30841	62226
BC477,BC475,BC188,BC136,BC494,BC100,BC170,BC040,BC328,BC315,BC404,BC360,BC350,BC426,BC311,BC418,BC027	17	20	31451	30930	62381
BC217,BC332,BC204,BC170,BC407,BC136,BC494,BC100,BC404,BC328,BC362,BC264,BC382,BC434,BC398,BC188,BC235	17	21	31080	31367	62447
BC217,BC477,BC332,BC048,BC382,BC475,BC136,BC494,BC100,BC404,BC407,BC170,BC360,BC426,BC027,BC235,BC315	17	22	31068	31423	62491
BC477,BC217,BC332,BC204,BC494,BC292,BC475,BC328,BC362,BC404,BC360,BC434,BC264,BC310,BC188,BC235,BC398	17	23	31080	31244	62324
BC475,BC498,BC170,BC136,BC494,BC100,BC332,BC040,BC328,BC404,BC382,BC048,BC398,BC311,BC235,BC292,BC418	17	24	30869	31698	62567
BC217,BC332,BC188,BC204,BC498,BC382,BC362,BC048,BC328,BC407,BC170,BC360,BC350,BC434,BC426,BC311,BC235	17	25	31438	30733	62171
BC188,BC204,BC498,BC382,BC136,BC494,BC100,BC404,BC328,BC362,BC264,BC360,BC350,BC398,BC311,BC235,BC315	17	26	31352	30987	62339
BC477,BC426,BC475,BC204,BC498,BC048,BC362,BC170,BC040,BC407,BC264,BC434,BC244,BC310,BC311,BC418,BC027	17	27	30969	31837	62806
BC332,BC475,BC188,BC204,BC498,BC362,BC170,BC040,BC328,BC407,BC404,BC350,BC398,BC311,BC235,BC292,BC027	17	28	31348	31129	62477
BC475,BC204,BC498,BC362,BC136,BC494,BC040,BC328,BC407,BC264,BC360,BC434,BC244,BC426,BC311,BC398,BC027	17	29	30829	32052	62881
BC217,BC477,BC204,BC498,BC048,BC407,BC136,BC418,BC362,BC382,BC350,BC434,BC027,BC310,BC328,BC398,BC315	17	30	31581	30861	62442
BC217,BC477,BC332,BC204,BC498,BC048,BC362,BC136,BC100,BC404,BC407,BC264,BC434,BC188,BC235,BC418,BC027	17	31	31412	31006	62418
BC217,BC328,BC498,BC362,BC494,BC398,BC100,BC264,BC040,BC418,BC407,BC404,BC434,BC310,BC311,BC426,BC315	17	32	31048	31714	62762
BC217,BC477,BC332,BC426,BC048,BC136,BC100,BC040,BC418,BC407,BC170,BC360,BC350,BC310,BC315,BC292,BC027	17	33	31537	30816	62353
BC477,BC426,BC188,BC204,BC498,BC382,BC136,BC494,BC040,BC407,BC360,BC244,BC398,BC311,BC235,BC418,BC315	17	34	30998	31793	62791
BC217,BC328,BC048,BC136,BC494,BC292,BC264,BC418,BC362,BC404,BC434,BC027,BC398,BC188,BC235,BC310,BC315	17	35	31293	31174	62467
BC217,BC360,BC328,BC498,BC136,BC100,BC040,BC418,BC362,BC170,BC382,BC244,BC310,BC188,BC235,BC292,BC027	17	36	31284	30959	62243
BC217,BC475,BC204,BC498,BC136,BC170,BC040,BC328,BC407,BC264,BC382,BC434,BC244,BC398,BC188,BC235,BC315	17	37	30810	31964	62774
BC477,BC332,BC204,BC310,BC048,BC136,BC170,BC328,BC407,BC404,BC434,BC244,BC398,BC188,BC235,BC418,BC315	17	38	31189	31405	62594
BC217,BC475,BC204,BC048,BC407,BC136,BC494,BC264,BC292,BC362,BC404,BC382,BC244,BC398,BC235,BC418,BC315	17	39	30803	31940	62743
BC477,BC217,BC204,BC498,BC382,BC494,BC404,BC328,BC407,BC170,BC360,BC244,BC310,BC311,BC235,BC426,BC027	17	40	31021	31630	62651
BC477,BC426,BC475,BC407,BC136,BC494,BC170,BC328,BC362,BC264,BC360,BC350,BC244,BC310,BC235,BC292,BC315	17	41	31005	31492	62497
BC477,BC204,BC498,BC048,BC136,BC494,BC170,BC328,BC315,BC264,BC360,BC350,BC244,BC310,BC188,BC398,BC027	17	42	31463	30903	62366
BC475,BC498,BC048,BC494,BC040,BC328,BC407,BC170,BC360,BC350,BC434,BC244,BC426,BC188,BC235,BC398,BC418	17	43	30820	32063	62883
BC217,BC332,BC204,BC407,BC292,BC404,BC328,BC362,BC170,BC382,BC350,BC244,BC426,BC188,BC235,BC418,BC315	17	44	31106	31412	62518
BC426,BC332,BC204,BC382,BC136,BC494,BC475,BC418,BC407,BC360,BC350,BC244,BC398,BC311,BC235,BC310,BC315	17	45	30791	31990	62781
BC217,BC477,BC475,BC188,BC204,BC498,BC048,BC494,BC292,BC170,BC328,BC404,BC350,BC426,BC311,BC310,BC398	17	46	31259	31094	62353
BC477,BC475,BC188,BC204,BC498,BC048,BC100,BC332,BC040,BC328,BC264,BC382,BC350,BC398,BC310,BC292,BC404	17	47	31043	31496	62539
BC217,BC204,BC498,BC494,BC315,BC100,BC170,BC328,BC407,BC264,BC350,BC434,BC244,BC398,BC188,BC235,BC027	17	48	31135	31548	62683
BC477,BC217,BC332,BC204,BC498,BC048,BC407,BC136,BC170,BC040,BC328,BC362,BC404,BC350,BC235,BC292,BC315	17	49	31641	30462	62103
BC477,BC217,BC475,BC027,BC292,BC170,BC328,BC362,BC264,BC382,BC350,BC434,BC244,BC188,BC235,BC418,BC315	17	50	31270	31038	62308
BC426,BC332,BC498,BC494,BC100,BC170,BC040,BC418,BC362,BC404,BC360,BC350,BC434,BC310,BC188,BC292,BC315	17	51	31361	30836	62197
BC477,BC217,BC311,BC204,BC498,BC048,BC264,BC418,BC170,BC360,BC350,BC434,BC244,BC426,BC315,BC292,BC027	17	52	31566	30599	62165
BC217,BC477,BC475,BC498,BC048,BC136,BC494,BC404,BC362,BC170,BC360,BC244,BC398,BC188,BC235,BC292,BC315	17	53	31303	30843	62146
BC217,BC332,BC498,BC048,BC362,BC494,BC100,BC170,BC040,BC407,BC404,BC382,BC434,BC244,BC235,BC418,BC027	17	54	30864	31857	62721
BC217,BC475,BC188,BC204,BC498,BC048,BC136,BC264,BC040,BC328,BC170,BC434,BC311,BC398,BC315,BC404,BC027	17	55	31363	31137	62500
BC217,BC475,BC204,BC498,BC048,BC382,BC136,BC100,BC292,BC170,BC040,BC418,BC264,BC360,BC398,BC426,BC027	17	56	31052	31558	62610
BC332,BC475,BC048,BC100,BC170,BC040,BC328,BC362,BC404,BC350,BC244,BC264,BC398,BC188,BC235,BC292,BC315	17	57	30960	31607	62567
BC477,BC204,BC498,BC048,BC382,BC136,BC100,BC264,BC328,BC170,BC360,BC350,BC426,BC311,BC235,BC404,BC027	17	58	31441	30840	62281
BC477,BC332,BC407,BC136,BC494,BC398,BC100,BC475,BC418,BC362,BC170,BC360,BC350,BC244,BC426,BC310,BC027	17	59	31040	31613	62653
BC217,BC475,BC188,BC048,BC407,BC264,BC040,BC328,BC362,BC170,BC360,BC350,BC434,BC398,BC311,BC235,BC027	17	60	31367	31084	62451
BC332,BC204,BC048,BC362,BC494,BC100,BC475,BC040,BC328,BC407,BC350,BC434,BC426,BC188,BC310,BC418,BC315	17	61	30980	31698	62678
BC477,BC217,BC475,BC498,BC382,BC407,BC494,BC315,BC362,BC404,BC360,BC350,BC426,BC311,BC235,BC418,BC027	17	62	31326	31087	62413
BC217,BC426,BC475,BC188,BC048,BC382,BC315,BC040,BC418,BC362,BC404,BC360,BC434,BC398,BC311,BC310,BC027	17	63	31211	31329	62540
BC475,BC311,BC362,BC494,BC100,BC332,BC040,BC328,BC407,BC170,BC434,BC244,BC264,BC398,BC188,BC235,BC315	17	64	30702	32071	62773
BC477,BC217,BC332,BC204,BC048,BC407,BC100,BC475,BC040,BC362,BC382,BC434,BC310,BC315,BC235,BC292,BC027	17	65	31074	31322	62396
BC477,BC217,BC188,BC027,BC407,BC136,BC170,BC362,BC264,BC350,BC244,BC310,BC311,BC235,BC426,BC404,BC315	17	66	31480	30936	62416
BC217,BC426,BC311,BC498,BC048,BC100,BC170,BC040,BC404,BC360,BC350,BC244,BC264,BC310,BC188,BC235,BC418	17	67	31315	31046	62361
BC217,BC426,BC332,BC204,BC048,BC475,BC264,BC292,BC407,BC170,BC360,BC398,BC188,BC235,BC418,BC404,BC027	17	68	31226	31281	62507
BC477,BC217,BC332,BC188,BC498,BC048,BC235,BC475,BC407,BC264,BC382,BC350,BC244,BC398,BC311,BC310,BC426	17	69	30963	31657	62620
BC217,BC332,BC188,BC136,BC100,BC040,BC328,BC407,BC404,BC360,BC434,BC244,BC398,BC027,BC235,BC292,BC315	17	70	31113	31530	62643
BC477,BC332,BC188,BC310,BC498,BC048,BC136,BC398,BC040,BC328,BC404,BC418,BC204,BC426,BC311,BC235,BC292	17	71	31239	31251	62490
BC217,BC332,BC188,BC048,BC136,BC494,BC404,BC407,BC170,BC382,BC434,BC244,BC264,BC426,BC315,BC235,BC027	17	72	30975	31652	62627
BC217,BC475,BC204,BC498,BC048,BC136,BC494,BC100,BC404,BC292,BC362,BC264,BC350,BC434,BC244,BC418,BC315	17	73	31169	31159	62328
BC360,BC310,BC048,BC494,BC398,BC292,BC170,BC040,BC328,BC407,BC264,BC382,BC350,BC426,BC311,BC235,BC418	17	74	30948	31784	62732
BC217,BC475,BC311,BC498,BC048,BC407,BC494,BC328,BC362,BC382,BC350,BC434,BC244,BC426,BC027,BC292,BC315	17	75	30979	31704	62683
BC217,BC426,BC475,BC498,BC382,BC136,BC235,BC315,BC328,BC362,BC170,BC360,BC398,BC311,BC310,BC292,BC027	17	76	31206	31132	62338
BC310,BC048,BC494,BC100,BC292,BC404,BC328,BC407,BC264,BC360,BC350,BC434,BC426,BC311,BC235,BC418,BC027	17	77	31091	31589	62680
BC477,BC332,BC188,BC407,BC292,BC404,BC328,BC315,BC264,BC382,BC434,BC244,BC310,BC311,BC235,BC418,BC027	17	78	31063	31651	62714
BC477,BC217,BC475,BC204,BC498,BC494,BC170,BC040,BC292,BC407,BC264,BC382,BC426,BC311,BC235,BC418,BC315	17	79	30912	31758	62670
BC217,BC475,BC311,BC498,BC494,BC100,BC040,BC418,BC264,BC328,BC350,BC434,BC244,BC310,BC188,BC292,BC027	17	80	31104	31305	62409
BC477,BC332,BC188,BC204,BC048,BC382,BC100,BC404,BC040,BC362,BC170,BC360,BC350,BC434,BC398,BC311,BC292	17	81	31363	30903	62266
BC217,BC477,BC475,BC204,BC498,BC027,BC040,BC328,BC360,BC350,BC244,BC310,BC311,BC235,BC292,BC418,BC315	17	82	31356	30807	62163
BC332,BC475,BC204,BC048,BC407,BC494,BC315,BC264,BC040,BC328,BC362,BC404,BC434,BC244,BC311,BC418,BC027	17	83	30808	32065	62873
BC477,BC217,BC475,BC188,BC048,BC382,BC136,BC494,BC398,BC407,BC360,BC434,BC244,BC310,BC311,BC292,BC315	17	84	31068	31424	62492
BC477,BC332,BC311,BC498,BC136,BC494,BC292,BC264,BC328,BC170,BC360,BC434,BC244,BC188,BC235,BC418,BC315	17	85	31364	30732	62096
BC310,BC418,BC048,BC136,BC494,BC100,BC292,BC170,BC328,BC264,BC382,BC350,BC434,BC398,BC188,BC235,BC426	17	86	30988	31550	62538
BC217,BC477,BC475,BC311,BC204,BC362,BC136,BC404,BC328,BC407,BC170,BC382,BC350,BC398,BC188,BC418,BC027	17	87	31396	31041	62437
BC477,BC311,BC048,BC100,BC404,BC040,BC328,BC362,BC264,BC350,BC434,BC244,BC310,BC188,BC235,BC398,BC315	17	88	31139	31483	62622
BC477,BC217,BC204,BC498,BC382,BC494,BC292,BC170,BC040,BC328,BC407,BC404,BC360,BC350,BC426,BC418,BC315	17	89	31276	31289	62565
BC217,BC332,BC204,BC498,BC048,BC136,BC100,BC040,BC292,BC407,BC360,BC350,BC434,BC244,BC328,BC418,BC315	17	90	31135	31330	62465
BC475,BC204,BC498,BC048,BC136,BC332,BC040,BC328,BC362,BC264,BC360,BC244,BC398,BC311,BC235,BC426,BC027	17	91	30900	31699	62599
BC217,BC332,BC188,BC204,BC048,BC362,BC475,BC040,BC407,BC264,BC360,BC398,BC311,BC235,BC310,BC404,BC027	17	92	31292	31079	62371
BC217,BC426,BC204,BC498,BC048,BC407,BC398,BC100,BC292,BC328,BC362,BC170,BC434,BC244,BC310,BC311,BC418	17	93	30986	31681	62667
BC418,BC048,BC136,BC494,BC100,BC404,BC328,BC362,BC170,BC360,BC350,BC434,BC244,BC398,BC311,BC292,BC027	17	94	31231	31340	62571
BC477,BC475,BC362,BC100,BC264,BC040,BC407,BC404,BC360,BC350,BC434,BC244,BC310,BC188,BC235,BC398,BC315	17	95	31033	31607	62640
BC217,BC477,BC475,BC382,BC048,BC362,BC494,BC100,BC264,BC407,BC170,BC360,BC350,BC244,BC310,BC418,BC404	17	96	30966	31659	62625
BC475,BC498,BC407,BC136,BC292,BC404,BC332,BC362,BC264,BC382,BC434,BC426,BC188,BC310,BC398,BC418,BC315	17	97	31115	31451	62566
BC477,BC475,BC204,BC498,BC048,BC100,BC040,BC328,BC407,BC170,BC360,BC350,BC426,BC311,BC235,BC292,BC315	17	98	31205	31309	62514
BC477,BC217,BC332,BC204,BC498,BC027,BC136,BC170,BC328,BC404,BC350,BC434,BC310,BC188,BC235,BC426,BC315	17	99	31648	30463	62111
BC217,BC332,BC188,BC204,BC136,BC494,BC315,BC362,BC170,BC382,BC350,BC434,BC426,BC311,BC310,BC418,BC027	17	100	31613	30448	62061
BC217,BC426,BC498,BC170,BC477,BC136,BC494,BC100,BC404,BC040,BC362,BC264,BC382,BC244,BC398,BC235,BC292,BC315	18	1	30612	32334	62946
BC477,BC426,BC332,BC204,BC498,BC048,BC407,BC136,BC494,BC100,BC040,BC362,BC434,BC244,BC398,BC188,BC310,BC027	18	2	30756	32249	63005
BC477,BC217,BC475,BC311,BC498,BC048,BC494,BC100,BC418,BC407,BC170,BC360,BC434,BC244,BC310,BC188,BC235,BC292	18	3	30749	31999	62748
BC217,BC477,BC332,BC311,BC204,BC498,BC494,BC475,BC418,BC362,BC170,BC350,BC434,BC264,BC426,BC328,BC292,BC315	18	4	31103	31237	62340
BC475,BC188,BC204,BC498,BC048,BC382,BC494,BC100,BC292,BC332,BC328,BC170,BC360,BC350,BC244,BC398,BC311,BC426	18	5	30513	32334	62847
BC217,BC332,BC188,BC204,BC498,BC136,BC494,BC475,BC328,BC407,BC170,BC382,BC350,BC398,BC315,BC235,BC310,BC027	18	6	30961	31763	62724
BC477,BC426,BC475,BC204,BC048,BC217,BC332,BC040,BC292,BC362,BC170,BC350,BC434,BC398,BC235,BC418,BC404,BC315	18	7	30857	31942	62799
BC477,BC332,BC204,BC048,BC382,BC407,BC494,BC100,BC292,BC328,BC362,BC170,BC360,BC398,BC188,BC235,BC310,BC027	18	8	30933	31848	62781
BC217,BC477,BC475,BC311,BC498,BC382,BC136,BC398,BC040,BC362,BC404,BC360,BC244,BC426,BC188,BC235,BC292,BC315	18	9	30742	32110	62852
BC217,BC332,BC204,BC498,BC136,BC494,BC100,BC475,BC040,BC328,BC170,BC382,BC350,BC434,BC244,BC426,BC292,BC418	18	10	30452	32398	62850
BC217,BC477,BC475,BC048,BC382,BC494,BC100,BC404,BC328,BC362,BC264,BC360,BC350,BC244,BC426,BC188,BC292,BC315	18	11	30796	31946	62742
BC477,BC217,BC332,BC498,BC048,BC362,BC494,BC100,BC264,BC328,BC407,BC170,BC360,BC350,BC434,BC244,BC310,BC292	18	12	30869	31732	62601
BC217,BC477,BC332,BC188,BC407,BC136,BC398,BC100,BC264,BC040,BC362,BC404,BC382,BC244,BC310,BC311,BC418,BC315	18	13	30775	32211	62986
BC475,BC188,BC204,BC498,BC382,BC136,BC494,BC170,BC328,BC407,BC264,BC360,BC350,BC434,BC244,BC310,BC027,BC315	18	14	30800	32079	62879
BC477,BC217,BC475,BC204,BC362,BC136,BC494,BC040,BC407,BC404,BC360,BC350,BC244,BC426,BC188,BC235,BC292,BC027	18	15	30826	32020	62846
BC217,BC426,BC475,BC328,BC477,BC494,BC100,BC404,BC292,BC407,BC170,BC382,BC244,BC264,BC310,BC188,BC418,BC027	18	16	30514	32653	63167
BC217,BC188,BC418,BC048,BC170,BC136,BC100,BC264,BC328,BC404,BC350,BC434,BC027,BC398,BC311,BC235,BC292,BC315	18	17	31222	31472	62694
BC477,BC217,BC360,BC204,BC170,BC040,BC328,BC407,BC264,BC382,BC332,BC434,BC244,BC426,BC311,BC235,BC292,BC027	18	18	30572	32446	63018
BC217,BC477,BC475,BC204,BC498,BC048,BC136,BC494,BC100,BC418,BC407,BC404,BC360,BC350,BC426,BC311,BC310,BC292	18	19	31029	31728	62757
BC477,BC332,BC498,BC048,BC382,BC136,BC494,BC040,BC404,BC360,BC350,BC434,BC244,BC398,BC188,BC310,BC292,BC315	18	20	30975	31704	62679
BC477,BC475,BC498,BC048,BC360,BC136,BC332,BC418,BC407,BC404,BC382,BC434,BC244,BC310,BC188,BC235,BC292,BC027	18	21	30692	32167	62859
BC217,BC332,BC475,BC188,BC310,BC498,BC048,BC398,BC100,BC170,BC292,BC362,BC404,BC426,BC311,BC235,BC418,BC315	18	22	30927	31710	62637
BC477,BC332,BC311,BC310,BC498,BC100,BC475,BC407,BC264,BC350,BC434,BC244,BC398,BC188,BC235,BC418,BC404,BC027	18	23	30796	32230	63026
BC217,BC477,BC332,BC188,BC498,BC048,BC100,BC475,BC040,BC418,BC407,BC170,BC360,BC244,BC426,BC311,BC292,BC404	18	24	30757	32159	62916
BC217,BC426,BC475,BC048,BC136,BC494,BC100,BC328,BC362,BC382,BC350,BC434,BC244,BC398,BC311,BC235,BC292,BC027	18	25	30536	32451	62987
BC475,BC204,BC498,BC027,BC136,BC494,BC292,BC264,BC040,BC328,BC362,BC170,BC350,BC244,BC311,BC235,BC418,BC315	18	26	30979	31630	62609
BC477,BC217,BC475,BC418,BC048,BC136,BC100,BC332,BC040,BC328,BC407,BC382,BC434,BC244,BC310,BC235,BC292,BC027	18	27	30451	32552	63003
BC217,BC477,BC204,BC498,BC382,BC292,BC404,BC040,BC328,BC362,BC170,BC360,BC434,BC244,BC398,BC426,BC418,BC315	18	28	30753	32202	62955
BC217,BC477,BC475,BC498,BC382,BC362,BC136,BC494,BC100,BC404,BC040,BC407,BC264,BC360,BC244,BC398,BC292,BC027	18	29	30657	32305	62962
BC332,BC498,BC362,BC136,BC100,BC404,BC292,BC407,BC170,BC382,BC350,BC244,BC426,BC311,BC235,BC310,BC418,BC027	18	30	30845	32034	62879
BC477,BC475,BC328,BC204,BC310,BC136,BC100,BC040,BC292,BC362,BC170,BC382,BC244,BC398,BC188,BC235,BC426,BC498	18	31	30444	32587	63031
BC217,BC477,BC332,BC204,BC498,BC100,BC292,BC170,BC040,BC418,BC362,BC264,BC382,BC426,BC311,BC310,BC398,BC027	18	32	30845	32085	62930
BC477,BC217,BC332,BC311,BC204,BC048,BC407,BC136,BC100,BC475,BC040,BC362,BC360,BC434,BC398,BC188,BC235,BC027	18	33	31066	31571	62637
BC217,BC477,BC475,BC204,BC048,BC382,BC136,BC100,BC332,BC040,BC328,BC170,BC360,BC244,BC264,BC315,BC235,BC027	18	34	30890	31579	62469
BC217,BC332,BC360,BC048,BC362,BC494,BC100,BC404,BC040,BC418,BC407,BC170,BC382,BC350,BC398,BC235,BC292,BC315	18	35	30929	31859	62788
BC477,BC332,BC204,BC498,BC048,BC494,BC100,BC170,BC040,BC264,BC360,BC350,BC434,BC310,BC188,BC235,BC292,BC315	18	36	31420	30555	61975
BC332,BC204,BC048,BC382,BC494,BC292,BC264,BC040,BC328,BC407,BC404,BC360,BC362,BC434,BC244,BC398,BC418,BC315	18	37	30461	32752	63213
BC217,BC426,BC048,BC407,BC136,BC398,BC100,BC404,BC328,BC315,BC264,BC360,BC350,BC310,BC188,BC235,BC418,BC027	18	38	31128	31709	62837
BC477,BC332,BC170,BC418,BC048,BC494,BC100,BC475,BC328,BC407,BC264,BC350,BC434,BC398,BC311,BC292,BC404,BC315	18	39	30844	32020	62864
BC477,BC332,BC204,BC498,BC475,BC136,BC494,BC100,BC404,BC328,BC407,BC264,BC382,BC398,BC311,BC235,BC292,BC315	18	40	30718	32115	62833
BC217,BC311,BC048,BC362,BC136,BC494,BC100,BC040,BC328,BC407,BC264,BC360,BC350,BC398,BC188,BC235,BC292,BC315	18	41	31128	31552	62680
BC475,BC204,BC498,BC048,BC136,BC494,BC100,BC332,BC292,BC407,BC170,BC360,BC350,BC434,BC426,BC188,BC418,BC315	18	42	30930	31791	62721
BC477,BC475,BC188,BC204,BC048,BC136,BC100,BC332,BC040,BC292,BC407,BC170,BC434,BC027,BC328,BC235,BC418,BC315	18	43	30917	31921	62838
BC477,BC426,BC332,BC315,BC204,BC494,BC398,BC100,BC040,BC418,BC407,BC170,BC382,BC244,BC310,BC328,BC292,BC027	18	44	30541	32661	63202
BC477,BC426,BC188,BC204,BC498,BC048,BC136,BC100,BC040,BC362,BC404,BC360,BC350,BC398,BC315,BC235,BC310,BC027	18	45	31321	31315	62636
BC477,BC217,BC475,BC311,BC407,BC136,BC494,BC100,BC170,BC040,BC362,BC264,BC434,BC244,BC310,BC027,BC398,BC315	18	46	30743	32138	62881
BC477,BC426,BC332,BC328,BC204,BC498,BC048,BC362,BC136,BC100,BC418,BC407,BC404,BC350,BC244,BC398,BC188,BC310	18	47	31005	31909	62914
BC477,BC204,BC498,BC170,BC398,BC100,BC264,BC040,BC418,BC407,BC404,BC350,BC434,BC244,BC310,BC328,BC426,BC027	18	48	30749	32451	63200
BC217,BC477,BC332,BC204,BC498,BC494,BC292,BC170,BC040,BC328,BC362,BC264,BC434,BC244,BC426,BC235,BC398,BC404	18	49	30501	32492	62993
BC477,BC217,BC475,BC204,BC498,BC136,BC494,BC100,BC292,BC332,BC328,BC407,BC170,BC434,BC244,BC311,BC418,BC315	18	50	30676	32136	62812
BC217,BC477,BC332,BC188,BC498,BC048,BC362,BC136,BC328,BC407,BC382,BC350,BC434,BC244,BC311,BC027,BC292,BC315	18	51	31242	31309	62551
BC477,BC426,BC475,BC310,BC407,BC494,BC100,BC332,BC040,BC418,BC362,BC264,BC350,BC217,BC398,BC328,BC235,BC292	18	52	30584	32432	63016
BC217,BC328,BC204,BC027,BC136,BC404,BC040,BC418,BC407,BC170,BC382,BC350,BC434,BC244,BC310,BC311,BC292,BC315	18	53	30896	32023	62919
BC426,BC332,BC188,BC204,BC498,BC048,BC100,BC404,BC040,BC170,BC360,BC434,BC244,BC398,BC311,BC235,BC418,BC027	18	54	30783	32205	62988
BC477,BC217,BC188,BC498,BC494,BC100,BC264,BC040,BC292,BC407,BC170,BC382,BC350,BC398,BC311,BC418,BC404,BC315	18	55	31048	31852	62900
BC217,BC475,BC328,BC494,BC100,BC332,BC418,BC407,BC170,BC382,BC350,BC434,BC244,BC188,BC311,BC235,BC292,BC315	18	56	30549	32371	62920
BC332,BC204,BC498,BC048,BC407,BC136,BC494,BC100,BC264,BC362,BC170,BC360,BC350,BC434,BC398,BC311,BC418,BC027	18	57	31127	31635	62762
BC332,BC188,BC204,BC418,BC048,BC494,BC398,BC100,BC040,BC328,BC362,BC404,BC350,BC244,BC426,BC027,BC292,BC315	18	58	30771	32274	63045
BC477,BC475,BC311,BC204,BC498,BC382,BC136,BC494,BC332,BC040,BC328,BC362,BC264,BC360,BC350,BC188,BC235,BC292	18	59	31129	31125	62254
BC217,BC477,BC332,BC204,BC498,BC360,BC136,BC494,BC315,BC264,BC040,BC362,BC404,BC382,BC188,BC235,BC418,BC027	18	60	31186	31361	62547
BC217,BC475,BC498,BC382,BC362,BC136,BC494,BC100,BC332,BC040,BC418,BC407,BC264,BC360,BC426,BC311,BC235,BC292	18	61	30563	32355	62918
BC217,BC426,BC332,BC188,BC204,BC048,BC494,BC404,BC040,BC362,BC170,BC350,BC244,BC264,BC398,BC310,BC235,BC418	18	62	30659	32310	62969
BC477,BC475,BC188,BC204,BC418,BC048,BC292,BC170,BC040,BC332,BC362,BC404,BC382,BC350,BC426,BC328,BC310,BC027	18	63	30987	31718	62705
BC426,BC332,BC204,BC048,BC136,BC494,BC100,BC264,BC040,BC292,BC404,BC434,BC244,BC398,BC311,BC235,BC310,BC027	18	64	30440	32629	63069
BC475,BC188,BC204,BC048,BC136,BC398,BC170,BC040,BC292,BC407,BC404,BC382,BC350,BC426,BC328,BC310,BC418,BC027	18	65	30791	32252	63043
BC332,BC188,BC204,BC498,BC136,BC292,BC040,BC328,BC362,BC382,BC350,BC434,BC244,BC310,BC311,BC235,BC418,BC027	18	66	30966	31593	62559
BC217,BC332,BC311,BC204,BC418,BC398,BC100,BC170,BC328,BC315,BC264,BC350,BC434,BC426,BC188,BC235,BC292,BC027	18	67	31009	31738	62747
BC477,BC426,BC332,BC204,BC048,BC360,BC136,BC494,BC100,BC404,BC407,BC362,BC170,BC382,BC434,BC398,BC235,BC292	18	68	30721	32135	62856
BC217,BC477,BC332,BC310,BC498,BC362,BC136,BC475,BC040,BC328,BC407,BC404,BC244,BC398,BC311,BC235,BC292,BC315	18	69	30799	32009	62808
BC477,BC311,BC048,BC382,BC136,BC100,BC292,BC170,BC040,BC328,BC264,BC360,BC434,BC398,BC188,BC310,BC426,BC027	18	70	30891	32013	62904
BC217,BC332,BC204,BC498,BC048,BC475,BC136,BC494,BC100,BC170,BC328,BC407,BC264,BC418,BC350,BC362,BC188,BC292	18	71	31042	31499	62541
BC477,BC217,BC332,BC188,BC048,BC362,BC136,BC315,BC100,BC292,BC407,BC328,BC434,BC398,BC311,BC235,BC418,BC027	18	72	31208	31452	62660
BC477,BC217,BC332,BC498,BC048,BC292,BC404,BC328,BC407,BC170,BC382,BC350,BC434,BC264,BC426,BC311,BC398,BC315	18	73	31017	31698	62715
BC475,BC188,BC382,BC407,BC136,BC100,BC332,BC040,BC328,BC362,BC264,BC360,BC434,BC426,BC311,BC310,BC418,BC315	18	74	30693	32205	62898
BC217,BC475,BC204,BC027,BC136,BC494,BC398,BC170,BC292,BC264,BC382,BC350,BC244,BC426,BC188,BC310,BC418,BC315	18	75	30701	32318	63019
BC477,BC136,BC332,BC188,BC360,BC407,BC100,BC292,BC475,BC328,BC362,BC170,BC382,BC350,BC426,BC311,BC235,BC418	18	76	30844	31854	62698
BC217,BC477,BC332,BC188,BC382,BC494,BC100,BC475,BC328,BC362,BC170,BC360,BC244,BC264,BC310,BC311,BC235,BC315	18	77	30861	31532	62393
BC475,BC204,BC498,BC048,BC310,BC404,BC040,BC328,BC362,BC170,BC350,BC434,BC244,BC426,BC311,BC235,BC418,BC315	18	78	30700	32162	62862
BC217,BC475,BC311,BC498,BC048,BC136,BC494,BC264,BC292,BC407,BC404,BC360,BC350,BC434,BC244,BC310,BC188,BC418	18	79	30949	31729	62678
BC475,BC204,BC498,BC048,BC136,BC494,BC100,BC040,BC362,BC382,BC350,BC434,BC244,BC426,BC311,BC235,BC292,BC027	18	80	30620	32110	62730
BC477,BC217,BC311,BC498,BC048,BC362,BC398,BC328,BC407,BC264,BC382,BC350,BC434,BC426,BC188,BC235,BC292,BC027	18	81	31051	31728	62779
BC217,BC477,BC332,BC048,BC136,BC398,BC100,BC404,BC418,BC362,BC170,BC360,BC434,BC244,BC426,BC027,BC292,BC315	18	82	30992	31807	62799
BC477,BC204,BC418,BC136,BC494,BC100,BC040,BC328,BC407,BC264,BC382,BC350,BC434,BC244,BC398,BC311,BC292,BC498	18	83	30553	32667	63220
BC217,BC475,BC204,BC498,BC360,BC494,BC100,BC170,BC040,BC407,BC264,BC382,BC434,BC244,BC426,BC027,BC404,BC315	18	84	30467	32652	63119
BC477,BC217,BC332,BC188,BC204,BC498,BC494,BC100,BC328,BC362,BC264,BC360,BC350,BC398,BC311,BC235,BC292,BC315	18	85	31197	31230	62427
BC217,BC332,BC311,BC204,BC027,BC475,BC494,BC264,BC040,BC328,BC170,BC360,BC350,BC244,BC310,BC188,BC418,BC315	18	86	30964	31616	62580
BC477,BC426,BC188,BC204,BC498,BC136,BC100,BC170,BC040,BC328,BC404,BC350,BC264,BC398,BC315,BC235,BC292,BC027	18	87	31121	31714	62835
BC477,BC235,BC475,BC188,BC204,BC498,BC048,BC494,BC170,BC040,BC292,BC407,BC404,BC360,BC398,BC328,BC310,BC426	18	88	30725	32226	62951
BC477,BC311,BC204,BC498,BC048,BC136,BC494,BC170,BC040,BC362,BC264,BC350,BC434,BC244,BC188,BC418,BC404,BC315	18	89	31135	31529	62664
BC477,BC332,BC475,BC188,BC204,BC027,BC136,BC494,BC170,BC040,BC328,BC362,BC264,BC426,BC311,BC235,BC398,BC315	18	90	30884	31945	62829
BC217,BC475,BC188,BC204,BC048,BC407,BC136,BC170,BC040,BC328,BC362,BC404,BC382,BC398,BC311,BC235,BC418,BC027	18	91	30866	32026	62892
BC332,BC188,BC048,BC494,BC475,BC040,BC328,BC407,BC404,BC382,BC350,BC434,BC244,BC310,BC315,BC235,BC292,BC027	18	92	30540	32505	63045
BC477,BC332,BC418,BC170,BC398,BC100,BC475,BC040,BC328,BC407,BC264,BC382,BC350,BC434,BC426,BC310,BC292,BC027	18	93	30601	32529	63130
BC217,BC188,BC498,BC136,BC494,BC100,BC292,BC170,BC328,BC315,BC404,BC350,BC264,BC426,BC311,BC235,BC418,BC027	18	94	31252	31315	62567
BC477,BC217,BC332,BC136,BC494,BC315,BC292,BC170,BC040,BC328,BC362,BC264,BC382,BC426,BC188,BC235,BC418,BC027	18	95	31074	31487	62561
BC426,BC475,BC204,BC048,BC136,BC494,BC100,BC332,BC040,BC170,BC360,BC434,BC244,BC398,BC311,BC235,BC292,BC315	18	96	30436	32505	62941
BC217,BC426,BC360,BC188,BC498,BC475,BC477,BC264,BC040,BC418,BC404,BC382,BC332,BC350,BC310,BC311,BC398,BC027	18	97	31011	31813	62824
BC477,BC217,BC170,BC204,BC498,BC048,BC136,BC494,BC100,BC404,BC040,BC328,BC362,BC264,BC350,BC244,BC398,BC310	18	98	30835	31965	62800
BC477,BC217,BC475,BC188,BC204,BC498,BC048,BC100,BC292,BC407,BC264,BC360,BC426,BC244,BC310,BC311,BC235,BC418	18	99	30706	32206	62912
BC217,BC204,BC498,BC310,BC136,BC100,BC404,BC040,BC328,BC362,BC170,BC350,BC434,BC426,BC311,BC235,BC398,BC027	18	100	31032	31778	62810
BC217,BC332,BC188,BC498,BC048,BC407,BC494,BC100,BC404,BC418,BC362,BC264,BC434,BC244,BC426,BC027,BC310,BC292,BC315	19	1	30508	32781	63289
BC048,BC217,BC475,BC311,BC498,BC027,BC404,BC040,BC332,BC407,BC170,BC360,BC350,BC244,BC264,BC310,BC188,BC398,BC315	19	2	30795	32248	63043
BC360,BC311,BC204,BC170,BC362,BC494,BC398,BC404,BC040,BC332,BC407,BC264,BC382,BC350,BC310,BC188,BC235,BC292,BC027	19	3	30717	32370	63087
BC217,BC332,BC311,BC204,BC048,BC382,BC136,BC100,BC404,BC418,BC264,BC360,BC434,BC244,BC398,BC188,BC235,BC292,BC315	19	4	30473	32669	63142
BC477,BC217,BC311,BC204,BC418,BC407,BC136,BC494,BC398,BC100,BC328,BC362,BC404,BC360,BC434,BC310,BC188,BC426,BC027	19	5	30877	32281	63158
BC217,BC477,BC475,BC311,BC498,BC048,BC382,BC494,BC398,BC170,BC292,BC407,BC404,BC360,BC350,BC426,BC188,BC418,BC027	19	6	30812	32169	62981
BC475,BC188,BC204,BC498,BC360,BC136,BC494,BC100,BC170,BC328,BC362,BC264,BC382,BC350,BC426,BC311,BC398,BC404,BC027	19	7	30606	32503	63109
BC477,BC217,BC475,BC170,BC204,BC048,BC407,BC136,BC494,BC100,BC404,BC040,BC418,BC362,BC264,BC360,BC027,BC292,BC315	19	8	30770	32307	63077
BC217,BC477,BC332,BC204,BC048,BC362,BC494,BC100,BC404,BC040,BC328,BC407,BC170,BC360,BC434,BC244,BC264,BC292,BC027	19	9	30415	32800	63215
BC217,BC477,BC475,BC204,BC048,BC382,BC136,BC264,BC328,BC407,BC170,BC360,BC350,BC434,BC244,BC310,BC311,BC418,BC315	19	10	30526	32597	63123
BC217,BC475,BC204,BC498,BC027,BC136,BC494,BC100,BC048,BC040,BC332,BC404,BC434,BC244,BC264,BC310,BC311,BC235,BC315	19	11	30544	32251	62795
BC217,BC475,BC498,BC048,BC136,BC332,BC040,BC328,BC407,BC170,BC382,BC350,BC434,BC244,BC310,BC311,BC418,BC404,BC315	19	12	30409	32782	63191
BC217,BC332,BC328,BC204,BC048,BC475,BC398,BC264,BC040,BC418,BC362,BC404,BC382,BC434,BC310,BC188,BC235,BC292,BC315	19	13	30390	32783	63173
BC477,BC332,BC498,BC382,BC362,BC136,BC100,BC040,BC292,BC407,BC264,BC360,BC434,BC027,BC310,BC311,BC235,BC418,BC315	19	14	30693	32349	63042
BC426,BC332,BC204,BC048,BC475,BC136,BC494,BC404,BC040,BC328,BC315,BC264,BC382,BC350,BC244,BC398,BC311,BC418,BC027	19	15	30217	33217	63434
BC217,BC426,BC475,BC188,BC027,BC136,BC264,BC328,BC407,BC170,BC360,BC350,BC434,BC310,BC311,BC235,BC418,BC404,BC315	19	16	30797	32257	63054
BC217,BC360,BC188,BC027,BC407,BC136,BC494,BC398,BC264,BC418,BC362,BC170,BC382,BC350,BC426,BC311,BC235,BC292,BC315	19	17	30840	32181	63021
BC217,BC475,BC311,BC498,BC048,BC136,BC494,BC332,BC040,BC418,BC407,BC328,BC244,BC027,BC310,BC188,BC235,BC398,BC315	19	18	30414	32841	63255
BC477,BC475,BC204,BC498,BC027,BC407,BC100,BC170,BC040,BC292,BC362,BC404,BC360,BC434,BC244,BC311,BC235,BC418,BC315	19	19	30474	32746	63220
BC477,BC426,BC475,BC048,BC136,BC494,BC040,BC328,BC407,BC170,BC382,BC350,BC244,BC027,BC398,BC311,BC235,BC292,BC315	19	20	30319	33084	63403
BC477,BC426,BC332,BC498,BC136,BC315,BC398,BC404,BC040,BC328,BC407,BC170,BC382,BC350,BC434,BC310,BC311,BC418,BC027	19	21	30886	32240	63126
BC475,BC328,BC498,BC048,BC494,BC398,BC292,BC332,BC418,BC407,BC264,BC382,BC350,BC244,BC310,BC188,BC235,BC426,BC404	19	22	30206	33111	63317
BC217,BC332,BC170,BC204,BC310,BC048,BC136,BC398,BC475,BC040,BC328,BC264,BC382,BC350,BC426,BC027,BC235,BC292,BC315	19	23	30531	32558	63089
BC332,BC188,BC204,BC498,BC494,BC398,BC475,BC040,BC328,BC407,BC170,BC360,BC244,BC264,BC310,BC311,BC235,BC292,BC315	19	24	30348	32917	63265
BC217,BC332,BC204,BC048,BC362,BC494,BC292,BC170,BC328,BC407,BC264,BC382,BC434,BC310,BC311,BC235,BC418,BC404,BC027	19	25	30519	32624	63143
BC217,BC477,BC475,BC204,BC418,BC360,BC136,BC100,BC332,BC040,BC328,BC407,BC404,BC382,BC434,BC426,BC188,BC310,BC027	19	26	30512	32739	63251
BC477,BC332,BC311,BC136,BC494,BC398,BC100,BC404,BC040,BC418,BC170,BC382,BC328,BC350,BC264,BC426,BC188,BC235,BC310	19	27	30497	32683	63180
BC217,BC332,BC382,BC048,BC407,BC494,BC100,BC475,BC040,BC328,BC362,BC170,BC360,BC264,BC426,BC311,BC235,BC398,BC315	19	28	30240	33034	63274
BC217,BC477,BC311,BC204,BC498,BC048,BC362,BC136,BC494,BC264,BC328,BC407,BC404,BC382,BC434,BC310,BC315,BC292,BC027	19	29	30879	32188	63067
BC217,BC475,BC204,BC498,BC170,BC360,BC100,BC332,BC362,BC264,BC382,BC350,BC434,BC244,BC426,BC188,BC235,BC418,BC027	19	30	30512	32455	62967
BC217,BC477,BC204,BC048,BC362,BC136,BC494,BC315,BC404,BC418,BC407,BC264,BC382,BC350,BC426,BC188,BC235,BC310,BC027	19	31	30799	32300	63099
BC477,BC217,BC475,BC311,BC498,BC407,BC136,BC494,BC100,BC264,BC328,BC362,BC170,BC382,BC244,BC188,BC235,BC404,BC315	19	32	30431	32671	63102
BC477,BC217,BC332,BC188,BC418,BC048,BC494,BC498,BC100,BC475,BC040,BC328,BC170,BC360,BC244,BC310,BC311,BC292,BC027	19	33	30678	32065	62743
BC477,BC332,BC170,BC498,BC027,BC136,BC100,BC404,BC040,BC362,BC264,BC360,BC350,BC434,BC398,BC311,BC310,BC292,BC315	19	34	31040	31785	62825
BC477,BC217,BC332,BC188,BC204,BC048,BC494,BC100,BC475,BC362,BC170,BC350,BC434,BC244,BC426,BC027,BC235,BC418,BC315	19	35	30600	32312	62912
BC217,BC426,BC498,BC382,BC407,BC136,BC100,BC404,BC040,BC362,BC264,BC360,BC350,BC434,BC310,BC188,BC235,BC292,BC027	19	36	30689	32415	63104
BC477,BC475,BC204,BC498,BC136,BC494,BC332,BC328,BC362,BC264,BC360,BC350,BC434,BC244,BC398,BC311,BC235,BC418,BC315	19	37	30466	32577	63043
BC477,BC332,BC204,BC407,BC136,BC494,BC100,BC264,BC040,BC328,BC362,BC170,BC350,BC434,BC244,BC426,BC235,BC418,BC315	19	38	30363	32963	63326
BC217,BC477,BC475,BC204,BC048,BC136,BC494,BC100,BC264,BC418,BC362,BC170,BC360,BC350,BC434,BC398,BC027,BC310,BC315	19	39	30826	32103	62929
BC477,BC217,BC475,BC311,BC407,BC136,BC494,BC264,BC040,BC188,BC362,BC170,BC350,BC434,BC244,BC398,BC315,BC418,BC027	19	40	30639	32653	63292
BC217,BC477,BC332,BC362,BC136,BC100,BC404,BC040,BC418,BC407,BC264,BC475,BC360,BC244,BC426,BC310,BC235,BC292,BC027	19	41	30289	32994	63283
BC477,BC217,BC475,BC204,BC048,BC407,BC136,BC494,BC100,BC264,BC040,BC328,BC362,BC170,BC244,BC027,BC311,BC235,BC315	19	42	30503	32590	63093
BC217,BC477,BC475,BC204,BC498,BC360,BC136,BC494,BC100,BC328,BC362,BC382,BC350,BC244,BC310,BC188,BC235,BC398,BC027	19	43	30520	32494	63014
BC217,BC498,BC048,BC382,BC136,BC494,BC292,BC404,BC040,BC328,BC362,BC170,BC360,BC350,BC434,BC244,BC311,BC235,BC418	19	44	30595	32332	62927
BC217,BC477,BC475,BC311,BC204,BC498,BC048,BC362,BC398,BC040,BC418,BC407,BC264,BC360,BC426,BC315,BC310,BC292,BC027	19	45	30709	32490	63199
BC217,BC477,BC332,BC048,BC136,BC494,BC170,BC328,BC362,BC264,BC382,BC350,BC434,BC310,BC311,BC235,BC292,BC404,BC315	19	46	30927	31641	62568
BC217,BC475,BC204,BC048,BC360,BC136,BC100,BC170,BC040,BC332,BC362,BC404,BC382,BC434,BC264,BC398,BC310,BC235,BC418	19	47	30414	32672	63086
BC217,BC332,BC311,BC362,BC136,BC235,BC292,BC404,BC040,BC328,BC407,BC170,BC350,BC264,BC398,BC188,BC310,BC426,BC027	19	48	30774	32282	63056
BC217,BC477,BC204,BC048,BC494,BC100,BC292,BC264,BC040,BC328,BC315,BC170,BC382,BC426,BC188,BC235,BC418,BC404,BC027	19	49	30607	32476	63083
BC477,BC332,BC311,BC498,BC048,BC475,BC136,BC494,BC170,BC418,BC362,BC264,BC350,BC434,BC188,BC426,BC310,BC235,BC292	19	50	30844	31708	62552
BC477,BC332,BC311,BC204,BC498,BC048,BC136,BC315,BC475,BC362,BC170,BC360,BC350,BC244,BC398,BC188,BC310,BC418,BC027	19	51	30936	31891	62827
BC477,BC332,BC204,BC498,BC407,BC136,BC494,BC398,BC170,BC328,BC475,BC362,BC264,BC360,BC350,BC426,BC310,BC235,BC292	19	52	30527	32499	63026
BC477,BC426,BC332,BC188,BC382,BC136,BC494,BC292,BC404,BC418,BC170,BC360,BC328,BC350,BC310,BC027,BC235,BC398,BC315	19	53	30827	32134	62961
BC477,BC217,BC475,BC498,BC048,BC136,BC100,BC170,BC418,BC362,BC404,BC382,BC350,BC434,BC027,BC398,BC328,BC292,BC315	19	54	30792	32231	63023
BC477,BC475,BC048,BC362,BC136,BC494,BC315,BC100,BC328,BC407,BC360,BC350,BC434,BC244,BC310,BC188,BC235,BC426,BC027	19	55	30541	32637	63178
BC477,BC188,BC360,BC311,BC498,BC048,BC040,BC328,BC407,BC404,BC382,BC350,BC244,BC027,BC398,BC310,BC235,BC418,BC315	19	56	30758	32460	63218
BC477,BC426,BC332,BC188,BC027,BC362,BC494,BC170,BC040,BC292,BC407,BC264,BC382,BC350,BC434,BC398,BC311,BC310,BC315	19	57	30705	32544	63249
BC477,BC217,BC332,BC328,BC048,BC382,BC494,BC398,BC404,BC040,BC292,BC407,BC264,BC360,BC310,BC311,BC235,BC418,BC027	19	58	30521	32727	63248
BC477,BC475,BC204,BC310,BC027,BC136,BC498,BC170,BC264,BC360,BC350,BC434,BC244,BC048,BC398,BC311,BC235,BC292,BC315	19	59	30765	32073	62838
BC477,BC332,BC048,BC360,BC136,BC494,BC398,BC100,BC264,BC040,BC362,BC170,BC382,BC350,BC027,BC426,BC310,BC418,BC315	19	60	30701	32393	63094
BC477,BC217,BC475,BC204,BC407,BC494,BC398,BC040,BC328,BC362,BC360,BC350,BC434,BC244,BC310,BC188,BC235,BC292,BC027	19	61	30520	32683	63203
BC477,BC217,BC311,BC204,BC498,BC048,BC407,BC398,BC362,BC264,BC360,BC350,BC434,BC244,BC426,BC315,BC235,BC418,BC027	19	62	30712	32499	63211
BC217,BC477,BC475,BC360,BC498,BC407,BC136,BC100,BC170,BC040,BC332,BC362,BC264,BC382,BC434,BC244,BC027,BC235,BC315	19	63	30462	32543	63005
BC217,BC426,BC188,BC498,BC027,BC362,BC136,BC494,BC418,BC407,BC404,BC360,BC350,BC244,BC398,BC311,BC235,BC292,BC315	19	64	30865	32227	63092
BC188,BC498,BC027,BC362,BC136,BC494,BC100,BC040,BC292,BC407,BC404,BC360,BC350,BC434,BC244,BC310,BC311,BC418,BC315	19	65	30846	32279	63125
BC477,BC332,BC311,BC498,BC170,BC136,BC100,BC264,BC040,BC328,BC362,BC404,BC360,BC434,BC048,BC426,BC310,BC398,BC027	19	66	30716	32384	63100
BC477,BC426,BC332,BC498,BC136,BC494,BC100,BC475,BC040,BC328,BC362,BC264,BC360,BC217,BC398,BC027,BC310,BC292,BC315	19	67	30608	32446	63054
BC426,BC475,BC204,BC498,BC048,BC136,BC100,BC332,BC040,BC292,BC264,BC382,BC350,BC244,BC310,BC315,BC235,BC398,BC027	19	68	30280	32937	63217
BC477,BC332,BC204,BC418,BC382,BC498,BC292,BC404,BC040,BC328,BC362,BC264,BC360,BC350,BC244,BC310,BC311,BC426,BC027	19	69	30619	32496	63115
BC217,BC332,BC328,BC204,BC498,BC048,BC382,BC398,BC264,BC040,BC292,BC362,BC404,BC360,BC350,BC311,BC426,BC188,BC310	19	70	30701	32314	63015
BC217,BC332,BC188,BC204,BC382,BC362,BC404,BC292,BC475,BC407,BC264,BC360,BC350,BC311,BC398,BC328,BC235,BC426,BC027	19	71	30602	32475	63077
BC332,BC204,BC418,BC048,BC362,BC136,BC494,BC040,BC292,BC407,BC404,BC382,BC350,BC434,BC244,BC426,BC310,BC398,BC027	19	72	30397	33011	63408
BC332,BC328,BC204,BC498,BC048,BC360,BC136,BC494,BC100,BC264,BC407,BC315,BC404,BC382,BC350,BC244,BC310,BC311,BC027	19	73	30616	32502	63118
BC217,BC477,BC188,BC204,BC048,BC136,BC494,BC100,BC264,BC040,BC362,BC404,BC360,BC350,BC244,BC310,BC315,BC418,BC027	19	74	30928	31952	62880
BC217,BC426,BC475,BC328,BC204,BC498,BC100,BC404,BC040,BC418,BC407,BC170,BC332,BC350,BC264,BC310,BC315,BC398,BC027	19	75	30525	32808	63333
BC477,BC217,BC475,BC170,BC498,BC048,BC136,BC398,BC264,BC040,BC292,BC404,BC382,BC434,BC426,BC188,BC310,BC418,BC027	19	76	30533	32732	63265
BC477,BC217,BC332,BC426,BC048,BC494,BC100,BC264,BC315,BC170,BC382,BC350,BC434,BC244,BC398,BC311,BC235,BC418,BC027	19	77	30394	32846	63240
BC217,BC332,BC188,BC204,BC498,BC170,BC475,BC264,BC040,BC328,BC362,BC404,BC360,BC350,BC434,BC244,BC027,BC235,BC315	19	78	30765	32055	62820
BC217,BC475,BC188,BC204,BC498,BC136,BC494,BC100,BC404,BC328,BC407,BC264,BC350,BC434,BC244,BC426,BC027,BC310,BC315	19	79	30485	32832	63317
BC426,BC332,BC204,BC498,BC048,BC136,BC494,BC100,BC475,BC418,BC407,BC264,BC382,BC434,BC244,BC310,BC188,BC292,BC027	19	80	30165	33291	63456
BC217,BC477,BC332,BC204,BC498,BC494,BC315,BC100,BC475,BC292,BC407,BC170,BC360,BC350,BC434,BC426,BC188,BC418,BC027	19	81	30766	32270	63036
BC477,BC217,BC332,BC204,BC498,BC048,BC407,BC170,BC328,BC362,BC264,BC382,BC434,BC244,BC426,BC315,BC235,BC418,BC027	19	82	30415	32846	63261
BC217,BC477,BC311,BC170,BC407,BC494,BC315,BC100,BC264,BC040,BC292,BC362,BC404,BC382,BC434,BC398,BC188,BC418,BC027	19	83	30723	32540	63263
BC217,BC332,BC382,BC204,BC027,BC362,BC494,BC398,BC475,BC040,BC328,BC407,BC360,BC244,BC311,BC426,BC310,BC418,BC315	19	84	30207	33213	63420
BC217,BC204,BC048,BC362,BC136,BC494,BC100,BC170,BC328,BC407,BC404,BC360,BC350,BC434,BC244,BC398,BC235,BC418,BC315	19	85	30587	32612	63199
BC217,BC477,BC332,BC311,BC204,BC498,BC048,BC475,BC136,BC100,BC264,BC040,BC328,BC362,BC170,BC360,BC426,BC188,BC418	19	86	30880	31830	62710
BC477,BC426,BC332,BC188,BC498,BC048,BC475,BC100,BC170,BC407,BC362,BC404,BC350,BC244,BC398,BC027,BC235,BC292,BC315	19	87	30584	32612	63196
BC477,BC426,BC311,BC498,BC027,BC407,BC136,BC235,BC170,BC328,BC362,BC264,BC217,BC244,BC398,BC188,BC310,BC292,BC315	19	88	30712	32432	63144
BC477,BC475,BC311,BC204,BC048,BC136,BC494,BC332,BC040,BC188,BC407,BC404,BC350,BC244,BC426,BC027,BC235,BC292,BC315	19	89	30476	32728	63204
BC217,BC332,BC311,BC204,BC418,BC407,BC494,BC398,BC100,BC328,BC362,BC264,BC360,BC434,BC188,BC426,BC310,BC292,BC315	19	90	30596	32558	63154
BC477,BC332,BC498,BC048,BC362,BC315,BC100,BC170,BC328,BC407,BC264,BC360,BC350,BC434,BC426,BC188,BC418,BC404,BC027	19	91	31004	32045	63049
BC475,BC311,BC204,BC498,BC362,BC136,BC494,BC315,BC264,BC328,BC407,BC404,BC360,BC350,BC244,BC310,BC188,BC235,BC027	19	92	30703	32388	63091
BC217,BC426,BC475,BC204,BC048,BC136,BC494,BC264,BC418,BC407,BC170,BC350,BC434,BC244,BC310,BC311,BC235,BC292,BC027	19	93	30368	32879	63247
BC477,BC475,BC204,BC498,BC360,BC136,BC100,BC332,BC040,BC418,BC407,BC170,BC382,BC264,BC426,BC311,BC235,BC398,BC404	19	94	30411	32852	63263
BC477,BC332,BC204,BC498,BC170,BC362,BC494,BC404,BC418,BC407,BC264,BC382,BC350,BC048,BC398,BC311,BC235,BC426,BC315	19	95	30625	32485	63110
BC477,BC217,BC332,BC498,BC382,BC136,BC494,BC398,BC100,BC048,BC040,BC328,BC362,BC170,BC360,BC310,BC311,BC426,BC404	19	96	30656	32350	63006
BC477,BC332,BC188,BC204,BC498,BC170,BC407,BC494,BC264,BC418,BC315,BC404,BC244,BC048,BC398,BC311,BC235,BC426,BC027	19	97	30548	32773	63321
BC477,BC217,BC360,BC048,BC136,BC398,BC100,BC475,BC040,BC407,BC170,BC382,BC434,BC310,BC311,BC235,BC418,BC404,BC027	19	98	30568	32620	63188
BC332,BC204,BC498,BC048,BC360,BC136,BC100,BC170,BC040,BC292,BC404,BC382,BC244,BC027,BC398,BC311,BC235,BC418,BC315	19	99	30537	32571	63108
BC475,BC311,BC204,BC498,BC048,BC100,BC170,BC040,BC328,BC404,BC382,BC350,BC434,BC244,BC310,BC188,BC235,BC292,BC315	19	100	30425	32579	63004
BC477,BC332,BC170,BC204,BC498,BC382,BC407,BC136,BC264,BC040,BC362,BC404,BC360,BC350,BC244,BC048,BC398,BC188,BC310,BC315	20	1	30507	32813	63320
BC217,BC426,BC475,BC188,BC498,BC382,BC362,BC136,BC332,BC328,BC407,BC170,BC360,BC244,BC264,BC398,BC311,BC235,BC418,BC027	20	2	30126	33335	63461
BC477,BC332,BC204,BC498,BC382,BC136,BC494,BC048,BC040,BC362,BC170,BC360,BC434,BC244,BC310,BC188,BC235,BC426,BC404,BC315	20	3	30311	32864	63175
BC477,BC217,BC475,BC204,BC498,BC362,BC494,BC100,BC292,BC328,BC407,BC170,BC418,BC350,BC434,BC244,BC426,BC027,BC310,BC315	20	4	30198	33353	63551
BC477,BC315,BC204,BC498,BC048,BC407,BC136,BC494,BC398,BC170,BC040,BC418,BC362,BC404,BC350,BC310,BC188,BC235,BC426,BC027	20	5	30673	32751	63424
BC217,BC426,BC475,BC311,BC204,BC498,BC407,BC136,BC040,BC328,BC362,BC264,BC382,BC360,BC244,BC398,BC188,BC310,BC292,BC027	20	6	30081	33568	63649
BC477,BC332,BC170,BC204,BC498,BC048,BC136,BC494,BC100,BC475,BC292,BC362,BC264,BC360,BC244,BC398,BC328,BC235,BC426,BC315	20	7	30110	33245	63355
BC217,BC477,BC475,BC204,BC498,BC048,BC136,BC100,BC170,BC040,BC292,BC362,BC264,BC360,BC244,BC310,BC188,BC235,BC398,BC027	20	8	30449	32668	63117
BC332,BC188,BC204,BC048,BC475,BC494,BC100,BC170,BC418,BC407,BC404,BC382,BC350,BC434,BC244,BC426,BC027,BC235,BC292,BC315	20	9	29935	33752	63687
BC332,BC311,BC498,BC382,BC494,BC100,BC475,BC418,BC407,BC170,BC360,BC350,BC434,BC244,BC264,BC328,BC235,BC292,BC404,BC027	20	10	29987	33551	63538
BC217,BC332,BC328,BC204,BC136,BC494,BC475,BC040,BC292,BC407,BC264,BC350,BC434,BC244,BC188,BC398,BC311,BC310,BC418,BC315	20	11	30067	33553	63620
BC217,BC477,BC332,BC204,BC498,BC048,BC136,BC494,BC475,BC040,BC328,BC170,BC382,BC434,BC244,BC264,BC311,BC235,BC418,BC404	20	12	29981	33371	63352
BC477,BC426,BC332,BC188,BC204,BC136,BC100,BC475,BC292,BC407,BC170,BC382,BC350,BC217,BC264,BC310,BC311,BC235,BC418,BC027	20	13	30350	33037	63387
BC217,BC332,BC311,BC204,BC498,BC494,BC100,BC292,BC475,BC040,BC328,BC264,BC382,BC350,BC434,BC244,BC310,BC188,BC398,BC027	20	14	30024	33464	63488
BC477,BC426,BC475,BC315,BC204,BC498,BC048,BC494,BC398,BC100,BC040,BC418,BC362,BC382,BC434,BC244,BC310,BC311,BC292,BC027	20	15	29935	33712	63647
BC217,BC477,BC475,BC170,BC360,BC136,BC494,BC100,BC332,BC328,BC362,BC404,BC382,BC350,BC434,BC027,BC310,BC188,BC235,BC315	20	16	30649	32294	62943
BC477,BC475,BC311,BC204,BC498,BC048,BC382,BC136,BC100,BC264,BC332,BC407,BC170,BC360,BC350,BC362,BC398,BC188,BC310,BC027	20	17	30639	32527	63166
BC477,BC217,BC475,BC311,BC204,BC498,BC048,BC136,BC264,BC040,BC328,BC407,BC404,BC350,BC434,BC244,BC310,BC027,BC426,BC315	20	18	30272	33296	63568
BC477,BC217,BC475,BC426,BC204,BC498,BC048,BC362,BC136,BC315,BC382,BC040,BC418,BC407,BC264,BC360,BC310,BC311,BC292,BC027	20	19	30399	33027	63426
BC477,BC332,BC170,BC204,BC048,BC407,BC136,BC100,BC475,BC040,BC328,BC362,BC264,BC360,BC350,BC434,BC310,BC311,BC235,BC418	20	20	30407	32836	63243
BC477,BC217,BC360,BC188,BC407,BC136,BC494,BC100,BC404,BC292,BC475,BC362,BC170,BC382,BC350,BC264,BC027,BC235,BC418,BC315	20	21	30498	32768	63266
BC477,BC332,BC188,BC310,BC498,BC382,BC136,BC494,BC264,BC040,BC407,BC170,BC360,BC350,BC204,BC398,BC315,BC235,BC418,BC027	20	22	30542	32881	63423
BC477,BC332,BC204,BC048,BC362,BC494,BC382,BC040,BC292,BC407,BC170,BC360,BC350,BC434,BC244,BC426,BC311,BC235,BC398,BC315	20	23	30129	33410	63539
BC217,BC332,BC204,BC048,BC382,BC136,BC494,BC100,BC328,BC407,BC264,BC360,BC350,BC244,BC027,BC426,BC188,BC235,BC398,BC315	20	24	30137	33450	63587
BC217,BC477,BC332,BC188,BC382,BC136,BC170,BC040,BC418,BC407,BC404,BC360,BC350,BC244,BC311,BC398,BC027,BC235,BC292,BC315	20	25	30532	32814	63346
BC477,BC217,BC332,BC188,BC204,BC498,BC048,BC360,BC136,BC398,BC100,BC328,BC362,BC170,BC382,BC434,BC407,BC426,BC311,BC292	20	26	30508	32746	63254
BC477,BC332,BC204,BC048,BC170,BC362,BC136,BC398,BC475,BC040,BC328,BC407,BC264,BC350,BC244,BC027,BC426,BC188,BC418,BC315	20	27	30301	33335	63636
BC477,BC332,BC188,BC310,BC048,BC360,BC136,BC100,BC292,BC404,BC328,BC407,BC264,BC382,BC350,BC398,BC315,BC235,BC426,BC027	20	28	30470	32903	63373
BC332,BC204,BC498,BC048,BC407,BC494,BC398,BC100,BC475,BC040,BC362,BC404,BC382,BC350,BC434,BC310,BC027,BC235,BC418,BC315	20	29	30201	33340	63541
BC217,BC235,BC332,BC048,BC362,BC136,BC494,BC170,BC360,BC292,BC407,BC264,BC382,BC350,BC434,BC426,BC188,BC310,BC418,BC404	20	30	30408	32822	63230
BC332,BC188,BC027,BC407,BC494,BC398,BC170,BC040,BC475,BC362,BC404,BC382,BC350,BC434,BC244,BC264,BC426,BC311,BC292,BC315	20	31	30073	33606	63679
BC477,BC217,BC475,BC204,BC418,BC170,BC235,BC494,BC498,BC264,BC332,BC362,BC404,BC382,BC434,BC426,BC311,BC310,BC292,BC027	20	32	30233	33033	63266
BC217,BC426,BC332,BC328,BC204,BC048,BC398,BC477,BC040,BC292,BC407,BC170,BC382,BC244,BC188,BC310,BC311,BC235,BC418,BC027	20	33	30166	33447	63613
BC477,BC426,BC204,BC498,BC136,BC494,BC398,BC100,BC292,BC404,BC328,BC407,BC264,BC360,BC350,BC434,BC310,BC311,BC235,BC418	20	34	30281	33249	63530
BC426,BC332,BC170,BC382,BC136,BC494,BC398,BC100,BC292,BC475,BC328,BC407,BC404,BC360,BC350,BC310,BC188,BC235,BC418,BC027	20	35	30192	33309	63501
BC217,BC477,BC332,BC188,BC204,BC382,BC362,BC136,BC315,BC475,BC040,BC328,BC407,BC360,BC244,BC310,BC311,BC235,BC398,BC027	20	36	30224	33186	63410
BC477,BC217,BC475,BC204,BC498,BC048,BC362,BC494,BC100,BC040,BC328,BC407,BC360,BC350,BC244,BC426,BC027,BC235,BC292,BC315	20	37	30195	33338	63533
BC477,BC332,BC188,BC204,BC498,BC475,BC136,BC100,BC404,BC328,BC407,BC264,BC360,BC362,BC434,BC244,BC310,BC311,BC418,BC027	20	38	30334	33127	63461
BC477,BC475,BC204,BC048,BC407,BC494,BC292,BC332,BC040,BC328,BC362,BC404,BC382,BC350,BC434,BC426,BC188,BC235,BC398,BC315	20	39	30120	33447	63567
BC217,BC475,BC204,BC498,BC407,BC136,BC494,BC100,BC264,BC040,BC362,BC170,BC382,BC360,BC426,BC188,BC235,BC292,BC404,BC027	20	40	30182	33252	63434
BC477,BC475,BC311,BC048,BC170,BC136,BC494,BC332,BC292,BC407,BC404,BC382,BC350,BC434,BC027,BC426,BC328,BC310,BC418,BC315	20	41	30395	32996	63391
BC477,BC217,BC475,BC204,BC498,BC398,BC100,BC170,BC328,BC362,BC404,BC360,BC350,BC434,BC426,BC188,BC235,BC310,BC418,BC027	20	42	30417	32973	63390
BC477,BC217,BC475,BC204,BC498,BC048,BC136,BC494,BC398,BC100,BC332,BC040,BC328,BC407,BC264,BC382,BC244,BC426,BC235,BC292	20	43	29757	33974	63731
BC217,BC477,BC475,BC188,BC426,BC048,BC494,BC100,BC332,BC040,BC328,BC407,BC264,BC360,BC434,BC398,BC311,BC310,BC418,BC315	20	44	30167	33378	63545
BC477,BC426,BC475,BC188,BC204,BC048,BC136,BC494,BC292,BC264,BC040,BC328,BC404,BC360,BC434,BC217,BC398,BC311,BC310,BC315	20	45	30302	33123	63425
BC426,BC188,BC498,BC048,BC136,BC494,BC398,BC100,BC264,BC362,BC170,BC360,BC350,BC244,BC310,BC311,BC235,BC418,BC404,BC315	20	46	30383	32972	63355
BC217,BC477,BC332,BC311,BC498,BC360,BC136,BC100,BC170,BC418,BC475,BC404,BC382,BC350,BC264,BC398,BC188,BC235,BC292,BC315	20	47	30542	32560	63102
BC217,BC475,BC311,BC048,BC407,BC494,BC100,BC332,BC040,BC328,BC362,BC170,BC360,BC350,BC264,BC398,BC315,BC235,BC310,BC027	20	48	30366	32952	63318
BC477,BC332,BC048,BC407,BC494,BC398,BC100,BC264,BC040,BC328,BC362,BC170,BC360,BC350,BC434,BC244,BC310,BC311,BC235,BC418	20	49	30105	33512	63617
BC475,BC311,BC204,BC310,BC048,BC362,BC136,BC494,BC264,BC040,BC418,BC407,BC170,BC350,BC244,BC398,BC328,BC235,BC292,BC315	20	50	30096	33543	63639
BC332,BC204,BC498,BC382,BC475,BC136,BC398,BC170,BC040,BC292,BC407,BC264,BC360,BC350,BC434,BC244,BC426,BC311,BC418,BC315	20	51	30016	33612	63628
BC477,BC217,BC332,BC188,BC204,BC048,BC235,BC404,BC418,BC170,BC360,BC328,BC350,BC244,BC311,BC398,BC315,BC310,BC426,BC027	20	52	30573	32732	63305
BC477,BC426,BC332,BC204,BC498,BC048,BC407,BC494,BC264,BC040,BC292,BC362,BC404,BC382,BC360,BC310,BC027,BC235,BC398,BC315	20	53	30287	33229	63516
BC477,BC426,BC475,BC188,BC204,BC048,BC494,BC398,BC404,BC040,BC332,BC407,BC170,BC360,BC350,BC434,BC310,BC311,BC418,BC315	20	54	30339	33124	63463
BC477,BC332,BC188,BC382,BC362,BC136,BC494,BC315,BC100,BC475,BC040,BC328,BC407,BC360,BC244,BC398,BC311,BC310,BC418,BC027	20	55	30102	33460	63562
BC426,BC475,BC311,BC310,BC498,BC494,BC315,BC264,BC328,BC362,BC170,BC360,BC434,BC244,BC398,BC188,BC235,BC418,BC404,BC027	20	56	30175	33346	63521
BC477,BC332,BC188,BC310,BC498,BC048,BC475,BC494,BC100,BC404,BC362,BC264,BC382,BC350,BC244,BC398,BC311,BC235,BC418,BC315	20	57	30139	33268	63407
BC217,BC332,BC188,BC204,BC498,BC475,BC136,BC494,BC100,BC264,BC328,BC170,BC382,BC434,BC244,BC398,BC311,BC235,BC292,BC404	20	58	29975	33439	63414
BC217,BC332,BC311,BC204,BC498,BC170,BC360,BC136,BC494,BC100,BC404,BC040,BC292,BC475,BC264,BC382,BC188,BC310,BC328,BC418	20	59	30295	32905	63200
BC477,BC332,BC475,BC188,BC204,BC498,BC382,BC494,BC100,BC264,BC328,BC362,BC404,BC360,BC350,BC310,BC311,BC235,BC418,BC027	20	60	30477	32704	63181
BC477,BC217,BC332,BC498,BC048,BC362,BC315,BC100,BC264,BC328,BC407,BC404,BC382,BC350,BC434,BC310,BC311,BC235,BC418,BC027	20	61	30585	32730	63315
BC217,BC477,BC332,BC204,BC498,BC048,BC407,BC136,BC100,BC170,BC328,BC362,BC404,BC360,BC350,BC244,BC426,BC188,BC418,BC315	20	62	30633	32651	63284
BC217,BC332,BC188,BC204,BC418,BC494,BC398,BC100,BC170,BC040,BC292,BC407,BC404,BC360,BC350,BC264,BC310,BC027,BC426,BC315	20	63	30443	33114	63557
BC217,BC426,BC332,BC188,BC048,BC027,BC362,BC477,BC292,BC040,BC328,BC407,BC360,BC350,BC244,BC100,BC398,BC311,BC418,BC315	20	64	30517	32963	63480
BC217,BC477,BC475,BC311,BC204,BC498,BC382,BC407,BC494,BC292,BC048,BC418,BC362,BC404,BC360,BC434,BC426,BC188,BC398,BC027	20	65	30431	32932	63363
BC217,BC204,BC498,BC048,BC310,BC136,BC494,BC100,BC170,BC040,BC328,BC362,BC404,BC382,BC434,BC426,BC188,BC235,BC292,BC027	20	66	30336	32911	63247
BC475,BC328,BC204,BC048,BC382,BC494,BC498,BC100,BC040,BC292,BC362,BC360,BC350,BC434,BC244,BC426,BC311,BC310,BC418,BC027	20	67	30090	33303	63393
BC477,BC217,BC475,BC188,BC204,BC048,BC382,BC136,BC170,BC040,BC315,BC264,BC360,BC434,BC311,BC398,BC310,BC235,BC292,BC027	20	68	30507	32660	63167
BC217,BC477,BC332,BC204,BC498,BC027,BC136,BC494,BC292,BC475,BC328,BC362,BC404,BC350,BC434,BC244,BC311,BC235,BC418,BC315	20	69	30437	32708	63145
BC477,BC475,BC311,BC498,BC027,BC136,BC100,BC048,BC328,BC362,BC404,BC418,BC350,BC244,BC264,BC398,BC188,BC235,BC292,BC315	20	70	30422	33016	63438
BC477,BC426,BC332,BC188,BC204,BC498,BC048,BC170,BC494,BC398,BC100,BC264,BC418,BC407,BC404,BC360,BC434,BC310,BC311,BC292	20	71	30342	33152	63494
BC332,BC311,BC418,BC048,BC475,BC398,BC404,BC328,BC382,BC170,BC360,BC027,BC350,BC434,BC264,BC426,BC188,BC235,BC310,BC315	20	72	30394	32941	63335
BC477,BC217,BC475,BC204,BC494,BC315,BC100,BC040,BC328,BC407,BC404,BC382,BC350,BC434,BC244,BC310,BC311,BC235,BC426,BC027	20	73	29987	33713	63700
BC477,BC217,BC332,BC498,BC048,BC475,BC494,BC100,BC264,BC040,BC362,BC404,BC350,BC434,BC244,BC426,BC311,BC235,BC418,BC027	20	74	30156	33221	63377
BC217,BC475,BC498,BC048,BC362,BC494,BC398,BC100,BC170,BC332,BC407,BC264,BC382,BC434,BC244,BC310,BC311,BC418,BC404,BC027	20	75	30031	33563	63594
BC217,BC332,BC360,BC498,BC048,BC494,BC100,BC404,BC040,BC328,BC362,BC264,BC382,BC350,BC434,BC426,BC315,BC235,BC292,BC027	20	76	30348	32915	63263
BC217,BC477,BC332,BC328,BC498,BC027,BC475,BC136,BC494,BC048,BC418,BC362,BC170,BC382,BC350,BC434,BC426,BC311,BC292,BC315	20	77	30663	32268	62931
BC426,BC475,BC311,BC048,BC360,BC136,BC494,BC404,BC040,BC328,BC362,BC170,BC382,BC350,BC434,BC027,BC398,BC188,BC292,BC315	20	78	30388	33013	63401
BC477,BC426,BC475,BC328,BC136,BC494,BC100,BC332,BC217,BC292,BC407,BC170,BC350,BC434,BC264,BC398,BC188,BC235,BC310,BC404	20	79	30166	33229	63395
BC217,BC426,BC332,BC311,BC204,BC048,BC136,BC494,BC477,BC404,BC040,BC328,BC407,BC264,BC382,BC434,BC310,BC188,BC235,BC292	20	80	30154	33357	63511
BC217,BC204,BC498,BC382,BC407,BC494,BC100,BC292,BC048,BC040,BC328,BC362,BC264,BC360,BC350,BC434,BC426,BC235,BC398,BC027	20	81	30177	33419	63596
BC477,BC475,BC188,BC498,BC136,BC494,BC100,BC040,BC328,BC407,BC170,BC382,BC350,BC434,BC244,BC311,BC426,BC310,BC235,BC292	20	82	29958	33658	63616
BC477,BC475,BC204,BC418,BC382,BC407,BC136,BC332,BC040,BC328,BC362,BC170,BC360,BC434,BC244,BC264,BC310,BC235,BC292,BC027	20	83	30015	33501	63516
BC217,BC426,BC475,BC188,BC498,BC027,BC362,BC494,BC332,BC418,BC407,BC404,BC350,BC244,BC264,BC398,BC311,BC235,BC292,BC315	20	84	30261	33233	63494
BC332,BC360,BC188,BC498,BC170,BC136,BC100,BC404,BC040,BC418,BC407,BC264,BC382,BC434,BC244,BC027,BC310,BC311,BC426,BC315	20	85	30301	33254	63555
BC477,BC332,BC311,BC204,BC498,BC048,BC170,BC136,BC494,BC100,BC404,BC362,BC264,BC360,BC244,BC426,BC188,BC310,BC292,BC027	20	86	30545	32548	63093
BC477,BC217,BC475,BC311,BC204,BC498,BC048,BC398,BC100,BC292,BC170,BC040,BC418,BC407,BC404,BC264,BC426,BC188,BC235,BC310	20	87	30233	33307	63540
BC477,BC217,BC332,BC426,BC048,BC498,BC382,BC136,BC100,BC170,BC418,BC362,BC264,BC360,BC027,BC310,BC311,BC235,BC292,BC315	20	88	30665	32262	62927
BC217,BC477,BC475,BC418,BC048,BC382,BC136,BC040,BC328,BC362,BC264,BC360,BC350,BC434,BC244,BC398,BC311,BC235,BC292,BC027	20	89	30198	33231	63429
BC217,BC332,BC418,BC027,BC382,BC136,BC494,BC100,BC170,BC328,BC475,BC407,BC404,BC360,BC350,BC264,BC310,BC311,BC292,BC315	20	90	30411	32945	63356
BC477,BC426,BC204,BC048,BC235,BC100,BC170,BC217,BC292,BC407,BC264,BC360,BC434,BC244,BC398,BC311,BC310,BC418,BC404,BC027	20	91	30183	33404	63587
BC217,BC426,BC332,BC188,BC204,BC498,BC382,BC136,BC048,BC040,BC418,BC407,BC170,BC360,BC434,BC244,BC398,BC311,BC292,BC027	20	92	30276	33220	63496
BC332,BC204,BC310,BC407,BC136,BC100,BC475,BC040,BC328,BC362,BC264,BC382,BC350,BC360,BC244,BC426,BC188,BC235,BC292,BC315	20	93	29965	33558	63523
BC426,BC332,BC311,BC204,BC498,BC362,BC136,BC494,BC475,BC040,BC328,BC407,BC170,BC350,BC434,BC244,BC310,BC188,BC235,BC418	20	94	30055	33485	63540
BC477,BC332,BC475,BC204,BC048,BC362,BC136,BC494,BC100,BC170,BC328,BC407,BC264,BC434,BC244,BC398,BC311,BC235,BC292,BC404	20	95	29976	33493	63469
BC477,BC217,BC360,BC204,BC498,BC048,BC475,BC494,BC100,BC170,BC407,BC264,BC382,BC434,BC244,BC426,BC311,BC235,BC292,BC315	20	96	29930	33560	63490
BC217,BC477,BC332,BC204,BC498,BC048,BC136,BC494,BC040,BC328,BC315,BC404,BC360,BC350,BC244,BC426,BC311,BC235,BC418,BC027	20	97	30497	32708	63205
BC332,BC475,BC311,BC204,BC418,BC170,BC136,BC292,BC404,BC040,BC328,BC407,BC264,BC360,BC350,BC244,BC188,BC426,BC310,BC398	20	98	30075	33527	63602
[truncated: 1,202 more rows]

## Sheet: Fig. 2c
Fig. 2c The frequency of gene families
Frequency	Number
1	5533
2	3241
3	1977
4	1465
5	1071
6	933
7	781
8	603
9	621
10	612
11	587
12	501
13	471
14	477
15	458
16	454
17	447
18	519
19	492
20	481
21	568
22	584
23	645
24	693
25	765
26	922
27	1102
28	1309
29	1715
30	2727
31	5561
32	27727

## Sheet: Fig. 2d
Fig. 2d Number of the core, softcore, dispensable, and private genes of the individual genomes
Group	Accession	Core	Softcore	Dispensable	Private
C3	BC027	33265	5060	14509	210
C1	BC040	33099	4857	13208	221
C3	BC048	33104	5003	13271	162
C1	BC100	33314	5024	13033	197
C3	BC136	33067	4971	12846	152
C3	BC170	33228	5088	13110	154
C3	BC188	33073	5044	12749	167
C3	BC204	33228	4996	12975	197
C3	BC217	33059	5020	12900	147
C3	BC235	33168	4901	13510	162
C3	BC244	33280	4923	13246	283
C3	BC264	33245	4891	12895	235
C3	BC292	33080	4920	12927	164
C3	BC310	33119	5032	12919	169
C2	BC311	33250	5037	12908	187
C3	BC315	33228	5015	13059	157
W	BC328	33132	4947	12935	252
C3	BC332	33087	4901	12292	246
C3	BC350	33162	4996	12961	141
C3	BC360	33102	5038	12889	119
C3	BC362	33066	4945	12886	161
W1	BC382	33188	4744	13205	227
W1	BC398	33409	4811	12997	239
W1	BC404	33173	4946	13317	167
W1	BC407	33303	4871	12789	324
W1	BC418	33193	4894	13158	208
W1	BC426	33259	4989	13042	239
W1	BC434	33056	4981	13144	208
C3	BC475	33146	4931	12859	213
C3	BC477	33068	5016	13388	166
C2	BC494	33143	4922	12851	208
C2	BC498	33211	5052	12772	167

## Sheet: Fig. 2g
Fig. 2g nucleotide diversity of core, softcore, dispensable, and private genes across 32 accessions
Class	Pi
core	0.01598
core	0.0038
core	0.23067
core	0.04989
core	0.00623
core	0.02339
core	0.08272
core	0.03135
core	0.04131
core	0.06407
core	0.00467
core	0.07459
core	0.08526
core	0.12147
core	0.01558
core	0.11576
core	0.00206
core	0.05129
core	0.00435
core	0.00413
core	0.01127
core	0.02651
core	0.14218
core	0.00336
core	0.07251
core	0.00145
core	0.00029
core	0.11936
core	0.03085
core	0.01339
core	0.06499
core	0.06059
core	0.02371
core	0.06677
core	0.12046
core	0.00084
core	0
core	0.00252
core	0.25693
core	0.025
core	0.02184
core	0.00708
core	0
core	0.27326
core	0.24413
core	0.17397
core	0.00192
core	0.01081
core	0.11176
core	0.01426
core	0.00511
core	0
core	0.00012
core	0.00049
core	0.04739
core	0.0255
core	0.01033
core	0.01911
core	0.00268
core	0.00502
core	0.0242
core	0.00218
core	0.10005
core	0.02292
core	0.01876
core	0.29199
core	0.03106
core	0.01951
core	0.02905
core	0.19653
core	0.00832
core	0.24555
core	0
core	0.01439
core	0.15961
core	0.01813
core	0.01975
core	0.02397
core	0.00062
core	0.01903
core	0.00575
core	0.01584
core	0.01786
core	0.09476
core	0.01823
core	0.1254
core	0.0349
core	0.10338
core	0.01578
core	0.23049
core	0.06432
core	0.01507
core	0
core	0.00131
core	0.00168
core	0.00227
core	0.01737
core	0.00196
core	0.00967
core	0.02372
core	0.00779
core	0.02558
core	0.00298
core	0.00044
core	0.02334
core	0.07695
core	0.00811
core	0.02368
core	0.03384
core	7e-05
core	0.01344
core	0.0494
core	0.05031
core	0.0383
core	0.03226
core	0.08052
core	0.00285
core	0.00021
core	0.08348
core	0.04555
core	0.10486
core	0.00042
core	0.09052
core	0.12009
core	0.00052
core	9e-05
core	0.00576
core	0.00515
core	0.01936
core	0.03356
core	0.00059
core	0.00041
core	0.02648
core	0.06478
core	0.01443
core	0.13787
core	0.02841
core	0.02258
core	0.00282
core	0.06462
core	0.0063
core	0.0602
core	0.14608
core	0.01375
core	0.0177
core	0.0834
core	0.00023
core	0.01033
core	0.15097
core	0.12717
core	0.13584
core	0.19725
core	0.27178
core	0.13027
core	0.10706
core	0.02815
core	0.12314
core	0.15237
core	0.02582
core	0.07689
core	0.06687
core	0.02903
core	0
core	0.0155
core	0.02262
core	0.14459
core	0.36455
core	0.00171
core	0.00064
core	0.03481
core	0.15112
core	0.03191
core	0.01912
core	0
core	0.00126
core	0.0004
core	0.00055
core	0.00091
core	6e-05
core	0.01523
core	5e-05
core	0.00327
core	0
core	0
core	0.02421
core	0.00277
core	0
core	0.00147
core	0.05165
core	0.00351
core	0.00099
core	0.00096
core	0.00332
core	0.00096
core	0.00729
core	0
core	0.00163
core	0.00713
core	0.00451
core	0.00377
core	0.00287
core	0.00168
core	0.00667
core	0.00205
core	0.00024
core	0.00155
core	0.00564
core	0
core	0.00299
core	0.00071
core	0.00025
core	0.02592
core	0.0683
core	0.01199
core	0
core	0.00112
core	0.00111
core	0.01
core	0.00594
core	0
core	0.00046
core	0.00047
core	0.025
core	0
core	0.01469
core	0.02268
core	0.00027
core	0.00108
core	0.07651
core	0.00182
core	0
core	0.01043
core	0.00377
core	0.00058
core	0.00656
core	0.01227
core	4e-05
core	0.03448
core	0.00113
core	0.01198
core	0.00182
core	0.0004
core	0.0606
core	0.00269
core	0.00126
core	0.00301
core	0.01561
core	0.02393
core	0.00458
core	0.00664
core	0.01346
core	0.01832
core	0.00104
core	0.00012
core	0.00193
core	0.02444
core	0.02271
core	0.00539
core	0.04743
core	0.02292
core	0.00336
core	0.00068
core	0.04713
core	0.00955
core	0.00802
core	0
core	0.00385
core	0.17184
core	0.23943
core	0.01021
core	0.0219
core	0.00605
core	0.00133
core	0.02585
core	0.04404
core	0.00218
core	0.03214
core	0.04971
core	0.01912
core	0.09871
core	0.00536
core	0.0173
core	0.02806
core	0.1379
core	0.03849
core	0
core	0.00043
core	0.02551
core	0.03149
core	0.00183
core	0.05233
core	0.20109
core	0.04666
core	0.01617
core	0.0429
core	0.01303
core	0.01991
core	0.02562
core	0.01804
core	0.13439
core	0.00768
core	0.05066
core	0.00033
core	0.05488
core	0.04199
core	0.03
core	0.12351
core	0.00306
core	0.02207
core	0.00194
core	0.05352
core	0.03686
core	0.17294
core	0.00236
core	0.13492
core	0.01185
core	0.49798
core	0.09273
core	0.09467
core	0.00396
core	0.00534
core	0.01481
core	0.0734
core	0.14453
core	0.00381
core	0.00584
core	0.00254
core	0.07782
core	0.13741
core	0.01
core	0.00099
core	0.0121
core	0
core	0.00614
core	0.05688
core	0.10131
core	0.02115
core	0.16903
core	0.0461
core	0.10634
core	0.04129
core	0.00319
core	0.0182
core	0.00014
core	0.00193
core	0.02282
core	0.0384
core	0.24241
core	0.00056
core	0.00194
core	0.00074
core	0.00039
core	0.00527
core	0.00894
core	0.16
core	0.00146
core	0.08751
core	0.11356
core	0.09193
core	0.01316
core	0.00152
core	0.01005
core	0
core	0.00079
core	0.02661
core	6e-05
core	0.05664
core	0.00138
core	0.00337
core	0.00024
core	0.00056
core	0.01214
core	0
core	0.00689
core	0.00492
core	0.00068
core	0
core	0.00221
core	0.00059
core	0
core	0.00131
core	0.00378
core	0.00117
core	0.00015
core	0.09474
core	0.00021
core	0.00146
core	0.00017
core	0.00284
core	0.00685
core	0.02923
core	0.01157
core	0.00662
core	0.01969
core	0.00214
core	0.00981
core	0.00067
core	0.00258
core	0.01808
core	0.00026
core	0.00011
core	0.01838
core	0.08468
core	0.00267
core	0.00521
core	0.00751
core	0.00101
core	0.00037
core	0.00393
core	0.03556
core	3e-05
core	0.01217
core	0
core	0.00111
core	0.00038
core	0.03104
core	0.01192
core	0.00059
core	0.0285
core	0.00027
core	0.06894
core	0.01968
core	0.00934
core	6e-05
core	0.00052
core	0.02803
core	0.01468
core	0.00751
core	0.0605
core	0.00154
core	0.00793
core	0.0139
core	0.00032
core	0.01275
core	0.08108
core	0.00206
core	0.0018
core	0.01954
core	0.03979
core	0.00156
core	0.01658
core	0.12595
core	0.06284
core	0.12148
core	0.00539
core	0
core	0.15915
core	0.30213
core	0.02545
core	0.06579
core	0.0045
core	0.00296
core	0.03222
core	0.02448
core	0.01764
core	0.02734
core	0.06004
core	0.01442
core	0.02349
core	0.04376
core	0.00281
core	0.10261
core	0.04901
core	0.14036
core	0.02605
core	0.3394
core	0.00129
core	0.00944
core	0.11811
core	0.09309
core	0.02929
core	0.00203
core	0.0103
core	0.10054
core	0.04035
core	0.00848
core	0.05813
core	0.0154
core	0.00803
core	0.02153
core	0
core	0.04059
core	0.1246
core	0.01184
core	0.08387
core	0.10353
core	0.01936
core	0
core	0.00456
core	0.00231
core	0.00241
core	0.05809
core	0.14424
core	0.01758
core	0.11946
core	0.01446
core	0.00313
core	0.08821
core	0.02229
core	0.00196
core	0.00304
core	0.00216
core	0.07545
core	0.02445
core	0.00749
core	0.15245
core	0.20598
core	0.00094
core	0.07016
core	0.00353
core	0.0733
core	0.00533
core	0
core	0.04309
core	0.03126
core	0.0164
core	0.03069
core	0.0129
core	0.01309
core	0.25115
core	0.01352
core	0.03358
core	0.00844
core	0.10629
core	0.02679
core	0.00031
core	0.0065
core	0.06364
core	0.01323
core	0.01906
core	0.01236
core	0.00233
core	0.00365
core	0.00203
core	0.01449
core	0.00672
core	0.0125
core	0.00132
core	0.00679
core	0.00274
core	0.06252
core	0.1423
core	0.01501
core	0.01399
core	0.00238
core	0.03594
core	0.0194
core	0.00432
core	0.02168
core	0.01265
core	0.05925
core	0
core	0.07271
core	0.12743
core	0
core	0.12097
core	0.01884
core	0.06298
core	0.15983
core	0.02404
core	0.06202
core	0.0125
core	0.01246
core	0.01326
core	0.00082
core	0.00032
core	0.00159
core	0.0755
core	0.02119
core	0.00058
core	0.13397
core	0.09546
core	0.03865
core	0.00363
core	0.00053
core	0.07409
core	0.01205
core	0.01348
core	0.01239
core	0.0159
core	0.01811
core	0.00182
core	0.02706
core	0.031
core	0.01015
core	0.00742
core	0.01659
core	0.11725
core	0.00597
core	0.05621
core	0.00267
core	0.20161
core	0.03956
core	0.06924
core	0.10484
core	0.07451
core	0.00136
core	0.00548
core	8e-05
core	0.00455
core	0.01512
core	0.05847
core	0.00181
core	0.05378
core	0.00625
core	0.00034
core	0.12886
core	0.00074
core	0.01844
core	0.00189
core	0.01223
core	0.05895
core	0.00018
core	0.10365
core	0.14453
core	0.01293
core	0.02093
core	0.00252
core	0.00976
core	0.06444
core	0.00152
core	0.01489
core	0.03997
core	0
core	0.00038
core	0.00136
core	0.00104
core	0.00331
core	0.03528
core	0.00061
core	0.05018
core	0.00306
core	0.00261
core	0.00041
core	0.01887
core	0.02747
core	0
core	0.00078
core	0.07927
core	0.00045
core	0.04848
core	0.00061
core	0
core	0
core	0.06693
core	0.01485
core	0.05626
core	0.03021
core	0.00331
core	0.00086
core	0.00442
core	0.00149
core	0.00353
core	0.00011
core	0.00644
core	0.02808
core	0
core	0.21238
core	0.02717
core	0.01338
core	0.00946
core	0.0003
core	0.00058
core	0.00057
core	0.0087
core	0.01607
core	0.01923
core	0.00013
core	0.0034
core	0.0013
core	0.0086
core	0.00577
core	0.01414
core	0.03208
core	0.01388
core	0.00184
core	0.08556
core	0.00538
core	0
core	0.024
core	0.00215
core	0
core	0.00065
core	0.0027
core	0.0001
core	0.02005
core	0.00089
core	0.0089
core	0.00683
core	0.04097
core	0
core	0.00524
core	0.00117
core	0.03528
core	0.06155
core	0.01047
core	0.01017
core	0
core	0.00135
core	0.02512
core	0
core	0
core	0.00074
core	0.02734
core	0.01937
core	0.00436
core	0.0006
core	0.00035
core	0.00208
core	0
core	0.00197
core	0.0036
core	0.00107
core	0.0101
core	0.00109
core	0.0001
core	0.01974
core	0.01791
core	0.00014
core	0
core	0.0038
core	6e-05
core	0.00095
core	0.00203
core	0.00053
core	0.00748
core	0
core	0.00086
core	0.0001
core	0.00081
core	0.00052
core	0.00399
core	0
core	0
core	0.00147
core	0.0788
core	0.00084
core	0.00171
core	0.00296
core	0.0239
core	0.00617
core	0.002
core	0
core	0.00135
core	0.00151
core	0.00051
core	5e-05
core	0.00625
core	0.00428
core	0.0001
core	0.01727
core	0.00095
core	0.00893
core	0.00095
core	0
core	0
core	0.0026
core	0.09128
core	0.00188
core	0.00587
core	0.06454
core	0.00125
core	0.04524
core	3e-05
core	0
core	0.00051
core	0.00094
core	0.08044
core	0
core	0
core	0.0002
core	0.00054
core	0
core	0.00951
core	0
core	0.00142
core	0.07993
core	0.00326
core	0.00546
core	0.01195
core	0
core	0.01522
core	0.00393
core	0.00465
core	0
core	0.06572
core	0.00076
core	0.00017
core	0.00137
core	0.0031
core	0
core	0.00052
core	0.00022
core	0.00013
core	0.00027
core	0.03818
core	0.00052
core	0.00735
core	6e-05
core	0.00029
core	0.00814
core	0.00308
core	0.00182
core	0.00188
core	0.00162
core	0.00926
core	0.00432
core	0
core	0.00096
core	0.00807
core	4e-05
core	0.0093
core	0.00167
core	0.00089
core	0.00181
core	0.0071
core	0.00072
core	0.00098
core	0.00425
core	0.00073
core	0.00154
core	8e-05
core	0.08136
core	0.00375
core	0.01772
core	0.02908
core	0.01098
core	0.00231
core	0.01736
core	0.0125
core	0.00464
core	0.00045
core	0.0085
core	0.00112
core	0.00163
core	0.00098
core	0.0002
core	0.01416
core	0.01271
core	0.00128
core	0.00317
core	0.00014
core	0.00431
core	0.00408
core	0.00484
core	0.00012
core	0
core	0.0001
core	0.00244
core	0.00638
core	0.0011
core	0.00165
core	0.00406
core	0.00262
core	0.01809
core	0
core	0.02256
core	0.01467
core	0.00327
core	0.00274
core	0.007
core	0.00696
core	0.01594
core	0.00483
core	0.00089
core	0
core	0
core	0.00033
core	0.00269
core	0.03329
core	0.00199
core	0.00257
core	0
core	0.00068
core	0.00909
core	0
core	0.00219
core	0.01895
core	0.00582
core	0.00157
core	0.00015
core	0.00848
core	0.00104
core	0
core	0.0022
core	8e-05
core	0.00204
core	0.01528
core	0.00055
core	0
core	0.00067
core	0.00815
core	0
core	0.00013
core	0
core	0
core	0.00609
core	0.0016
core	0
core	0
core	0.00044
core	0.01269
core	0.00021
core	0
core	6e-05
core	0.00132
core	0.00036
core	0.00033
core	0.00524
core	0.00499
core	0.0004
core	0.00018
core	0.12686
core	0
core	0.00062
core	6e-05
core	0.00062
core	0
core	0.00016
core	0.0003
core	0
core	8e-05
core	0.00195
core	0.00011
core	0.00065
core	0.00061
core	5e-05
core	0.0001
core	0.00109
core	0.00105
core	0
core	0.00211
core	0.00571
core	0.00186
core	0.00156
core	0.00104
core	0.002
core	0.00074
core	0.00108
core	0.00171
core	0
core	0
core	0.0058
core	0
core	0.00105
core	0
core	0.00367
core	0
core	0.023
core	0.0005
core	0.00036
core	6e-05
core	0
core	0.00032
core	0
core	0.00014
core	0.01625
core	0
core	0.00019
core	0
core	0.00028
core	0.00023
core	0.00304
core	0.00219
core	0
core	0
core	0.00084
core	0.00021
core	0.00025
core	0
core	0
core	0.00789
core	0.00036
core	0.00025
core	0
core	0.0003
core	0
core	0.00028
core	0.02676
core	0.0002
core	0.00024
core	0.00013
core	0.0003
core	0
core	0.0009
core	0.00044
core	0.00073
core	0
core	0.00154
core	0.00101
core	0.00157
core	0.02435
core	0.00137
core	0.00178
core	0.00206
core	0.00014
core	0
core	0.00011
core	0
core	3e-05
core	0.0131
core	0.00032
core	0.00039
core	6e-05
core	0.0003
core	0.00022
core	0.00013
core	0.00029
core	0.00136
core	0.00271
core	0
core	0
core	3e-05
core	0.00445
core	0.00568
core	4e-05
core	0.00229
core	0.00014
core	0.00033
core	0.00022
core	0
core	0.00347
core	0.00205
core	0.00023
core	0.00087
core	0.0011
core	0.00233
core	0
core	0.00442
core	0
core	0.00529
core	0.00902
core	0.00041
core	0.03168
core	0
core	0.00013
core	0.00263
core	0.03902
core	0.01055
core	0.00011
core	0
core	0
core	4e-05
core	0.00017
core	0.0301
core	0.0004
core	0.00024
core	0.00021
core	0.0001
core	0.0023
core	0.00032
core	0.00012
core	0
core	0
core	0
core	6e-05
core	0.00049
core	0
core	0.00417
core	0
core	0.00026
core	0.00031
core	0.00052
core	0.00439
core	0.00331
core	0.00026
core	0.00013
core	0.00196
core	0.00257
core	0.00332
core	0.00037
core	0
core	0.00035
core	0.00044
core	0.00022
core	0.01937
core	9e-05
core	0.00016
core	0.0347
core	0.00013
core	0.00044
core	0
core	0.01239
core	0
core	0.00051
core	0
core	0
core	0.03028
core	0.0033
core	0.00214
core	0.00027
core	0.00014
core	0.00144
core	0.00712
core	0.00014
core	0.00168
core	0.00468
core	0.00063
core	0.00075
core	0
core	2e-05
core	0
core	0.00292
core	0.00057
core	5e-05
core	0.00041
core	0
core	0.00046
core	0
core	0.00038
core	0
core	0.00012
core	0.00206
core	0.00081
core	0.00034
core	0
core	3e-05
core	0
core	0
core	0
core	0.00167
core	0.00353
core	0
core	0.00343
core	0.00307
core	0
core	4e-05
core	5e-05
core	0.00948
core	0.00373
core	0
core	0.00164
core	0
core	0.00067
core	0.00013
core	0
core	9e-05
core	0.00274
core	0.0019
core	5e-05
core	0.00378
core	0
core	0.00015
core	0.00655
core	0
core	0.00055
core	0
core	0
core	0
core	0.00019
core	0.0024
core	4e-05
core	6e-05
core	0.00029
core	5e-05
core	0.0018
core	0.00023
core	0
core	4e-05
core	0.00163
core	0.00335
core	0.00718
core	0
core	0.00088
core	0.00028
core	0.00017
core	7e-05
core	0
core	4e-05
core	0.00205
core	0.00027
core	4e-05
core	0.00142
core	0.00355
core	0.00034
core	0.00933
core	0.00248
core	0.01526
core	0.00212
core	0.01035
core	0.00413
core	0.00046
core	0.00562
core	0.00083
core	8e-05
core	0.00254
core	0.00475
core	0.00574
core	0.00046
core	6e-05
core	0.00076
core	0.00072
core	0.00062
core	0.00097
core	0.0007
core	0.00854
core	0.00219
core	0.00011
core	0.00063
core	1e-05
core	0
core	0.00062
core	0
core	0.00182
core	0
core	0
core	0.00022
core	0.00369
core	0.00038
core	0.00183
core	0.00304
core	0
core	0.00123
core	0.00057
core	0.00047
core	0
core	0.00904
core	0.00308
core	0
core	0.00019
core	0.00039
core	0.00017
core	0.00162
core	0.00217
core	0.00801
core	0.05045
core	0.00091
core	0.01469
core	0.00053
core	0.00156
core	0.02363
core	0.00258
core	0.0126
core	0.00208
core	0.0008
core	0.01106
core	0.00212
core	0.00119
core	0.00142
core	0.0017
core	0.00356
core	0.00889
core	0.00191
core	0.00265
core	0.00266
core	0.00162
core	0.00382
core	0.00934
core	0.0098
core	0.00275
core	0.04921
core	0.00581
core	0.00289
core	0.0042
core	0.00257
core	0.00305
core	0.0028
core	0.00441
core	0
core	0.00061
core	0.00447
core	0.00057
core	0.00019
core	0.00092
core	0.00361
core	0.00084
core	0.00382
core	0
core	0.00081
core	0.00084
core	0.00097
core	0.00032
core	0.00184
core	0
core	0.00777
core	0
core	0.00359
core	0.00011
core	0.00286
core	0.00643
core	0.00034
core	0.00169
core	0
core	0.00151
core	0
core	0.00031
core	0
core	0.00182
core	0.0005
core	0.00094
core	0.00185
core	0.00141
core	0.00075
core	0.00014
core	0.00528
core	0.00654
core	8e-05
core	0.00054
core	7e-05
core	0.00407
core	0.00435
core	0.0016
core	0.00328
core	0.00226
core	0.00381
core	0.01011
core	0.00482
core	0.0004
core	0.0002
core	0.01297
core	0.00021
core	0
core	4e-05
core	0.0021
core	0
core	0.00517
core	0
core	0.01502
core	0.00236
core	0.01675
core	0.00263
core	0.00016
core	0.01195
core	0.00022
core	8e-05
core	7e-05
core	0
core	0.01025
core	0.0001
core	0.00158
core	8e-05
core	0.00064
core	0.0003
core	0.0001
core	0
core	8e-05
core	0.00102
core	0.00044
core	0.00114
core	0.00492
core	0.00071
core	0.00219
core	0
core	0.00152
core	0
core	0.00339
core	0.00011
core	0.00544
core	0.00216
core	4e-05
core	0
core	0.00364
core	9e-05
core	0
core	0.00132
core	0
core	0.00279
core	0
core	0.00015
core	0
core	0.00699
core	0.00123
core	2e-05
core	0.00529
core	0.00022
core	0.01472
core	0
core	0.0005
core	3e-05
core	0.00084
core	0.00399
core	0.00082
core	0.0005
core	0.00921
core	5e-05
core	0.00766
core	0.00116
core	0.00865
core	0.00263
core	0.0007
core	0.0001
core	0.01919
core	0.00112
core	0.00031
core	0.00071
core	0.00116
core	0.0005
core	0.00419
core	0.06702
core	0.03677
core	0
core	4e-05
core	0.00028
core	0.00242
core	0.0003
core	0.00158
core	0.00141
core	0.00237
core	0.00011
core	0.01128
core	0.00142
core	0
core	0.00035
core	0.00103
core	0.0001
core	0.0003
core	7e-05
core	0.0106
core	0.00343
core	0.00388
core	0.00136
core	0.0017
core	0.00477
core	0.00044
core	0.00083
core	0
core	0
core	0
core	0.0008
core	0.00876
core	0
core	0.01188
core	0.00018
core	0
core	0.00736
core	0.0028
core	0
core	0
core	3e-05
core	0.00741
core	8e-05
core	0.01244
core	0
core	0.00022
core	0.001
core	0.00029
core	0
core	0.00015
core	0.00047
core	0
core	0.00037
core	0.00109
core	0
core	0.00051
core	0.00167
core	0.00061
core	0.00037
core	0
core	3e-05
core	4e-05
core	0.00019
core	0.00013
core	0
core	0.00013
core	0
core	0.0002
core	0.00156
core	3e-05
core	0.00093
core	0.00051
core	0.00038
core	0
core	0.00012
core	0.00861
core	6e-05
core	0.02891
core	0.00057
core	0.04014
core	0.00093
core	0.00022
core	0.00062
core	0.00333
core	0.00066
core	2e-05
core	0
core	8e-05
core	0.00023
core	0
core	8e-05
core	0.00369
core	0.00015
core	0
core	0.00052
core	0.00052
core	0
core	0
core	0.00351
core	7e-05
core	0
core	0.00056
core	0.00341
core	0.00351
core	0.0001
core	0.00057
core	0.00274
core	0.00074
core	0.00046
core	0.0005
core	0.01069
core	0.00188
core	0.00512
core	0.0008
core	0
core	0
core	0.00034
core	0.00101
core	0.00049
core	0
core	0.00441
core	0.00141
core	0
core	0
core	0.00037
core	0
core	0
core	0.00049
core	0.00018
core	0.00195
core	0.00972
core	0.00036
core	0
core	0.0002
core	0.00794
core	0.01559
core	0
core	0.00079
core	0.00012
core	0
core	0.00068
core	0.00014
core	0
core	0.00066
core	5e-05
core	0
core	0.00016
core	0.0017
core	0.00065
core	0
core	0.00264
core	0
core	0.00052
core	0.00024
core	0.00211
core	0.00192
core	0.00011
core	0.00029
core	0.01236
core	0.00735
core	0.00205
core	0.00031
core	0
core	0.01126
core	0.00174
core	0.00039
core	5e-05
core	0.00401
core	0.0002
core	0.01077
core	0.0003
core	0
core	5e-05
core	0.00121
core	0.00028
core	0
core	0.00082
core	0.0005
core	0.00213
core	0.00124
core	0.00079
core	0.01393
core	0
core	0.00028
core	0.00149
core	0.00011
core	0.00101
core	0.0001
core	0.00013
core	0.00065
core	0.00021
core	0.00064
core	0.00038
core	0.0005
core	0.00023
core	0.00033
core	0
core	0.02553
core	0
core	0.00052
core	0.00156
core	0
core	0.00556
core	0.0003
core	0.00117
core	0.00439
core	0.00048
core	0.00231
core	0
core	0
core	0.00119
core	0.0001
core	0.00045
core	0.00012
core	0.00028
core	0.00076
core	0.00451
core	0.00077
core	0.00052
core	0.0002
core	0.00546
core	0
core	0.00098
core	0.0007
core	0.00069
core	0.00027
core	0.00212
core	0
core	0.00057
core	0
core	0
core	0
core	0.00232
core	0.01548
core	0.00133
core	0.00064
core	0.00155
core	0.00228
core	0.00084
core	0.00029
core	0.00336
core	0.00514
core	0.00081
core	8e-05
core	0.00235
core	0
core	0.00359
core	0.00043
core	0.00388
core	0.00072
core	0.00024
core	0.01215
core	0.00061
core	0.01013
core	0
core	0.00019
core	0
core	0.00044
core	0.00041
core	0.01964
core	0
core	8e-05
core	3e-05
core	0.0306
core	0.00023
core	8e-05
core	0.00012
core	0.00091
core	0.0023
core	0.00019
core	0.00051
core	0.0012
core	0.1275
core	0
core	0.00139
core	0
core	0.01422
core	0
core	0.00123
core	0.00047
core	0.00219
core	0.00501
core	0.00035
core	0.00018
core	0.00096
core	0.01579
core	0.00075
core	0.00017
core	0.00542
core	0.06686
core	0.00059
core	0.00121
core	0.00991
core	0.00025
core	0.00268
core	0.00112
core	0.00104
core	7e-05
core	0.00229
core	0
core	0.00025
core	0
core	0.01735
core	0.00021
core	0.00431
core	0.00023
core	0.00171
core	5e-05
core	0.00043
core	0.01265
core	0.00187
core	0
core	0.00515
core	0.00064
core	0.00388
core	0.00353
core	0.00855
core	0.00048
core	0
core	0.00273
core	0.00266
core	0.00337
core	0.00146
core	8e-05
core	0.00162
core	0.00014
core	0.00113
core	0.00339
core	0.00106
core	0.00022
core	0
core	0.00082
core	0.00045
core	0
core	0.00016
core	0.00186
core	0.00341
core	0
core	0.00323
core	0
core	0.00372
core	0.00123
core	0.00138
core	0.00011
core	0
core	0
core	0
core	0.0012
core	0.00249
core	0.00024
core	0.0001
core	0.00325
core	0.00027
core	0
core	0.00187
core	0.0005
core	0.0121
core	0.0014
core	0.0006
core	0.00196
core	0.00088
core	0
core	0.00201
core	0
core	0.0016
core	0.00014
core	0
core	0.00401
core	0.00016
core	0.00058
core	0
core	0.0014
core	0.00205
core	0.00208
core	0.00197
core	0.00286
core	0.00019
core	0.00075
core	9e-05
core	0.00038
core	0
core	0.00036
core	0.00015
core	0.0002
core	0.00659
core	0.00016
core	0.00246
core	0.00312
core	0.01055
core	0.00014
core	5e-05
core	0.00175
core	0.01014
core	0
core	0.00029
core	4e-05
core	0.00037
core	0.00067
core	0.00128
core	0.01804
core	0
core	0
core	0.00095
core	0.00987
core	0.00589
core	0.00036
core	0.00102
core	0.00384
core	0.00064
core	0.00179
core	0
core	5e-05
core	0.00013
core	0.00068
core	0.0008
core	0.00222
core	0.00259
core	0.0001
core	0.00071
core	0.00023
core	0.01287
core	0.00178
core	0.0022
core	0
core	0
core	0
core	0.0011
core	0.0034
core	0.00395
core	0.00419
core	0.00022
core	0.01376
core	0.00058
core	0.00016
core	0.00098
core	0
core	0.00066
core	6e-05
core	0.0016
core	0.00119
core	0.00153
core	0.00065
core	0.00231
core	0.00209
core	0.00452
core	0
core	0.00215
core	0
core	0
core	0
core	0
core	0.00019
core	0.00353
core	0.00033
core	0
core	0.00871
core	0.00055
core	0
core	0
core	0.02473
core	0.00132
core	0.00269
core	0.00358
core	0.0038
core	0.003
core	0.00678
core	0.00516
core	0.00514
core	0.00377
core	0.01662
core	0.0028
core	0.00336
core	0.00329
core	0.00127
core	0.00578
core	0.01331
core	0.00468
core	0.00578
core	0.00172
core	0.00171
core	0.00266
core	0.00407
core	0.00531
core	0.00479
core	0.00217
core	0.00352
core	0.003
core	0.00499
core	0.00433
core	0.00691
core	0.00275
core	0.00343
core	0.004
core	0.00581
core	0.00339
core	0.00405
core	0.00735
core	0.00156
core	0.00241
core	0.00176
core	0.00174
core	0.00138
core	0.00146
core	0.00154
core	0.00088
core	0.00503
core	0.0217
core	0.0003
core	8e-05
core	0
core	0.00011
core	0
core	0.00182
core	4e-05
core	0.00489
core	0.02232
core	0.00037
core	0.0003
core	0.00172
core	8e-05
core	0.00273
core	0
core	0.00012
core	0.00914
core	0.01233
core	0
core	0.00024
core	0.00581
core	0.00029
core	0.00024
core	5e-05
core	0.00174
core	0.00026
core	0
core	0.00012
core	0.00898
core	0.01276
core	0.00026
core	0.00154
core	0.00028
core	0.00191
core	0.00013
core	0
core	0.02491
core	0.00055
core	0.00098
core	0.00021
core	0.00233
core	0.00043
core	0.00063
core	9e-05
core	0.00646
core	0.00026
core	0
core	0.00565
core	0.00031
core	0.00039
core	0
core	0.00047
core	0.0001
core	0.00024
core	0.00457
core	0.00429
core	0.00016
core	0.00374
core	0.00104
core	0.0145
core	0.00189
core	0.0012
core	2e-05
core	0.00011
core	0.00325
core	0
core	0.00048
core	0
core	0.00171
core	0.0002
core	0.00047
core	0
core	8e-05
core	0
core	0.00219
core	5e-05
core	0.00106
core	0.00117
core	0.00426
core	0.00928
core	0.00047
core	0
core	0.00296
core	0.00925
core	0
core	0.01324
core	0.00019
core	4e-05
core	0.00013
core	0.00137
core	0.00058
core	0
core	0.00024
core	0.0001
core	0.0006
core	0.001
core	0.00416
core	0
core	0
core	0.00039
core	0.00054
core	0.00325
core	9e-05
[truncated: 58,017 more rows]

## Sheet: Fig. 2h
Fig. 2h Top 20 of Pfam domains enriched in the dispensable genes
ID	p.adjust	Description	Count	Gene.ratio	GeneRatio	BgRatio
PF00067	2.63e-20	Cytochrome P450	182	1.81964	182/10002	353/36994
PF00646	0.000976	F-box domain	132	1.31974	132/10002	362/36994
PF13855	0.0190694	Leucine rich repeat	126	1.25975	126/10002	368/36994
PF08263	0.0439503	Leucine rich repeat N-terminal domain	97	0.969806	97/10002	281/36994
PF02458	1.58e-06	Transferase family	80	0.79984	80/10002	173/36994
PF00141	2.23e-14	Peroxidase	75	0.74985	75/10002	119/36994
PF12776	2.89e-17	Myb/SANT-like DNA-binding domain	71	0.709858	71/10002	101/36994
PF03101	1.18e-08	FAR1 DNA-binding domain	70	0.69986	70/10002	132/36994
PF00083	8.85e-11	Sugar (and other) transporter	63	0.629874	63/10002	105/36994
PF14543	1.52e-10	Xylanase inhibitor N-terminal	63	0.629874	63/10002	106/36994
PF00560	0.0141447	Leucine Rich Repeat	63	0.629874	63/10002	164/36994
PF14541	1.83e-08	Xylanase inhibitor C-terminal	62	0.619876	62/10002	113/36994
PF13966	2.63e-20	zinc-binding in reverse transcriptase	59	0.589882	59/10002	71/36994
PF02365	0.00337263	No apical meristem (NAM) protein	54	0.539892	54/10002	129/36994
PF00332	2.5e-12	Glycosyl hydrolases family 17	51	0.509898	51/10002	73/36994
PF08387	1.23e-07	FBD	51	0.509898	51/10002	90/36994
PF04434	1.54e-06	SWIM zinc finger	50	0.4999	50/10002	93/36994
PF00071	0.00737136	Ras family	50	0.4999	50/10002	121/36994
PF01357	2.85e-12	Expansin C-terminal domain	47	0.469906	47/10002	65/36994
PF01554	9.72e-06	MatE	47	0.469906	47/10002	90/36994
