# Supplementary material for: Pangenome analysis reveals genomic variations associated with domestication traits in broomcorn millet
Source: Nat Genet. 2023 Nov 30;55(12):2243–54. doi: 10.1038/s41588-023-01571-z (PMC10703678; doi:10.1038/s41588-023-01571-z)
Supplement: Supplementary file 6 — Statistical source data for Fig. 3. [file 41588_2023_1571_MOESM6_ESM.xlsx]

## Sheet: Fig. 3a
Fig. 3a The number of SVs (deletions, insertions, inversions, and translocations) in each accession
Accession	Group	Number	Class
BC027	C3	3124	Deletion
BC040	C1	3751	Deletion
BC048	C3	1969	Deletion
BC100	C1	2942	Deletion
BC136	C3	1767	Deletion
BC170	C3	1848	Deletion
BC188	C3	1628	Deletion
BC204	C3	2535	Deletion
BC217	C3	1686	Deletion
BC235	C3	2210	Deletion
BC244	C3	2761	Deletion
BC264	C3	1717	Deletion
BC292	C3	2572	Deletion
BC310	C3	2827	Deletion
BC311	C2	2826	Deletion
BC315	C3	2377	Deletion
BC328	W1	4441	Deletion
BC332	C3	1600	Deletion
BC350	C3	1633	Deletion
BC360	C3	1283	Deletion
BC362	C3	1741	Deletion
BC382	W1	4543	Deletion
BC398	W1	6395	Deletion
BC404	W1	5410	Deletion
BC407	W1	6252	Deletion
BC418	W1	5038	Deletion
BC426	W1	5188	Deletion
BC434	W1	2555	Deletion
BC477	C3	2335	Deletion
BC475	C3	2548	Deletion
BC494	C2	3031	Deletion
BC498	C2	2887	Deletion
BC027	C3	3439	Insertion
BC040	C1	4119	Insertion
BC048	C3	2397	Insertion
BC100	C1	3362	Insertion
BC136	C3	2291	Insertion
BC170	C3	2194	Insertion
BC188	C3	2088	Insertion
BC204	C3	3141	Insertion
BC217	C3	2074	Insertion
BC235	C3	2558	Insertion
BC244	C3	3276	Insertion
BC264	C3	2152	Insertion
BC292	C3	2993	Insertion
BC310	C3	3335	Insertion
BC311	C2	3158	Insertion
BC315	C3	2904	Insertion
BC328	W1	5069	Insertion
BC332	C3	2070	Insertion
BC350	C3	2097	Insertion
BC360	C3	1665	Insertion
BC362	C3	2113	Insertion
BC382	W1	5092	Insertion
BC398	W1	7379	Insertion
BC404	W1	5705	Insertion
BC407	W1	6887	Insertion
BC418	W1	5841	Insertion
BC426	W1	5911	Insertion
BC434	W1	3066	Insertion
BC477	C3	2674	Insertion
BC475	C3	3014	Insertion
BC494	C2	3432	Insertion
BC498	C2	3475	Insertion
BC027	C3	23	Inversion
BC040	C1	29	Inversion
BC048	C3	13	Inversion
BC100	C1	19	Inversion
BC136	C3	6	Inversion
BC170	C3	11	Inversion
BC188	C3	14	Inversion
BC204	C3	15	Inversion
BC217	C3	12	Inversion
BC235	C3	11	Inversion
BC244	C3	13	Inversion
BC264	C3	15	Inversion
BC292	C3	21	Inversion
BC310	C3	19	Inversion
BC311	C2	26	Inversion
BC315	C3	20	Inversion
BC328	W1	21	Inversion
BC332	C3	12	Inversion
BC350	C3	11	Inversion
BC360	C3	8	Inversion
BC362	C3	11	Inversion
BC382	W1	24	Inversion
BC398	W1	31	Inversion
BC404	W1	33	Inversion
BC407	W1	22	Inversion
BC418	W1	29	Inversion
BC426	W1	31	Inversion
BC434	W1	10	Inversion
BC477	C3	17	Inversion
BC475	C3	21	Inversion
BC494	C2	22	Inversion
BC498	C2	22	Inversion
BC027	C3	4	Translocation
BC040	C1	0	Translocation
BC048	C3	1	Translocation
BC100	C1	3	Translocation
BC136	C3	0	Translocation
BC170	C3	1	Translocation
BC188	C3	0	Translocation
BC204	C3	2	Translocation
BC217	C3	1	Translocation
BC235	C3	1	Translocation
BC244	C3	3	Translocation
BC264	C3	1	Translocation
BC292	C3	3	Translocation
BC310	C3	3	Translocation
BC311	C2	3	Translocation
BC315	C3	1	Translocation
BC328	W1	0	Translocation
BC332	C3	0	Translocation
BC350	C3	1	Translocation
BC360	C3	0	Translocation
BC362	C3	0	Translocation
BC382	W1	0	Translocation
BC398	W1	2	Translocation
BC404	W1	3	Translocation
BC407	W1	3	Translocation
BC418	W1	5	Translocation
BC426	W1	3	Translocation
BC434	W1	0	Translocation
BC477	C3	3	Translocation
BC475	C3	0	Translocation
BC494	C2	3	Translocation
BC498	C2	0	Translocation

## Sheet: Fig. 3b
Fig. 3b The length of deletions and insertions
Type	Len
Deletion	56
Deletion	3272
Deletion	62
Deletion	52
Deletion	64
Deletion	54
Deletion	10248
Deletion	61
Deletion	233
Deletion	634
Deletion	3404
Deletion	106
Deletion	68
Deletion	75
Deletion	309
Deletion	89
Deletion	122
Deletion	51
Deletion	641
Deletion	887
Deletion	71
Deletion	716
Deletion	3749
Deletion	1625
Deletion	682
Deletion	436
Deletion	316
Deletion	606
Deletion	585
Deletion	412
Deletion	1195
Deletion	473
Deletion	265
Deletion	1155
Deletion	58
Deletion	72
Deletion	85
Deletion	59
Deletion	281
Deletion	165
Deletion	70
Deletion	59
Deletion	54
Deletion	300
Deletion	206
Deletion	2350
Deletion	368
Deletion	2317
Deletion	56
Deletion	2682
Deletion	57
Deletion	54
Deletion	1121
Deletion	133
Deletion	236
Deletion	60
Deletion	107
Deletion	52
Deletion	69
Deletion	199
Deletion	86
Deletion	7963
Deletion	1030
Deletion	14487
Deletion	91
Deletion	56
Deletion	69
Deletion	309
Deletion	152
Deletion	4155
Deletion	61
Deletion	86
Deletion	2801
Deletion	72
Deletion	3475
Deletion	6151
Deletion	481
Deletion	2715
Deletion	75
Deletion	79
Deletion	238
Deletion	3522
Deletion	434
Deletion	355
Deletion	330
Deletion	5205
Deletion	18257
Deletion	54
Deletion	342
Deletion	100
Deletion	207
Deletion	2066
Deletion	651
Deletion	651
Deletion	111
Deletion	56
Deletion	1213
Deletion	66
Deletion	58
Deletion	19918
Deletion	84
Deletion	6623
Deletion	58
Deletion	55
Deletion	144
Deletion	119
Deletion	91
Deletion	58
Deletion	109
Deletion	108
Deletion	52
Deletion	54
Deletion	62
Deletion	109
Deletion	591
Deletion	5732
Deletion	1370
Deletion	145
Deletion	52
Deletion	437
Deletion	365
Deletion	943
Deletion	51
Deletion	83
Deletion	354
Deletion	230
Deletion	1032
Deletion	81
Deletion	2680
Deletion	2680
Deletion	2682
Deletion	137
Deletion	51
Deletion	139
Deletion	1023
Deletion	1026
Deletion	977
Deletion	492
Deletion	328
Deletion	1179
Deletion	905
Deletion	220
Deletion	181
Deletion	3750
Deletion	160
Deletion	396
Deletion	18664
Deletion	8639
Deletion	1071
Deletion	138
Deletion	190
Deletion	831
Deletion	1662
Deletion	831
Deletion	85
Deletion	273
Deletion	124
Deletion	218
Deletion	68
Deletion	75
Deletion	73
Deletion	56
Deletion	137
Deletion	337
Deletion	89
Deletion	138
Deletion	6255
Deletion	72
Deletion	535
Deletion	864
Deletion	62
Deletion	90
Deletion	64
Deletion	87
Deletion	56
Deletion	70
Deletion	82
Deletion	88
Deletion	60
Deletion	1064
Deletion	461
Deletion	366
Deletion	74
Deletion	10343
Deletion	117
Deletion	134
Deletion	62
Deletion	76
Deletion	75
Deletion	216
Deletion	1107
Deletion	56
Deletion	898
Deletion	80
Deletion	799
Deletion	220
Deletion	219
Deletion	219
Deletion	67
Deletion	703
Deletion	4490
Deletion	158
Deletion	10627
Deletion	1662
Deletion	134
Deletion	51
Deletion	825
Deletion	124
Deletion	210
Deletion	52
Deletion	623
Deletion	625
Deletion	28802
Deletion	4020
Deletion	59
Deletion	109
Deletion	121
Deletion	159
Deletion	749
Deletion	60
Deletion	222
Deletion	614
Deletion	57
Deletion	60
Deletion	72
Deletion	52
Deletion	404
Deletion	493
Deletion	164
Deletion	104
Deletion	116
Deletion	58
Deletion	300
Deletion	1189
Deletion	2244
Deletion	2052
Deletion	51
Deletion	560
Deletion	1408
Deletion	206
Deletion	106
Deletion	108
Deletion	677
Deletion	1073
Deletion	1169
Deletion	1072
Deletion	132
Deletion	80
Deletion	64
Deletion	56
Deletion	982
Deletion	1129
Deletion	541
Deletion	403
Deletion	528
Deletion	157
Deletion	22813
Deletion	93
Deletion	64
Deletion	175
Deletion	62
Deletion	8630
Deletion	131
Deletion	1157
Deletion	9439
Deletion	54
Deletion	77
Deletion	56
Deletion	295
Deletion	65
Deletion	86
Deletion	177
Deletion	101
Deletion	160
Deletion	98
Deletion	106
Deletion	127
Deletion	74
Deletion	93
Deletion	68
Deletion	87
Deletion	65
Deletion	62
Deletion	62
Deletion	223
Deletion	278
Deletion	503
Deletion	26042
Deletion	19190
Deletion	293
Deletion	55
Deletion	5228
Deletion	431
Deletion	236
Deletion	4330
Deletion	251
Deletion	52
Deletion	5244
Deletion	173
Deletion	96
Deletion	84
Deletion	922
Deletion	60
Deletion	12561
Deletion	10058
Deletion	222
Deletion	195
Deletion	1908
Deletion	78
Deletion	982
Deletion	3727
Deletion	77
Deletion	1636
Deletion	406
Deletion	204
Deletion	53
Deletion	473
Deletion	685
Deletion	68
Deletion	79
Deletion	76
Deletion	64
Deletion	88
Deletion	68
Deletion	179
Deletion	83
Deletion	89
Deletion	123
Deletion	78
Deletion	53
Deletion	99
Deletion	155
Deletion	82
Deletion	299
Deletion	2224
Deletion	102
Deletion	56
Deletion	166
Deletion	178
Deletion	64
Deletion	1818
Deletion	1038
Deletion	60
Deletion	86
Deletion	112
Deletion	69
Deletion	204
Deletion	654
Deletion	73
Deletion	29406
Deletion	56
Deletion	70
Deletion	691
Deletion	11083
Deletion	1539
Deletion	852
Deletion	57
Deletion	14606
Deletion	10632
Deletion	211
Deletion	206
Deletion	718
Deletion	73
Deletion	61
Deletion	57
Deletion	77
Deletion	31420
Deletion	144
Deletion	1110
Deletion	9212
Deletion	58
Deletion	335
Deletion	58
Deletion	148
Deletion	848
Deletion	71
Deletion	1383
Deletion	241
Deletion	75
Deletion	998
Deletion	1483
Deletion	1911
Deletion	2612
Deletion	8717
Deletion	68
Deletion	5142
Deletion	6504
Deletion	377
Deletion	203
Deletion	1813
Deletion	655
Deletion	1311
Deletion	461
Deletion	110
Deletion	58
Deletion	60
Deletion	1731
Deletion	535
Deletion	81
Deletion	474
Deletion	8894
Deletion	61
Deletion	60
Deletion	51
Deletion	171
Deletion	172
Deletion	247
Deletion	2244
Deletion	149
Deletion	154
Deletion	5193
Deletion	94
Deletion	362
Deletion	13458
Deletion	67
Deletion	12463
Deletion	877
Deletion	2085
Deletion	266
Deletion	3842
Deletion	58
Deletion	110
Deletion	3972
Deletion	698
Deletion	121
Deletion	119
Deletion	1920
Deletion	8592
Deletion	5057
Deletion	137
Deletion	128
Deletion	70
Deletion	4137
Deletion	2737
Deletion	182
Deletion	207
Deletion	5774
Deletion	6272
Deletion	1112
Deletion	95
Deletion	346
Deletion	1435
Deletion	910
Deletion	382
Deletion	278
Deletion	976
Deletion	81
Deletion	66
Deletion	761
Deletion	72
Deletion	2298
Deletion	620
Deletion	5376
Deletion	10262
Deletion	10262
Deletion	10263
Deletion	11590
Deletion	580
Deletion	74
Deletion	53
Deletion	58
Deletion	62
Deletion	84
Deletion	142
Deletion	141
Deletion	141
Deletion	7771
Deletion	736
Deletion	325
Deletion	289
Deletion	207
Deletion	52
Deletion	117
Deletion	577
Deletion	115
Deletion	84
Deletion	55
Deletion	591
Deletion	68
Deletion	407
Deletion	66
Deletion	52
Deletion	2934
Deletion	54
Deletion	671
Deletion	65
Deletion	112
Deletion	54
Deletion	74
Deletion	1871
Deletion	56
Deletion	60
Deletion	70
Deletion	78
Deletion	758
Deletion	191
Deletion	53
Deletion	96
Deletion	12393
Deletion	52
Deletion	8118
Deletion	2647
Deletion	2879
Deletion	379
Deletion	401
Deletion	53
Deletion	1992
Deletion	7861
Deletion	11363
Deletion	82
Deletion	199
Deletion	66083
Deletion	68
Deletion	13806
Deletion	128
Deletion	174
Deletion	61
Deletion	8277
Deletion	2793
Deletion	531
Deletion	3376
Deletion	11432
Deletion	9177
Deletion	1677
Deletion	83
Deletion	202
Deletion	4307
Deletion	61
Deletion	79
Deletion	574
Deletion	1821
Deletion	442
Deletion	8839
Deletion	845
Deletion	1824
Deletion	5826
Deletion	1279
Deletion	5810
Deletion	810
Deletion	258
Deletion	608
Deletion	258
Deletion	1176
Deletion	73
Deletion	14866
Deletion	11589
Deletion	255
Deletion	71
Deletion	57
Deletion	53
Deletion	1925
Deletion	113
Deletion	60
Deletion	59
Deletion	503
Deletion	67
Deletion	254
Deletion	417
Deletion	157
Deletion	1688
Deletion	5345
Deletion	2309
Deletion	5550
Deletion	61
Deletion	26086
Deletion	10276
Deletion	361
Deletion	129
Deletion	58
Deletion	2421
Deletion	10286
Deletion	10285
Deletion	1660
Deletion	1701
Deletion	1701
Deletion	3973
Deletion	1404
Deletion	3570
Deletion	11510
Deletion	209
Deletion	15521
Deletion	14304
Deletion	74
Deletion	250
Deletion	37652
Deletion	12588
Deletion	2822
Deletion	190
Deletion	56
Deletion	782
Deletion	359
Deletion	69
Deletion	56
Deletion	3962
Deletion	5796
Deletion	1569
Deletion	95
Deletion	402
Deletion	176
Deletion	116
Deletion	376
Deletion	78
Deletion	1676
Deletion	1216
Deletion	475
Deletion	135
Deletion	70
Deletion	52
Deletion	54
Deletion	65
Deletion	5074
Deletion	2143
Deletion	73
Deletion	238
Deletion	320
Deletion	1492
Deletion	325
Deletion	117
Deletion	2653
Deletion	3984
Deletion	432
Deletion	252
Deletion	432
Deletion	748
Deletion	92
Deletion	542
Deletion	60
Deletion	15532
Deletion	308
Deletion	4043
Deletion	12823
Deletion	3992
Deletion	22204
Deletion	271
Deletion	66
Deletion	2816
Deletion	10278
Deletion	335
Deletion	11422
Deletion	11422
Deletion	13629
Deletion	121
Deletion	15542
Deletion	12336
Deletion	246
Deletion	81
Deletion	58
Deletion	1875
Deletion	81
Deletion	2131
Deletion	28897
Deletion	83
Deletion	3981
Deletion	2040
Deletion	2582
Deletion	101
Deletion	1393
Deletion	2480
Deletion	462
Deletion	4556
Deletion	939
Deletion	11590
Deletion	58
Deletion	132
Deletion	13972
Deletion	160
Deletion	350
Deletion	445
Deletion	548
Deletion	70
Deletion	13960
Deletion	10118
Deletion	419
Deletion	58
Deletion	391
Deletion	315
Deletion	10779
Deletion	4706
Deletion	510
Deletion	15583
Deletion	2408
Deletion	510
Deletion	3972
Deletion	10455
Deletion	8711
Deletion	27080
Deletion	11584
Deletion	2118
Deletion	66
Deletion	1161
Deletion	13940
Deletion	339
Deletion	51
Deletion	3224
Deletion	4578
Deletion	4579
Deletion	4440
Deletion	13950
Deletion	10113
Deletion	1770
Deletion	355
Deletion	79
Deletion	97
Deletion	137
Deletion	355
Deletion	17530
Deletion	133
Deletion	502
Deletion	93
Deletion	10997
Deletion	4466
Deletion	68
Deletion	58
Deletion	82
Deletion	15558
Deletion	51
Deletion	53
Deletion	2415
Deletion	121
Deletion	57
Deletion	2863
Deletion	2863
Deletion	139
Deletion	828
Deletion	3952
Deletion	1453
Deletion	173
Deletion	11707
Deletion	166
Deletion	105395
Deletion	2211
Deletion	15521
Deletion	143
Deletion	2985
Deletion	74
Deletion	427
Deletion	67
Deletion	11251
Deletion	11983
Deletion	484
Deletion	2565
Deletion	62
Deletion	4123
Deletion	77
Deletion	14614
Deletion	58
Deletion	1519
Deletion	1420
Deletion	225
Deletion	1831
Deletion	1314
Deletion	8345
Deletion	54
Deletion	448
Deletion	62
Deletion	11130
Deletion	787
Deletion	104
Deletion	182
Deletion	101
Deletion	549
Deletion	11533
Deletion	11535
Deletion	11028
Deletion	1548
Deletion	2748
Deletion	2135
Deletion	4945
Deletion	6154
Deletion	3080
Deletion	3077
Deletion	87
Deletion	3072
Deletion	3072
Deletion	2781
Deletion	189
Deletion	800
Deletion	353
Deletion	4400
Deletion	33872
Deletion	80
Deletion	2940
Deletion	96
Deletion	659
Deletion	506
Deletion	60
Deletion	63
Deletion	274
Deletion	110
Deletion	79
Deletion	110
Deletion	550
Deletion	5458
Deletion	73
Deletion	82
Deletion	202
Deletion	3970
Deletion	324
Deletion	4518
Deletion	14313
Deletion	10337
Deletion	51
Deletion	15329
Deletion	11360
Deletion	11944
Deletion	312
Deletion	1008
Deletion	61
Deletion	55
Deletion	89
Deletion	1077
Deletion	54
Deletion	7311
Deletion	452
Deletion	114
Deletion	467
Deletion	1574
Deletion	65
Deletion	4170
Deletion	156
Deletion	122
Deletion	189
Deletion	2512
Deletion	5588
Deletion	874
Deletion	990
Deletion	57
Deletion	2541
Deletion	69
Deletion	428
Deletion	121
Deletion	545
Deletion	67
Deletion	6917
Deletion	3063
Deletion	3054
Deletion	54026
Deletion	11415
Deletion	280
Deletion	3989
Deletion	273
Deletion	6524
Deletion	97
Deletion	1831
Deletion	3983
Deletion	4513
Deletion	3976
Deletion	13070
Deletion	64
Deletion	15570
Deletion	3970
Deletion	27648
Deletion	15570
Deletion	663
Deletion	478
Deletion	4137
Deletion	54
Deletion	9636
Deletion	11592
Deletion	11395
Deletion	81
Deletion	11526
Deletion	272
Deletion	147
Deletion	60
Deletion	7654
Deletion	4045
Deletion	4006
Deletion	14935
Deletion	3144
Deletion	442
Deletion	7668
Deletion	161
Deletion	3149
Deletion	7678
Deletion	52
Deletion	5887
Deletion	534
Deletion	1612
Deletion	7668
Deletion	1159
Deletion	340
Deletion	713
Deletion	713
Deletion	713
Deletion	714
Deletion	4045
Deletion	124
Deletion	63431
Deletion	456
Deletion	3969
Deletion	10913
Deletion	12319
Deletion	15556
Deletion	8542
Deletion	58
Deletion	4042
Deletion	146
Deletion	145
Deletion	1453
Deletion	107
Deletion	121
Deletion	407
Deletion	644
Deletion	142
Deletion	3430
Deletion	243
Deletion	1256
Deletion	5502
Deletion	842
Deletion	24279
Deletion	4294
Deletion	6839
Deletion	3222
Deletion	15218
Deletion	595
Deletion	1819
Deletion	1760
Deletion	135
Deletion	58
Deletion	15218
Deletion	756
Deletion	3211
Deletion	406
Deletion	784
Deletion	3966
Deletion	52
Deletion	1097
Deletion	8268
Deletion	3717
Deletion	1624
Deletion	1785
Deletion	65
Deletion	88
Deletion	63
Deletion	326
Deletion	150
Deletion	6858
Deletion	5934
Deletion	2890
Deletion	6198
Deletion	3559
Deletion	1308
Deletion	56
Deletion	1179
Deletion	223
Deletion	95
Deletion	675
Deletion	90
Deletion	129
Deletion	598
Deletion	2940
Deletion	118
Deletion	10307
Deletion	5986
Deletion	248
Deletion	3997
Deletion	3879
Deletion	134
Deletion	12896
Deletion	3987
Deletion	3972
Deletion	151
Deletion	633
Deletion	10384
Deletion	75
Deletion	231
Deletion	17049
Deletion	6028
Deletion	4028
Deletion	671
Deletion	3985
Deletion	807
Deletion	3158
Deletion	472
Deletion	891
Deletion	394
Deletion	191
Deletion	6616
Deletion	152
Deletion	269
Deletion	1868
Deletion	74
Deletion	86
Deletion	4039
Deletion	4454
Deletion	3546
Deletion	892
Deletion	322
Deletion	558
Deletion	4481
Deletion	6020
Deletion	272
Deletion	2213
Deletion	14622
Deletion	453
Deletion	211
Deletion	15095
Deletion	100
Deletion	3878
Deletion	11581
Deletion	13357
Deletion	4625
Deletion	14561
Deletion	10417
Deletion	3247
Deletion	3975
Deletion	108
Deletion	61
Deletion	15519
Deletion	2006
Deletion	101
Deletion	1258
Deletion	3694
Deletion	59
Deletion	1694
Deletion	57
Deletion	11556
Deletion	61
Deletion	12186
Deletion	3982
Deletion	209
Deletion	1748
Deletion	14228
Deletion	1765
Deletion	15525
Deletion	2543
Deletion	54
Deletion	4399
Deletion	1464
Deletion	950
Deletion	574
Deletion	564
Deletion	5904
Deletion	2052
Deletion	871
Deletion	529
Deletion	9121
Deletion	2181
Deletion	2903
Deletion	1887
Deletion	8645
Deletion	9337
Deletion	3305
Deletion	3305
Deletion	3498
Deletion	9983
Deletion	2760
Deletion	74
Deletion	128
Deletion	2627
Deletion	68
Deletion	10288
Deletion	8859
Deletion	2541
Deletion	8397
Deletion	15452
Deletion	73
Deletion	2750
Deletion	207
Deletion	1856
Deletion	4999
Deletion	15309
Deletion	11586
Deletion	15518
Deletion	86
Deletion	7626
Deletion	54
Deletion	1599
Deletion	110
Deletion	727
Deletion	66
Deletion	518
Deletion	77
Deletion	67
Deletion	11796
Deletion	51
Deletion	2566
Deletion	187
Deletion	13155
Deletion	17136
Deletion	2298
Deletion	285
Deletion	59
Deletion	6459
Deletion	54
Deletion	25203
Deletion	340
Deletion	3979
Deletion	869
Deletion	66
Deletion	4143
Deletion	92
Deletion	2952
Deletion	174
Deletion	709
Deletion	814
Deletion	257
Deletion	65
Deletion	10173
Deletion	104
Deletion	758
Deletion	52
Deletion	3957
Deletion	13866
Deletion	80
Deletion	663
Deletion	1344
Deletion	6408
Deletion	4287
Deletion	2122
Deletion	4287
Deletion	2143
Deletion	2165
Deletion	23049
Deletion	11531
Deletion	21465
Deletion	123
Deletion	14372
Deletion	1074
Deletion	867
Deletion	1960
Deletion	831
Deletion	14286
Deletion	25734
Deletion	10804
Deletion	165
Deletion	8420
Deletion	2458
Deletion	125
Deletion	264
Deletion	27546
Deletion	11566
Deletion	53
Deletion	1882
Deletion	83
Deletion	295
Deletion	403
Deletion	62
Deletion	1101
Deletion	11584
Deletion	224
Deletion	2500
Deletion	1708
Deletion	53
Deletion	57
Deletion	1033
Deletion	8807
Deletion	88
Deletion	194
Deletion	10687
Deletion	302
Deletion	5508
Deletion	127
Deletion	548
Deletion	8694
Deletion	6189
Deletion	68
Deletion	54
Deletion	3469
Deletion	3470
Deletion	333
Deletion	595
Deletion	61
Deletion	74
Deletion	58
Deletion	85
Deletion	497
Deletion	96
Deletion	26195
Deletion	26274
Deletion	79
Deletion	13222
Deletion	13143
Deletion	13143
Deletion	79
Deletion	79
Deletion	56
Deletion	86
Deletion	8630
Deletion	58
Deletion	82
Deletion	27082
Deletion	11558
Deletion	11558
Deletion	11560
Deletion	91
Deletion	220
Deletion	110
Deletion	24197
Deletion	1068
Deletion	379
Deletion	1223
Deletion	12381
Deletion	829
Deletion	426
Deletion	90
Deletion	84
Deletion	536
Deletion	57
Deletion	709
Deletion	627
Deletion	97
Deletion	100
Deletion	15669
Deletion	16135
Deletion	92
Deletion	14751
Deletion	53
Deletion	56
Deletion	3980
Deletion	56
Deletion	51
Deletion	158
Deletion	57
Deletion	38733
Deletion	11595
Deletion	79
Deletion	112
Deletion	2133
Deletion	336
Deletion	52
Deletion	5736
Deletion	422
Deletion	67
Deletion	1634
Deletion	261
Deletion	376
Deletion	461
Deletion	134
Deletion	59
Deletion	61
Deletion	92
Deletion	570
Deletion	4336
Deletion	2377
Deletion	10858
Deletion	5106
Deletion	10534
Deletion	234
Deletion	89
Deletion	10010
Deletion	3381
Deletion	51
Deletion	119
Deletion	3160
Deletion	554
Deletion	4005
Deletion	68
Deletion	3267
Deletion	14372
Deletion	402
Deletion	12987
Deletion	57
Deletion	15541
Deletion	157
Deletion	95
Deletion	7021
Deletion	95
Deletion	51
Deletion	54
Deletion	87
Deletion	58
Deletion	414
Deletion	15556
Deletion	171
Deletion	229
Deletion	245
Deletion	14401
Deletion	66
Deletion	12957
Deletion	126
Deletion	15534
Deletion	104
Deletion	403
Deletion	71
Deletion	136
Deletion	803
Deletion	563
Deletion	11077
Deletion	55
Deletion	56
Deletion	68
Deletion	70
Deletion	575
Deletion	9194
Deletion	3980
Deletion	15530
Deletion	6657
Deletion	223
Deletion	183
Deletion	1243
Deletion	141
Deletion	2000
Deletion	79
Deletion	8886
Deletion	139
Deletion	2354
Deletion	615
Deletion	15189
Deletion	11581
Deletion	11208
Deletion	53
Deletion	62
Deletion	74
Deletion	115
Deletion	95
Deletion	75
Deletion	60
Deletion	57
Deletion	1161
Deletion	342
Deletion	76
Deletion	267
Deletion	62
Deletion	2553
Deletion	1135
Deletion	1782
Deletion	72
Deletion	688
Deletion	4294
Deletion	67
Deletion	606
Deletion	876
Deletion	80
Deletion	216
Deletion	108
Deletion	1678
Deletion	1154
Deletion	306
Deletion	657
Deletion	53
Deletion	242
Deletion	518
Deletion	51
Deletion	76
Deletion	58
Deletion	85
Deletion	111
Deletion	218
Deletion	182
Deletion	61
Deletion	7944
Deletion	3207
Deletion	111
Deletion	11642
Deletion	112
Deletion	2682
Deletion	9606
Deletion	6680
Deletion	77
Deletion	77
Deletion	247
Deletion	220
Deletion	3082
Deletion	425
Deletion	604
Deletion	101
Deletion	77
Deletion	53
Deletion	52
Deletion	52
Deletion	31795
Deletion	51
Deletion	59
Deletion	10288
Deletion	218
Deletion	66
Deletion	8893
Deletion	375
Deletion	254
Deletion	297
Deletion	809
Deletion	129
Deletion	1353
Deletion	317
Deletion	52
Deletion	1708
Deletion	56
Deletion	72
Deletion	296
Deletion	99
Deletion	74
Deletion	96
Deletion	1332
Deletion	101
Deletion	104
Deletion	86
Deletion	54
Deletion	1817
Deletion	15310
Deletion	15311
Deletion	15311
Deletion	15317
Deletion	96
Deletion	240
Deletion	457
Deletion	1270
Deletion	56
Deletion	155
Deletion	148
Deletion	64
Deletion	4046
Deletion	52
Deletion	166
Deletion	151
Deletion	8441
Deletion	60
Deletion	51
Deletion	106
Deletion	296
Deletion	354
Deletion	88
Deletion	393
Deletion	364
Deletion	68
Deletion	57
Deletion	56
Deletion	64
Deletion	56
Deletion	1080
Deletion	213
Deletion	99
Deletion	62
Deletion	271
Deletion	53
Deletion	1115
Deletion	224
Deletion	58
Deletion	486
Deletion	585
Deletion	166
Deletion	84
Deletion	78
Deletion	100
Deletion	185
Deletion	737
Deletion	1184
Deletion	659
Deletion	918
Deletion	223
Deletion	4164
Deletion	1516
Deletion	75
Deletion	125
Deletion	57
Deletion	12896
Deletion	723
Deletion	2523
Deletion	65
Deletion	845
Deletion	7012
Deletion	87
Deletion	95
Deletion	126
Deletion	138
Deletion	207
Deletion	97
Deletion	63
Deletion	4441
Deletion	10706
Deletion	116
Deletion	118
Deletion	162
Deletion	1117
Deletion	63
Deletion	57
Deletion	88
Deletion	90
Deletion	3305
Deletion	1112
Deletion	777
Deletion	191
Deletion	194
Deletion	479
Deletion	3266
Deletion	141
Deletion	81
Deletion	67
Deletion	227
Deletion	108
Deletion	12571
Deletion	55
Deletion	77
Deletion	78
Deletion	143
Deletion	1952
Deletion	476
Deletion	1511
Deletion	92
Deletion	1011
Deletion	489
Deletion	1139
Deletion	528
Deletion	141
Deletion	990
Deletion	221
Deletion	1897
Deletion	1224
Deletion	24796
Deletion	1130
Deletion	132
Deletion	70
Deletion	744
Deletion	757
Deletion	72
Deletion	84
Deletion	56
Deletion	84
Deletion	64
Deletion	88
Deletion	54
Deletion	64
Deletion	82
Deletion	66
Deletion	76
Deletion	60
Deletion	78
Deletion	486
Deletion	53
Deletion	60
Deletion	166
Deletion	163
Deletion	1373
Deletion	1109
Deletion	57
Deletion	609
Deletion	772
Deletion	72
Deletion	52
Deletion	113
Deletion	1062
Deletion	277
Deletion	58
Deletion	6705
Deletion	157
Deletion	58
Deletion	52
Deletion	181
Deletion	162
Deletion	15799
Deletion	102
Deletion	642
Deletion	353
Deletion	1058
Deletion	387
Deletion	79
Deletion	101
Deletion	58
Deletion	84
Deletion	76
Deletion	79
Deletion	167
Deletion	108
Deletion	56
Deletion	90
Deletion	52
Deletion	5326
Deletion	62
Deletion	64
Deletion	4502
Deletion	254
Deletion	127
Deletion	115
Deletion	116
Deletion	407
Deletion	104
Deletion	227
Deletion	4862
Deletion	59
Deletion	74
Deletion	293
Deletion	1005
Deletion	265
Deletion	917
Deletion	117
Deletion	53
Deletion	6893
Deletion	1815
Deletion	485
Deletion	469
Deletion	1306
Deletion	64
Deletion	70
Deletion	73
Deletion	866
Deletion	89
Deletion	68
Deletion	623
Deletion	82
Deletion	107
Deletion	51
Deletion	77
Deletion	54
Deletion	422
Deletion	54
Deletion	55
Deletion	299
Deletion	133
Deletion	1385
Deletion	4277
Deletion	3980
Deletion	9570
Deletion	122
Deletion	117
Deletion	226
Deletion	484
Deletion	178
Deletion	170
Deletion	429
Deletion	56
Deletion	116
Deletion	72
Deletion	95
Deletion	88
Deletion	76
Deletion	57
Deletion	55
Deletion	56
Deletion	60
Deletion	70
Deletion	64
Deletion	4049
Deletion	90
Deletion	187
Deletion	9598
Deletion	10004
Deletion	81
Deletion	1079
Deletion	113
Deletion	826
Deletion	102
Deletion	98
Deletion	211
Deletion	4136
Deletion	387
Deletion	128
Deletion	57
Deletion	375
Deletion	84
Deletion	69
Deletion	1184
Deletion	119
Deletion	275
Deletion	88
Deletion	74
Deletion	88
Deletion	58
Deletion	316
Deletion	665
Deletion	300
Deletion	57
Deletion	134
Deletion	52
Deletion	550
Deletion	58
Deletion	54
Deletion	272
Deletion	58
Deletion	55
Deletion	1098
Deletion	52
Deletion	9026
Deletion	97
Deletion	217
Deletion	3694
Deletion	1266
Deletion	382
Deletion	81
Deletion	1099
Deletion	4074
Deletion	324
Deletion	66
Deletion	58
Deletion	193
Deletion	1057
Deletion	508
Deletion	631
Deletion	12279
Deletion	71
Deletion	156
Deletion	100
Deletion	854
Deletion	1367
Deletion	1196
Deletion	160
Deletion	828
Deletion	56
Deletion	195
Deletion	75
Deletion	662
Deletion	1486
Deletion	3469
Deletion	77
Deletion	57
Deletion	33187
Deletion	14730
Deletion	321
Deletion	1355
Deletion	486
Deletion	83
Deletion	53
Deletion	1464
Deletion	124
Deletion	71
Deletion	13468
Deletion	192
Deletion	194
Deletion	54
Deletion	597
Deletion	90
Deletion	103
Deletion	59
Deletion	56
Deletion	66
Deletion	76
Deletion	63
Deletion	200
Deletion	59
Deletion	57
Deletion	60
Deletion	75
Deletion	81
Deletion	65
Deletion	219
Deletion	85
Deletion	9378
Deletion	65
Deletion	1654
Deletion	3026
Deletion	231
Deletion	155
Deletion	128
Deletion	108
Deletion	77
Deletion	494
Deletion	78
Deletion	78
Deletion	910
Deletion	1096
Deletion	1096
Deletion	114
Deletion	10737
Deletion	56
Deletion	4048
Deletion	231
Deletion	313
Deletion	56
Deletion	300
Deletion	526
Deletion	1273
Deletion	188
Deletion	403
Deletion	132
Deletion	55
Deletion	54
Deletion	125
Deletion	87
Deletion	463
Deletion	82
Deletion	312
Deletion	85
Deletion	146
Deletion	76
Deletion	52
Deletion	252
Deletion	407
Deletion	105
Deletion	105
Deletion	117
Deletion	107
Deletion	121
Deletion	144
Deletion	571
Deletion	906
Deletion	1463
Deletion	83
Deletion	71
Deletion	152
Deletion	60
Deletion	68
Deletion	83
Deletion	955
Deletion	619
Deletion	52
Deletion	583
Deletion	595
Deletion	62
Deletion	130
Deletion	7011
Deletion	340
Deletion	1941
Deletion	175
Deletion	309
Deletion	82
Deletion	75
Deletion	293
Deletion	64
Deletion	1271
Deletion	58
Deletion	101
Deletion	55
Deletion	1194
Deletion	64
Deletion	69
Deletion	1300
Deletion	1155
Deletion	743
Deletion	51
Deletion	65
Deletion	156
Deletion	70
Deletion	54
Deletion	113
Deletion	746
Deletion	4870
Deletion	308
Deletion	51
Deletion	285
Deletion	363
Deletion	6914
Deletion	27972
Deletion	34163
Deletion	22783
Deletion	34160
Deletion	26190
Deletion	625
Deletion	1088
Deletion	59
Deletion	88
Deletion	704
Deletion	64
Deletion	5810
Deletion	53
Deletion	2053
Deletion	2396
Deletion	998
Deletion	52
Deletion	1237
Deletion	1223
Deletion	3644
Deletion	65
Deletion	59
Deletion	139
Deletion	4047
Deletion	145
Deletion	1490
Deletion	1023
Deletion	51
Deletion	119
Deletion	720
Deletion	86
Deletion	77
Deletion	55
Deletion	75
Deletion	98
Deletion	7777
Deletion	527
Deletion	9939
Deletion	1099
Deletion	391
Deletion	11984
Deletion	313
Deletion	548
Deletion	53
Deletion	9935
Deletion	69
Deletion	119
Deletion	58
Deletion	74
Deletion	67
Deletion	2320
Deletion	1141
Deletion	285
Deletion	9292
Deletion	4700
Deletion	1192
Deletion	146
Deletion	289
Deletion	53
Deletion	1754
Deletion	1114
Deletion	60
Deletion	62
Deletion	122
Deletion	605
Deletion	67
Deletion	67
Deletion	148
Deletion	195
Deletion	188
Deletion	63
Deletion	403
Deletion	372
Deletion	194
Deletion	3959
Deletion	94
Deletion	179
Deletion	55
Deletion	1099
Deletion	12161
Deletion	8697
Deletion	4233
Deletion	8466
Deletion	4234
Deletion	51
Deletion	3500
Deletion	5312
Deletion	66
Deletion	57
Deletion	56
Deletion	58
Deletion	287
Deletion	67
Deletion	8765
Deletion	1144
Deletion	1234
Deletion	70
Deletion	84
Deletion	51
Deletion	58
Deletion	84
Deletion	97
Deletion	78
Deletion	1051
Deletion	83
Deletion	90
Deletion	727
Deletion	749
Deletion	71
Deletion	1208
Deletion	11823
Deletion	2498
Deletion	54
Deletion	6283
Deletion	5182
Deletion	141
Deletion	573
Deletion	1747
Deletion	62
Deletion	68
Deletion	61
Deletion	60
Deletion	58
Deletion	57
Deletion	146
Deletion	67
Deletion	54
Deletion	173
Deletion	3825
Deletion	58
Deletion	4462
Deletion	104
Deletion	2055
Deletion	2055
Deletion	1388
Deletion	487
Deletion	1011
Deletion	1647
Deletion	426
Deletion	1593
Deletion	1719
Deletion	61
Deletion	1732
Deletion	54
Deletion	90
Deletion	56
Deletion	58
Deletion	446
Deletion	1112
Deletion	54
Deletion	7952
Deletion	114
Deletion	159
Deletion	88
Deletion	162
Deletion	54
Deletion	52
Deletion	137
Deletion	335
Deletion	68
Deletion	856
Deletion	1429
Deletion	1432
Deletion	66
Deletion	236
Deletion	6828
Deletion	128
Deletion	148
Deletion	684
Deletion	172
Deletion	57
Deletion	83
Deletion	118
Deletion	236
Deletion	2317
Deletion	1613
Deletion	311
[truncated: 48,517 more rows]

## Sheet: Fig. 3c
Fig. 3c number of shared and nonredundant PAVs
freq	coreSV	panSV
1	13711	13711
2	10232	16625
3	5804	19986
4	3065	24632
5	2382	26950
6	1577	29585
7	1235	31433
8	627	34381
9	482	35941
10	407	37291
11	371	38569
12	366	39726
13	311	40729
14	280	41656
15	276	42776
16	251	43583
17	227	44510
18	209	45188
19	197	45858
20	190	46386
21	178	46765
22	166	47260
23	155	47747
24	151	48209
25	146	48554
26	146	48922
27	138	49232
28	131	49496
29	120	49817
30	120	50093
31	94	50481
32	79	50689

## Sheet: Fig. 3d
Fig. 3d Genic location distribution of Non-TE/TE PAV
PAV Chr	PAV Start	PAV End	PAV Repeat class	PAV location
Chr01	10083	10083	Non-TE	Down2k
Chr01	95139	95139	Non-TE	Genic
Chr01	146176	146176	Non-TE	Up2k
Chr01	229987	229987	Non-TE	Genic
Chr01	230492	230492	Non-TE	Genic
Chr01	233502	233502	Non-TE	Inter-Genic
Chr01	247676	247676	Non-TE	Down2k
Chr01	270878	270878	Non-TE	Genic
Chr01	302769	302769	Non-TE	Inter-Genic
Chr01	312417	312426	Non-TE	Up2k
Chr01	316578	316578	Non-TE	Genic
Chr01	321397	321397	Non-TE	Inter-Genic
Chr01	321410	321410	Non-TE	Inter-Genic
Chr01	361763	361763	Non-TE	Inter-Genic
Chr01	367986	367986	LTR/Copia	Inter-Genic
Chr01	397050	397050	Non-TE	Genic
Chr01	448619	448619	Non-TE	Genic
Chr01	573138	573138	LTR/Gypsy	Down2k
Chr01	610117	610117	Non-TE	Up2k
Chr01	610146	610146	Non-TE	Up2k
Chr01	716812	716812	Non-TE	Genic
Chr01	734908	734908	Non-TE	Down2k
Chr01	994612	994612	Non-TE	Inter-Genic
Chr01	1092951	1092951	Non-TE	Down2k
Chr01	1185492	1185492	Non-TE	Down2k
Chr01	1233511	1233511	Non-TE	Down2k
Chr01	1619136	1619136	DNA/PIF-Harbinger	Down2k
Chr01	1620434	1620434	Other TEs	Down2k
Chr01	1682689	1682689	Non-TE	Genic
Chr01	1733572	1733572	Other TEs	Down2k
Chr01	1770819	1770819	Non-TE	Inter-Genic
Chr01	1872905	1872905	Non-TE	Inter-Genic
Chr01	2565316	2565316	Non-TE	Genic
Chr01	2625923	2625923	Non-TE	Down2k
Chr01	2663456	2663456	LTR/Gypsy	Inter-Genic
Chr01	2767575	2767575	Non-TE	Genic
Chr01	2874732	2874732	Non-TE	Genic
Chr01	3162554	3162554	Non-TE	Down2k
Chr01	3264806	3264806	Non-TE	Inter-Genic
Chr01	3301346	3301346	LTR/Gypsy	Inter-Genic
Chr01	3387168	3387168	Non-TE	Down2k
Chr01	3388866	3388866	Non-TE	Inter-Genic
Chr01	3413738	3413738	Non-TE	Genic
Chr01	3417650	3417650	Non-TE	Up2k
Chr01	3490317	3490317	LTR/Gypsy	Inter-Genic
Chr01	3517978	3517978	Non-TE	Up2k
Chr01	3586402	3586402	Non-TE	Down2k
Chr01	3598224	3598224	Non-TE	Inter-Genic
Chr01	3615684	3615684	Non-TE	Up2k
Chr01	3632430	3632430	Non-TE	Inter-Genic
Chr01	3716982	3716982	LTR/Gypsy	Inter-Genic
Chr01	3768096	3768096	Non-TE	Inter-Genic
Chr01	3768240	3768240	Non-TE	Inter-Genic
Chr01	3796016	3796016	Non-TE	Inter-Genic
Chr01	3860978	3860978	Non-TE	Down2k
Chr01	3929987	3929987	Non-TE	Inter-Genic
Chr01	3959409	3959409	Non-TE	Inter-Genic
Chr01	3959419	3959419	Non-TE	Inter-Genic
Chr01	3959494	3959494	Non-TE	Inter-Genic
Chr01	4139082	4139087	Non-TE	Genic
Chr01	4333167	4333167	Non-TE	Inter-Genic
Chr01	4595742	4595742	Non-TE	Inter-Genic
Chr01	4615035	4615035	Non-TE	Genic
Chr01	4653641	4653641	LTR/Gypsy	Inter-Genic
Chr01	4653809	4653810	LTR/Gypsy	Inter-Genic
Chr01	4767459	4767459	Non-TE	Genic
Chr01	4852869	4852869	Non-TE	Inter-Genic
Chr01	4868459	4868459	Non-TE	Genic
Chr01	4870206	4870206	Non-TE	Up2k
Chr01	4909459	4909459	Non-TE	Up2k
Chr01	4948835	4948835	LTR/Unknown	Inter-Genic
Chr01	5042637	5042637	Non-TE	Up2k
Chr01	5178927	5178927	Non-TE	Genic
Chr01	5245540	5245540	LTR/Gypsy	Inter-Genic
Chr01	5266791	5266795	Non-TE	Inter-Genic
Chr01	5268869	5268869	LTR/Gypsy	Inter-Genic
Chr01	5275812	5275812	LTR/Gypsy	Inter-Genic
Chr01	5280678	5280688	LTR/Gypsy	Down2k
Chr01	5384153	5384153	Non-TE	Genic
Chr01	5395800	5395800	Non-TE	Up2k
Chr01	5452055	5452055	LTR/Gypsy	Inter-Genic
Chr01	5458282	5458282	Non-TE	Up2k
Chr01	5488954	5488954	Non-TE	Inter-Genic
Chr01	5491264	5491264	Non-TE	Up2k
Chr01	5493603	5493603	Non-TE	Genic
Chr01	5532730	5532730	Non-TE	Genic
Chr01	5611019	5611019	LTR/Gypsy	Inter-Genic
Chr01	5688296	5688296	LTR/Gypsy	Inter-Genic
Chr01	5800244	5800244	LTR/Copia	Genic
Chr01	5946994	5946994	Non-TE	Genic
Chr01	6059464	6059464	Non-TE	Up2k
Chr01	6068267	6068267	Non-TE	Inter-Genic
Chr01	6348369	6348369	Non-TE	Inter-Genic
Chr01	6490177	6490177	Non-TE	Down2k
Chr01	6604145	6604145	Non-TE	Down2k
Chr01	6659995	6659995	LTR/Copia	Up2k
Chr01	7576577	7576577	Non-TE	Inter-Genic
Chr01	8025682	8025682	Non-TE	Genic
Chr01	8103592	8103592	Non-TE	Down2k
Chr01	8103637	8103637	Non-TE	Down2k
Chr01	8209187	8209187	Non-TE	Up2k
Chr01	8226714	8226714	Non-TE	Inter-Genic
Chr01	8257620	8257620	Non-TE	Up2k
Chr01	8487309	8487309	LTR/Gypsy	Inter-Genic
Chr01	8537785	8537785	LTR/Copia	Inter-Genic
Chr01	8549561	8549561	LTR/Gypsy	Inter-Genic
Chr01	8559957	8559957	LTR/Gypsy	Inter-Genic
Chr01	8613396	8613396	LTR/Gypsy	Inter-Genic
Chr01	8646675	8646675	Non-TE	Genic
Chr01	8659672	8659672	LTR/Gypsy	Inter-Genic
Chr01	8723810	8723810	DNA/hAT	Inter-Genic
Chr01	8805295	8805295	Non-TE	Inter-Genic
Chr01	8926970	8926970	Non-TE	Inter-Genic
Chr01	8933257	8933257	Non-TE	Inter-Genic
Chr01	8936556	8936556	Non-TE	Inter-Genic
Chr01	8937481	8937481	Non-TE	Inter-Genic
Chr01	8938552	8938552	Non-TE	Inter-Genic
Chr01	8942118	8942118	Non-TE	Genic
Chr01	8948664	8948672	Non-TE	Up2k
Chr01	8948705	8948705	Non-TE	Up2k
Chr01	8954314	8954316	Non-TE	Up2k
Chr01	9129776	9129776	Non-TE	Down2k
Chr01	9293635	9293635	Non-TE	Down2k
Chr01	9377113	9377113	Non-TE	Inter-Genic
Chr01	9381986	9381986	Non-TE	Genic
Chr01	9431540	9431540	Non-TE	Inter-Genic
Chr01	9505879	9505879	Non-TE	Inter-Genic
Chr01	9506269	9506269	Non-TE	Inter-Genic
Chr01	9517824	9517824	Non-TE	Inter-Genic
Chr01	9543333	9543333	Non-TE	Up2k
Chr01	9547297	9547297	Non-TE	Inter-Genic
Chr01	9572623	9572623	Non-TE	Genic
Chr01	9584288	9584288	Non-TE	Inter-Genic
Chr01	9871870	9871870	LTR/Copia	Inter-Genic
Chr01	9944636	9944636	Non-TE	Inter-Genic
Chr01	10025669	10025669	LTR/Gypsy	Inter-Genic
Chr01	10059131	10059131	Non-TE	Down2k
Chr01	10262829	10262829	Non-TE	Inter-Genic
Chr01	10285219	10285219	DNA/MULE-MuDR	Inter-Genic
Chr01	10367470	10367470	DNA/hAT	Inter-Genic
Chr01	10600805	10600805	Non-TE	Inter-Genic
Chr01	10817998	10817998	Non-TE	Inter-Genic
Chr01	10888967	10888967	Non-TE	Genic
Chr01	11121906	11121906	Non-TE	Down2k
Chr01	11168712	11168712	Non-TE	Genic
Chr01	11256318	11256318	Non-TE	Genic
Chr01	11433548	11433548	LTR/Gypsy	Inter-Genic
Chr01	11533342	11533342	Non-TE	Up2k
Chr01	11570440	11570440	LTR/Gypsy	Inter-Genic
Chr01	11606669	11606669	Other TEs	Down2k
Chr01	11618406	11618406	Non-TE	Inter-Genic
Chr01	11650220	11650220	Non-TE	Inter-Genic
Chr01	11650220	11650220	Non-TE	Inter-Genic
Chr01	11661405	11661405	Non-TE	Inter-Genic
Chr01	11661419	11661419	Non-TE	Inter-Genic
Chr01	11675706	11675706	Non-TE	Inter-Genic
Chr01	11689101	11689101	Non-TE	Inter-Genic
Chr01	11754696	11754696	LTR/Copia	Up2k
Chr01	11771452	11771452	DNA/PIF-Harbinger	Inter-Genic
Chr01	11781634	11781634	Non-TE	Genic
Chr01	11791534	11791534	Non-TE	Up2k
Chr01	11852303	11852303	Non-TE	Inter-Genic
Chr01	11852322	11852322	Non-TE	Inter-Genic
Chr01	11859905	11859905	Non-TE	Genic
Chr01	11874094	11874094	Non-TE	Up2k
Chr01	11877496	11877496	Non-TE	Down2k
Chr01	11902317	11902317	Non-TE	Genic
Chr01	11903619	11903619	Non-TE	Genic
Chr01	11907382	11907382	LTR/Gypsy	Genic
Chr01	11917942	11917944	LTR/Gypsy	Genic
Chr01	11919865	11919865	Non-TE	Genic
Chr01	11983223	11983223	LTR/Gypsy	Inter-Genic
Chr01	11983245	11983245	LTR/Gypsy	Inter-Genic
Chr01	11994567	11994567	Non-TE	Down2k
Chr01	11994579	11994579	Non-TE	Down2k
Chr01	11997391	11997391	Other TEs	Up2k
Chr01	12031643	12031643	Non-TE	Genic
Chr01	12164626	12164626	LTR/Gypsy	Up2k
Chr01	12179203	12179203	LTR/Gypsy	Inter-Genic
Chr01	12245256	12245256	Non-TE	Inter-Genic
Chr01	12340208	12340208	Non-TE	Inter-Genic
Chr01	12341747	12341747	Non-TE	Inter-Genic
Chr01	12351025	12351025	Other TEs	Down2k
Chr01	12362551	12362551	Non-TE	Inter-Genic
Chr01	12382462	12382462	Non-TE	Inter-Genic
Chr01	12383394	12383394	DNA/CMC-EnSpm	Inter-Genic
Chr01	12420642	12420642	Non-TE	Genic
Chr01	12430075	12430075	Non-TE	Inter-Genic
Chr01	12439801	12439801	Non-TE	Inter-Genic
Chr01	12458497	12458497	Non-TE	Genic
Chr01	12515309	12515309	Non-TE	Down2k
Chr01	12541961	12541961	Non-TE	Down2k
Chr01	12575496	12575496	LTR/Gypsy	Down2k
Chr01	12593509	12593509	DNA/CMC-EnSpm	Inter-Genic
Chr01	12606481	12606481	Non-TE	Down2k
Chr01	12843049	12843049	LTR/Gypsy	Inter-Genic
Chr01	12865723	12865723	LTR/Gypsy	Inter-Genic
Chr01	12936661	12936661	Non-TE	Up2k
Chr01	13174616	13174616	Non-TE	Down2k
Chr01	13177054	13177054	Non-TE	Up2k
Chr01	13184632	13184632	Non-TE	Inter-Genic
Chr01	13306300	13306300	Non-TE	Inter-Genic
Chr01	13314273	13314273	Non-TE	Up2k
Chr01	13500219	13500219	Non-TE	Inter-Genic
Chr01	13599003	13599003	Non-TE	Inter-Genic
Chr01	13669300	13669300	LTR/Gypsy	Inter-Genic
Chr01	13671931	13671931	LTR/Gypsy	Inter-Genic
Chr01	13672259	13672259	LTR/Gypsy	Inter-Genic
Chr01	13674055	13674055	LTR/Gypsy	Inter-Genic
Chr01	13680174	13680174	LTR/Gypsy	Inter-Genic
Chr01	13680410	13680410	LTR/Gypsy	Inter-Genic
Chr01	13682900	13682900	LTR/Gypsy	Inter-Genic
Chr01	13683298	13683298	LTR/Gypsy	Inter-Genic
Chr01	13684953	13684953	LTR/Gypsy	Inter-Genic
Chr01	13685631	13685631	LTR/Gypsy	Inter-Genic
Chr01	13686029	13686029	LTR/Gypsy	Inter-Genic
Chr01	13736750	13736750	Non-TE	Genic
Chr01	13755940	13755940	Non-TE	Genic
Chr01	13843660	13843660	Non-TE	Inter-Genic
Chr01	13874228	13874228	Non-TE	Inter-Genic
Chr01	13880115	13880115	Non-TE	Genic
Chr01	13888261	13888261	Non-TE	Inter-Genic
Chr01	13888270	13888270	Non-TE	Inter-Genic
Chr01	13888412	13888412	Non-TE	Inter-Genic
Chr01	13892313	13892313	Non-TE	Inter-Genic
Chr01	13897961	13897961	Non-TE	Inter-Genic
Chr01	14010588	14010588	Other TEs	Inter-Genic
Chr01	14025179	14025179	Non-TE	Down2k
Chr01	14046003	14046003	Non-TE	Inter-Genic
Chr01	14046120	14046120	Non-TE	Inter-Genic
Chr01	14050538	14050538	Non-TE	Inter-Genic
Chr01	14050560	14050560	Non-TE	Inter-Genic
Chr01	14050583	14050583	Non-TE	Inter-Genic
Chr01	14121523	14121523	Non-TE	Inter-Genic
Chr01	14122762	14122771	Non-TE	Down2k
Chr01	14126934	14126934	Non-TE	Up2k
Chr01	14149722	14149722	Non-TE	Inter-Genic
Chr01	14408030	14408030	Non-TE	Inter-Genic
Chr01	14516974	14516978	DNA/PIF-Harbinger	Inter-Genic
Chr01	14733480	14733480	Non-TE	Up2k
Chr01	14798939	14798939	LTR/Copia	Up2k
Chr01	14846532	14846532	LTR/Gypsy	Inter-Genic
Chr01	14872276	14872276	Non-TE	Genic
Chr01	14894459	14894464	Non-TE	Inter-Genic
Chr01	15043623	15043623	LTR/Gypsy	Up2k
Chr01	15190767	15190767	Non-TE	Down2k
Chr01	15279028	15279028	DNA/PIF-Harbinger	Inter-Genic
Chr01	15372775	15372775	DNA/CMC-EnSpm	Inter-Genic
Chr01	15518643	15518643	LTR/Gypsy	Inter-Genic
Chr01	15518652	15518652	LTR/Gypsy	Inter-Genic
Chr01	15551925	15551925	Non-TE	Up2k
Chr01	15609447	15609447	Non-TE	Up2k
Chr01	15668452	15668452	LTR/Gypsy	Inter-Genic
Chr01	15790873	15790873	Non-TE	Inter-Genic
Chr01	15906596	15906596	Non-TE	Up2k
Chr01	15975262	15975262	LTR/Gypsy	Inter-Genic
Chr01	15985302	15985302	Non-TE	Genic
Chr01	16031422	16031422	LTR/Gypsy	Inter-Genic
Chr01	16171457	16171457	Non-TE	Up2k
Chr01	16176683	16176683	LTR/Copia	Genic
Chr01	16194774	16194774	Other TEs	Up2k
Chr01	16211121	16211121	DNA/CMC-EnSpm	Inter-Genic
Chr01	16290726	16290726	Non-TE	Genic
Chr01	16319188	16319188	DNA/CMC-EnSpm	Inter-Genic
Chr01	16334524	16334524	Non-TE	Down2k
Chr01	16395989	16395989	Non-TE	Up2k
Chr01	16445863	16445863	LTR/Gypsy	Inter-Genic
Chr01	16445957	16445957	LTR/Gypsy	Inter-Genic
Chr01	16446183	16446183	LTR/Gypsy	Inter-Genic
Chr01	16480096	16480096	LTR/Gypsy	Inter-Genic
Chr01	16484160	16484160	LTR/Gypsy	Inter-Genic
Chr01	16543187	16543187	Non-TE	Up2k
Chr01	16547766	16547766	Non-TE	Inter-Genic
Chr01	16619848	16619848	LTR/Gypsy	Inter-Genic
Chr01	16819519	16819519	Non-TE	Genic
Chr01	16898513	16898513	LTR/Gypsy	Inter-Genic
Chr01	16954488	16954488	Non-TE	Inter-Genic
Chr01	16988646	16988646	LTR/Gypsy	Genic
Chr01	17026567	17026567	Other TEs	Inter-Genic
Chr01	17095790	17095790	Non-TE	Inter-Genic
Chr01	17095897	17095897	Non-TE	Inter-Genic
Chr01	17152200	17152200	Non-TE	Inter-Genic
Chr01	17210993	17210993	Non-TE	Inter-Genic
Chr01	17234813	17234813	LTR/Gypsy	Inter-Genic
Chr01	17259506	17259506	LTR/Gypsy	Inter-Genic
Chr01	17347394	17347394	LTR/Gypsy	Genic
Chr01	17351389	17351389	LTR/Gypsy	Genic
Chr01	17352071	17352071	LTR/Gypsy	Genic
Chr01	17353598	17353598	LTR/Gypsy	Genic
Chr01	17353635	17353635	LTR/Gypsy	Genic
Chr01	17359123	17359123	LTR/Gypsy	Inter-Genic
Chr01	17364305	17364305	LTR/Gypsy	Inter-Genic
Chr01	17366147	17366147	Non-TE	Inter-Genic
Chr01	17366165	17366165	Non-TE	Inter-Genic
Chr01	17423401	17423401	LTR/Gypsy	Inter-Genic
Chr01	17458889	17458889	Non-TE	Inter-Genic
Chr01	17515812	17515812	Non-TE	Inter-Genic
Chr01	17517444	17517444	Other TEs	Inter-Genic
Chr01	17551344	17551344	Non-TE	Genic
Chr01	17567249	17567249	DNA/hAT	Down2k
Chr01	17590265	17590265	LTR/Gypsy	Inter-Genic
Chr01	17593049	17593049	LTR/Gypsy	Inter-Genic
Chr01	17596137	17596137	LTR/Gypsy	Inter-Genic
Chr01	17778163	17778163	LTR/Gypsy	Inter-Genic
Chr01	17779608	17779608	LTR/Gypsy	Inter-Genic
Chr01	18100428	18100428	Non-TE	Down2k
Chr01	18120731	18120731	Non-TE	Inter-Genic
Chr01	18137139	18137139	LTR/Gypsy	Inter-Genic
Chr01	18187618	18187618	Non-TE	Inter-Genic
Chr01	18190812	18190812	Non-TE	Inter-Genic
Chr01	18275012	18275012	Non-TE	Inter-Genic
Chr01	18341205	18341205	LTR/Gypsy	Up2k
Chr01	18351272	18351272	LTR/Gypsy	Inter-Genic
Chr01	18376294	18376294	LTR/Gypsy	Inter-Genic
Chr01	18394229	18394229	Non-TE	Inter-Genic
Chr01	18455228	18455228	LTR/Gypsy	Inter-Genic
Chr01	18456313	18456313	LTR/Gypsy	Inter-Genic
Chr01	18549355	18549355	LTR/Gypsy	Inter-Genic
Chr01	18549425	18549425	LTR/Gypsy	Inter-Genic
Chr01	18550910	18550910	LTR/Gypsy	Inter-Genic
Chr01	18553176	18553184	LTR/Gypsy	Inter-Genic
Chr01	18554572	18554572	LTR/Gypsy	Inter-Genic
Chr01	18629440	18629440	Non-TE	Inter-Genic
Chr01	18751661	18751661	Non-TE	Inter-Genic
Chr01	18791393	18791393	LTR/Copia	Genic
Chr01	18791422	18791422	LTR/Copia	Genic
Chr01	18809449	18809449	LTR/Gypsy	Inter-Genic
Chr01	18836158	18836158	LTR/Gypsy	Inter-Genic
Chr01	18844478	18844478	LTR/Gypsy	Inter-Genic
Chr01	18844499	18844499	LTR/Gypsy	Inter-Genic
Chr01	18844552	18844558	LTR/Gypsy	Inter-Genic
Chr01	18844584	18844584	LTR/Gypsy	Inter-Genic
Chr01	18844648	18844648	LTR/Gypsy	Inter-Genic
Chr01	18844706	18844706	LTR/Gypsy	Inter-Genic
Chr01	18862185	18862185	LTR/Gypsy	Inter-Genic
Chr01	18862217	18862217	LTR/Gypsy	Inter-Genic
Chr01	18888771	18888771	LTR/Gypsy	Inter-Genic
Chr01	18898519	18898519	LTR/Gypsy	Inter-Genic
Chr01	18905485	18905485	LTR/Gypsy	Inter-Genic
Chr01	18910799	18910799	LTR/Copia	Inter-Genic
Chr01	18930659	18930659	LTR/Gypsy	Inter-Genic
Chr01	18950244	18950244	LTR/Gypsy	Inter-Genic
Chr01	18954196	18954196	LTR/Gypsy	Inter-Genic
Chr01	19062092	19062092	Non-TE	Inter-Genic
Chr01	19120557	19120557	Non-TE	Inter-Genic
Chr01	19128407	19128407	LTR/Copia	Up2k
Chr01	19131653	19131653	Other TEs	Inter-Genic
Chr01	19192150	19192150	LTR/Gypsy	Inter-Genic
Chr01	19192175	19192175	LTR/Gypsy	Inter-Genic
Chr01	19198404	19198404	LTR/Gypsy	Inter-Genic
Chr01	19226249	19226249	LTR/Copia	Inter-Genic
Chr01	19243662	19243662	Other TEs	Inter-Genic
Chr01	19396221	19396221	Non-TE	Genic
Chr01	19455397	19455397	LTR/Gypsy	Inter-Genic
Chr01	19456430	19456430	LTR/Gypsy	Inter-Genic
Chr01	19484121	19484121	LTR/Gypsy	Inter-Genic
Chr01	19498469	19498469	LTR/Gypsy	Inter-Genic
Chr01	19504885	19504885	LTR/Gypsy	Inter-Genic
Chr01	19531002	19531002	LTR/Gypsy	Inter-Genic
Chr01	19579215	19579215	LTR/Gypsy	Inter-Genic
Chr01	19606755	19606755	LTR/Gypsy	Inter-Genic
Chr01	19611573	19611573	LTR/Gypsy	Inter-Genic
Chr01	19615965	19615965	LTR/Gypsy	Inter-Genic
Chr01	19710437	19710437	Non-TE	Genic
Chr01	19769503	19769503	Non-TE	Inter-Genic
Chr01	19847464	19847464	LTR/Gypsy	Inter-Genic
Chr01	19880531	19880531	Non-TE	Up2k
Chr01	19915936	19915936	LTR/Gypsy	Down2k
Chr01	19927234	19927234	LTR/Copia	Inter-Genic
Chr01	20082389	20082389	LTR/Gypsy	Inter-Genic
Chr01	20173146	20173146	LTR/Gypsy	Inter-Genic
Chr01	20247385	20247385	Non-TE	Inter-Genic
Chr01	20892081	20892081	Non-TE	Inter-Genic
Chr01	20969926	20969926	Non-TE	Up2k
Chr01	20995692	20995692	LTR/Copia	Inter-Genic
Chr01	21034923	21034923	LTR/Gypsy	Inter-Genic
Chr01	21049162	21049162	Non-TE	Inter-Genic
Chr01	21094861	21094861	LTR/Gypsy	Inter-Genic
Chr01	21124967	21124967	Non-TE	Inter-Genic
Chr01	21143127	21143127	LTR/Gypsy	Inter-Genic
Chr01	21284386	21284386	LTR/Gypsy	Inter-Genic
Chr01	21438118	21438118	LTR/Copia	Inter-Genic
Chr01	21441005	21441005	LTR/Gypsy	Inter-Genic
Chr01	21629498	21629505	LTR/Gypsy	Inter-Genic
Chr01	21681194	21681194	LTR/Gypsy	Inter-Genic
Chr01	21729223	21729223	LTR/Gypsy	Inter-Genic
Chr01	21872315	21872315	LTR/Gypsy	Inter-Genic
Chr01	21973634	21973634	LTR/Copia	Inter-Genic
Chr01	22090367	22090367	LTR/Gypsy	Inter-Genic
Chr01	22099464	22099464	LTR/Gypsy	Inter-Genic
Chr01	22103817	22103817	LTR/Gypsy	Inter-Genic
Chr01	22176498	22176498	LTR/Copia	Inter-Genic
Chr01	22247695	22247695	Non-TE	Inter-Genic
Chr01	22283470	22283470	Non-TE	Genic
Chr01	22305236	22305236	LTR/Gypsy	Inter-Genic
Chr01	22331082	22331082	LTR/Gypsy	Inter-Genic
Chr01	22368987	22368987	Non-TE	Inter-Genic
Chr01	22385333	22385333	LTR/Unknown	Inter-Genic
Chr01	22629942	22629942	DNA/CMC-EnSpm	Inter-Genic
Chr01	22777388	22777388	LTR/Gypsy	Inter-Genic
Chr01	22807079	22807079	LTR/Gypsy	Inter-Genic
Chr01	22829363	22829363	LTR/Gypsy	Inter-Genic
Chr01	22925724	22925724	LTR/Gypsy	Inter-Genic
Chr01	22926300	22926300	LTR/Gypsy	Inter-Genic
Chr01	23030165	23030165	LTR/Gypsy	Inter-Genic
Chr01	23034971	23034971	LTR/Gypsy	Inter-Genic
Chr01	23121603	23121603	LTR/Gypsy	Inter-Genic
Chr01	23125700	23125701	LTR/Gypsy	Inter-Genic
Chr01	23130976	23130976	LTR/Gypsy	Inter-Genic
Chr01	23132123	23132123	LTR/Gypsy	Inter-Genic
Chr01	23132353	23132353	LTR/Gypsy	Inter-Genic
Chr01	23157246	23157246	Non-TE	Up2k
Chr01	23181428	23181428	LTR/Gypsy	Inter-Genic
Chr01	23227989	23227989	LTR/Gypsy	Inter-Genic
Chr01	23259554	23259554	LTR/Gypsy	Inter-Genic
Chr01	23261235	23261235	LTR/Gypsy	Inter-Genic
Chr01	23273003	23273003	LTR/Gypsy	Inter-Genic
Chr01	23288406	23288406	LTR/Gypsy	Inter-Genic
Chr01	23320953	23320964	LTR/Gypsy	Inter-Genic
Chr01	23321370	23321370	LTR/Gypsy	Inter-Genic
Chr01	23324515	23324515	LTR/Gypsy	Inter-Genic
Chr01	23324731	23324741	LTR/Gypsy	Inter-Genic
Chr01	23331900	23331900	LTR/Gypsy	Inter-Genic
Chr01	23492952	23492952	DNA/PIF-Harbinger	Up2k
Chr01	23631621	23631621	LTR/Gypsy	Inter-Genic
Chr01	23656061	23656061	LTR/Gypsy	Inter-Genic
Chr01	23656373	23656373	LTR/Gypsy	Inter-Genic
Chr01	23666572	23666572	LTR/Gypsy	Inter-Genic
Chr01	23666852	23666852	LTR/Gypsy	Inter-Genic
Chr01	23677799	23677799	LTR/Gypsy	Inter-Genic
Chr01	23711936	23711936	LTR/Gypsy	Inter-Genic
Chr01	23720260	23720260	LTR/Gypsy	Inter-Genic
Chr01	23798714	23798714	LTR/Gypsy	Inter-Genic
Chr01	23799697	23799697	LTR/Gypsy	Inter-Genic
Chr01	23804777	23804777	LTR/Gypsy	Inter-Genic
Chr01	23824811	23824811	LTR/Gypsy	Inter-Genic
Chr01	23837615	23837615	LTR/Gypsy	Inter-Genic
Chr01	23840459	23840459	LTR/Gypsy	Inter-Genic
Chr01	23902724	23902724	LTR/Gypsy	Inter-Genic
Chr01	23902880	23902880	LTR/Gypsy	Inter-Genic
Chr01	23903059	23903059	LTR/Gypsy	Inter-Genic
Chr01	23943693	23943693	LTR/Gypsy	Inter-Genic
Chr01	23948629	23948629	LTR/Gypsy	Inter-Genic
Chr01	23956186	23956186	Non-TE	Inter-Genic
Chr01	23989499	23989499	LTR/Gypsy	Inter-Genic
Chr01	24073559	24073559	LTR/Gypsy	Inter-Genic
Chr01	24087131	24087131	LTR/Gypsy	Inter-Genic
Chr01	24124457	24124457	LTR/Gypsy	Inter-Genic
Chr01	24142695	24142695	LTR/Gypsy	Inter-Genic
Chr01	24144532	24144532	LTR/Gypsy	Inter-Genic
Chr01	24149808	24149808	Other TEs	Inter-Genic
Chr01	24169039	24169039	Non-TE	Genic
Chr01	24332749	24332749	LTR/Gypsy	Down2k
Chr01	24344845	24344845	LTR/Gypsy	Inter-Genic
Chr01	24352425	24352425	LTR/Gypsy	Inter-Genic
Chr01	24405550	24405550	LTR/Gypsy	Inter-Genic
Chr01	24438182	24438182	LTR/Gypsy	Inter-Genic
Chr01	24537928	24537928	LTR/Gypsy	Inter-Genic
Chr01	24538796	24538796	LTR/Copia	Inter-Genic
Chr01	24654241	24654241	LTR/Gypsy	Inter-Genic
Chr01	24680193	24680193	LTR/Gypsy	Inter-Genic
Chr01	24716318	24716318	LTR/Gypsy	Inter-Genic
Chr01	24736591	24736591	LTR/Gypsy	Inter-Genic
Chr01	24809360	24809360	LTR/Copia	Inter-Genic
Chr01	24828826	24828826	LTR/Gypsy	Inter-Genic
Chr01	24857121	24857121	Non-TE	Inter-Genic
Chr01	24945218	24945218	LTR/Gypsy	Inter-Genic
Chr01	25028246	25028255	Non-TE	Inter-Genic
Chr01	25028785	25028785	Non-TE	Inter-Genic
Chr01	25846234	25846234	LTR/Gypsy	Inter-Genic
Chr01	25866998	25866998	LTR/Gypsy	Inter-Genic
Chr01	25867691	25867691	LTR/Gypsy	Inter-Genic
Chr01	25887889	25887889	LTR/Gypsy	Inter-Genic
Chr01	25890373	25890373	LTR/Gypsy	Inter-Genic
Chr01	25974895	25974895	LTR/Gypsy	Inter-Genic
Chr01	25988661	25988661	LTR/Gypsy	Inter-Genic
Chr01	26044520	26044520	Non-TE	Inter-Genic
Chr01	26044812	26044812	Non-TE	Inter-Genic
Chr01	26044826	26044826	Non-TE	Inter-Genic
Chr01	26046336	26046336	Non-TE	Inter-Genic
Chr01	26147888	26147888	LTR/Gypsy	Inter-Genic
Chr01	26204510	26204510	LTR/Gypsy	Inter-Genic
Chr01	26212207	26212207	LTR/Copia	Inter-Genic
Chr01	26279076	26279076	LTR/Gypsy	Inter-Genic
Chr01	26437364	26437364	Non-TE	Genic
Chr01	26473924	26473924	LTR/Gypsy	Inter-Genic
Chr01	26516098	26516098	LTR/Gypsy	Inter-Genic
Chr01	26527371	26527371	LTR/Gypsy	Inter-Genic
Chr01	26572081	26572081	Non-TE	Down2k
Chr01	26664823	26664823	LTR/Gypsy	Inter-Genic
Chr01	26670374	26670374	LTR/Gypsy	Inter-Genic
Chr01	26746315	26746315	LTR/Gypsy	Inter-Genic
Chr01	26782140	26782140	LTR/Gypsy	Inter-Genic
Chr01	26782150	26782150	LTR/Gypsy	Inter-Genic
Chr01	26801818	26801818	Non-TE	Inter-Genic
Chr01	26807142	26807142	LTR/Gypsy	Inter-Genic
Chr01	26884187	26884195	LTR/Gypsy	Inter-Genic
Chr01	26996309	26996309	LTR/Gypsy	Inter-Genic
Chr01	26997899	26997899	LTR/Gypsy	Inter-Genic
Chr01	27107596	27107596	LTR/Copia	Inter-Genic
Chr01	27107639	27107639	LTR/Gypsy	Inter-Genic
Chr01	27107886	27107886	LTR/Gypsy	Inter-Genic
Chr01	27153964	27153964	LTR/Gypsy	Inter-Genic
Chr01	27178841	27178841	LTR/Gypsy	Inter-Genic
Chr01	27289407	27289407	LTR/Gypsy	Inter-Genic
Chr01	27399777	27399777	LTR/Gypsy	Inter-Genic
Chr01	27430687	27430687	LTR/Gypsy	Inter-Genic
Chr01	27493684	27493684	LTR/Gypsy	Inter-Genic
Chr01	27525161	27525161	LTR/Gypsy	Inter-Genic
Chr01	27605497	27605497	LTR/Gypsy	Inter-Genic
Chr01	27605966	27605966	LTR/Gypsy	Inter-Genic
Chr01	27622496	27622496	LTR/Gypsy	Inter-Genic
Chr01	27670639	27670639	DNA/CMC-EnSpm	Inter-Genic
Chr01	27727617	27727617	LTR/Gypsy	Inter-Genic
Chr01	27938954	27938954	LTR/Gypsy	Inter-Genic
Chr01	27980235	27980235	Non-TE	Genic
Chr01	28202462	28202462	LTR/Gypsy	Inter-Genic
Chr01	28246701	28246701	LTR/Gypsy	Inter-Genic
Chr01	28302319	28302319	LTR/Gypsy	Inter-Genic
Chr01	28332714	28332714	LTR/Gypsy	Inter-Genic
Chr01	28345600	28345600	LTR/Gypsy	Up2k
Chr01	28375805	28375805	LTR/Gypsy	Inter-Genic
Chr01	28383545	28383545	LTR/Gypsy	Inter-Genic
Chr01	28434609	28434609	LTR/Gypsy	Inter-Genic
Chr01	28490519	28490519	LTR/Gypsy	Inter-Genic
Chr01	28537949	28537949	LTR/Gypsy	Inter-Genic
Chr01	28542103	28542103	LTR/Gypsy	Inter-Genic
Chr01	28613204	28613204	LTR/Gypsy	Inter-Genic
Chr01	28636460	28636460	DNA/CMC-EnSpm	Inter-Genic
Chr01	28680291	28680291	LTR/Gypsy	Inter-Genic
Chr01	28699677	28699677	Non-TE	Inter-Genic
Chr01	28834447	28834447	LTR/Gypsy	Inter-Genic
Chr01	28867632	28867632	LTR/Copia	Inter-Genic
Chr01	28892641	28892641	LTR/Gypsy	Inter-Genic
Chr01	28992997	28992997	LTR/Gypsy	Inter-Genic
Chr01	29070166	29070166	LTR/Gypsy	Inter-Genic
Chr01	29156326	29156326	LTR/Gypsy	Inter-Genic
Chr01	29406474	29406474	LTR/Gypsy	Inter-Genic
Chr01	29406484	29406484	LTR/Gypsy	Inter-Genic
Chr01	29417261	29417261	LTR/Copia	Inter-Genic
Chr01	29498392	29498392	LTR/Gypsy	Inter-Genic
Chr01	29539073	29539073	LTR/Copia	Inter-Genic
Chr01	29595997	29595997	LTR/Gypsy	Inter-Genic
Chr01	29639365	29639365	LTR/Gypsy	Inter-Genic
Chr01	29653251	29653251	LTR/Gypsy	Inter-Genic
Chr01	29684110	29684110	LTR/Gypsy	Inter-Genic
Chr01	29712406	29712406	LTR/Gypsy	Inter-Genic
Chr01	29734070	29734070	LTR/Gypsy	Inter-Genic
Chr01	29743814	29743814	LTR/Gypsy	Inter-Genic
Chr01	29743846	29743846	LTR/Gypsy	Inter-Genic
Chr01	29853399	29853399	LTR/Gypsy	Up2k
Chr01	29916361	29916361	LTR/Gypsy	Inter-Genic
Chr01	29930462	29930462	LTR/Gypsy	Inter-Genic
Chr01	29961823	29961823	LTR/Gypsy	Inter-Genic
Chr01	30061465	30061465	LTR/Gypsy	Inter-Genic
Chr01	30061875	30061875	LTR/Gypsy	Inter-Genic
Chr01	30064911	30064920	Non-TE	Inter-Genic
Chr01	30104241	30104241	LTR/Gypsy	Inter-Genic
Chr01	30130514	30130514	LTR/Copia	Inter-Genic
Chr01	30191866	30191867	LTR/Gypsy	Inter-Genic
Chr01	30230073	30230073	Non-TE	Inter-Genic
Chr01	30240084	30240084	LTR/Gypsy	Inter-Genic
Chr01	30292829	30292829	LTR/Gypsy	Inter-Genic
Chr01	30327997	30327997	LTR/Copia	Inter-Genic
Chr01	30328659	30328659	LTR/Gypsy	Inter-Genic
Chr01	30330168	30330168	LTR/Gypsy	Inter-Genic
Chr01	30340162	30340162	LTR/Gypsy	Inter-Genic
Chr01	30340264	30340264	LTR/Gypsy	Inter-Genic
Chr01	30366476	30366476	LTR/Gypsy	Inter-Genic
Chr01	30437352	30437352	LTR/Copia	Inter-Genic
Chr01	30487201	30487201	Non-TE	Up2k
Chr01	30489839	30489839	Non-TE	Down2k
Chr01	30497398	30497398	Non-TE	Up2k
Chr01	30548580	30548580	Non-TE	Up2k
Chr01	30563954	30563954	Non-TE	Down2k
Chr01	30564065	30564065	Non-TE	Down2k
Chr01	30566937	30566937	Non-TE	Down2k
Chr01	30804604	30804604	LTR/Gypsy	Inter-Genic
Chr01	30805167	30805167	LTR/Gypsy	Inter-Genic
Chr01	30920237	30920237	Other TEs	Inter-Genic
Chr01	30963545	30963547	LTR/Gypsy	Inter-Genic
Chr01	31091390	31091390	LTR/Gypsy	Inter-Genic
Chr01	31141150	31141150	LTR/Gypsy	Inter-Genic
Chr01	31186541	31186541	LTR/Gypsy	Inter-Genic
Chr01	31192348	31192348	LTR/Gypsy	Inter-Genic
Chr01	31236192	31236192	LTR/Gypsy	Inter-Genic
Chr01	31247921	31247921	LTR/Gypsy	Inter-Genic
Chr01	31270449	31270449	LTR/Gypsy	Inter-Genic
Chr01	31286972	31286972	LTR/Gypsy	Inter-Genic
Chr01	31474394	31474394	LTR/Gypsy	Inter-Genic
Chr01	31496190	31496190	LTR/Gypsy	Inter-Genic
Chr01	31534707	31534707	LTR/Gypsy	Inter-Genic
Chr01	31534717	31534717	LTR/Gypsy	Inter-Genic
Chr01	31537732	31537732	LTR/Gypsy	Inter-Genic
Chr01	31578387	31578387	LTR/Gypsy	Inter-Genic
Chr01	31579125	31579125	LTR/Gypsy	Inter-Genic
Chr01	31588887	31588887	LTR/Gypsy	Inter-Genic
Chr01	31756863	31756863	LTR/Gypsy	Inter-Genic
Chr01	31774244	31774244	LTR/Gypsy	Inter-Genic
Chr01	31806126	31806126	LTR/Gypsy	Inter-Genic
Chr01	31923876	31923876	LTR/Gypsy	Inter-Genic
Chr01	31930529	31930529	DNA/TcMar-Stowaway	Inter-Genic
Chr01	31931584	31931584	LTR/Gypsy	Inter-Genic
Chr01	31964671	31964671	LTR/Gypsy	Inter-Genic
Chr01	31997602	31997602	LTR/Gypsy	Inter-Genic
Chr01	31997865	31997865	LTR/Gypsy	Inter-Genic
Chr01	32077411	32077411	DNA/CMC-EnSpm	Inter-Genic
Chr01	32094586	32094586	LTR/Gypsy	Inter-Genic
Chr01	32127629	32127629	LTR/Gypsy	Inter-Genic
Chr01	32155221	32155221	LTR/Gypsy	Inter-Genic
Chr01	32160467	32160467	LTR/Gypsy	Inter-Genic
Chr01	32172924	32172924	LTR/Gypsy	Inter-Genic
Chr01	32173007	32173007	LTR/Gypsy	Inter-Genic
Chr01	32204044	32204044	LTR/Gypsy	Inter-Genic
Chr01	32218022	32218022	LTR/Gypsy	Inter-Genic
Chr01	32276631	32276631	LTR/Gypsy	Inter-Genic
Chr01	32320569	32320569	LTR/Gypsy	Inter-Genic
Chr01	32376113	32376113	Non-TE	Inter-Genic
Chr01	32379922	32379922	LTR/Gypsy	Inter-Genic
Chr01	32412688	32412688	LTR/Gypsy	Inter-Genic
Chr01	32427697	32427697	LTR/Gypsy	Inter-Genic
Chr01	32460181	32460181	LTR/Gypsy	Inter-Genic
Chr01	32545434	32545434	LTR/Gypsy	Inter-Genic
Chr01	32640359	32640359	LTR/Gypsy	Inter-Genic
Chr01	32650573	32650573	LTR/Gypsy	Inter-Genic
Chr01	32836218	32836218	LTR/Gypsy	Inter-Genic
Chr01	33179275	33179275	LTR/Gypsy	Inter-Genic
Chr01	33316766	33316766	Non-TE	Genic
Chr01	33358039	33358039	LTR/Gypsy	Inter-Genic
Chr01	33378461	33378461	LTR/Gypsy	Inter-Genic
Chr01	33390354	33390354	LTR/Gypsy	Inter-Genic
Chr01	33402946	33402946	LTR/Gypsy	Inter-Genic
Chr01	33414594	33414594	LTR/Gypsy	Inter-Genic
Chr01	33431222	33431222	LTR/Gypsy	Inter-Genic
Chr01	33439179	33439179	LTR/Gypsy	Inter-Genic
Chr01	33439836	33439836	LTR/Gypsy	Inter-Genic
Chr01	33440624	33440624	LTR/Gypsy	Inter-Genic
Chr01	33441297	33441297	LTR/Gypsy	Inter-Genic
Chr01	33441926	33441926	LTR/Gypsy	Inter-Genic
Chr01	33442448	33442448	LTR/Gypsy	Inter-Genic
Chr01	33443118	33443118	LTR/Gypsy	Inter-Genic
Chr01	33494164	33494164	LTR/Gypsy	Inter-Genic
Chr01	33528754	33528754	LTR/Gypsy	Inter-Genic
Chr01	33530574	33530574	LTR/Gypsy	Inter-Genic
Chr01	33560863	33560863	LTR/Gypsy	Inter-Genic
Chr01	33563085	33563085	LTR/Gypsy	Inter-Genic
Chr01	33855824	33855824	LTR/Gypsy	Inter-Genic
Chr01	33876348	33876348	LTR/Gypsy	Inter-Genic
Chr01	33945439	33945439	LTR/Gypsy	Inter-Genic
Chr01	33947102	33947102	LTR/Gypsy	Inter-Genic
Chr01	34062611	34062611	LTR/Gypsy	Inter-Genic
Chr01	34150627	34150627	LTR/Gypsy	Inter-Genic
Chr01	34190186	34190186	LTR/Gypsy	Inter-Genic
Chr01	34224515	34224515	LTR/Gypsy	Inter-Genic
Chr01	34375504	34375504	LTR/Gypsy	Inter-Genic
Chr01	34446287	34446287	LTR/Gypsy	Inter-Genic
Chr01	34624870	34624870	Non-TE	Inter-Genic
Chr01	34647100	34647100	LTR/Copia	Inter-Genic
Chr01	34648134	34648134	LTR/Gypsy	Inter-Genic
Chr01	34661493	34661493	LTR/Gypsy	Inter-Genic
Chr01	34664646	34664646	LTR/Gypsy	Inter-Genic
Chr01	34805800	34805800	LTR/Gypsy	Inter-Genic
Chr01	34860439	34860439	LTR/Gypsy	Inter-Genic
Chr01	34893586	34893586	LTR/Gypsy	Inter-Genic
Chr01	34906492	34906492	LTR/Gypsy	Inter-Genic
Chr01	34985657	34985658	LTR/Gypsy	Inter-Genic
Chr01	35272690	35272690	LTR/Gypsy	Inter-Genic
Chr01	35416878	35416884	LTR/Gypsy	Inter-Genic
Chr01	35571872	35571872	LTR/Gypsy	Inter-Genic
Chr01	35599462	35599462	LTR/Unknown	Inter-Genic
Chr01	35687218	35687223	LTR/Gypsy	Inter-Genic
Chr01	35707565	35707565	LTR/Gypsy	Inter-Genic
Chr01	35720978	35720980	LTR/Gypsy	Inter-Genic
Chr01	35724482	35724482	LTR/Copia	Up2k
Chr01	35762814	35762814	LTR/Gypsy	Inter-Genic
Chr01	35855168	35855168	LTR/Gypsy	Inter-Genic
Chr01	35867114	35867114	LTR/Gypsy	Inter-Genic
Chr01	35885198	35885198	LTR/Gypsy	Inter-Genic
Chr01	35932625	35932625	LTR/Gypsy	Inter-Genic
Chr01	36024761	36024761	LTR/Gypsy	Inter-Genic
Chr01	36127032	36127032	LTR/Gypsy	Inter-Genic
Chr01	36227108	36227108	LTR/Gypsy	Inter-Genic
Chr01	36392908	36392908	LTR/Gypsy	Inter-Genic
Chr01	36542577	36542577	LTR/Gypsy	Inter-Genic
Chr01	36641014	36641014	Non-TE	Up2k
Chr01	36687200	36687200	LTR/Gypsy	Down2k
Chr01	36687368	36687368	LTR/Gypsy	Down2k
Chr01	36694906	36694906	LTR/Gypsy	Inter-Genic
Chr01	36696644	36696644	LTR/Gypsy	Inter-Genic
Chr01	36813683	36813683	LTR/Gypsy	Inter-Genic
Chr01	36879593	36879593	Non-TE	Inter-Genic
Chr01	36954873	36954873	LTR/Gypsy	Inter-Genic
Chr01	37075175	37075175	LTR/Gypsy	Inter-Genic
Chr01	37076930	37076930	LTR/Gypsy	Inter-Genic
Chr01	37115906	37115906	LTR/Gypsy	Inter-Genic
Chr01	37121209	37121209	LTR/Gypsy	Inter-Genic
Chr01	37218659	37218659	LTR/Gypsy	Inter-Genic
Chr01	37230885	37230885	LTR/Gypsy	Inter-Genic
Chr01	37297290	37297290	LTR/Unknown	Inter-Genic
Chr01	37366338	37366338	LTR/Gypsy	Inter-Genic
Chr01	37368658	37368658	LTR/Gypsy	Inter-Genic
Chr01	37386145	37386145	LTR/Gypsy	Inter-Genic
Chr01	37386181	37386181	LTR/Gypsy	Inter-Genic
Chr01	37386713	37386713	LTR/Gypsy	Inter-Genic
Chr01	37402000	37402000	LTR/Gypsy	Inter-Genic
Chr01	37406126	37406126	LTR/Gypsy	Inter-Genic
Chr01	37536642	37536642	LTR/Gypsy	Inter-Genic
Chr01	37544580	37544580	LTR/Gypsy	Inter-Genic
Chr01	37661585	37661585	LTR/Gypsy	Inter-Genic
Chr01	37671502	37671502	LTR/Gypsy	Inter-Genic
Chr01	37686713	37686713	LTR/Gypsy	Inter-Genic
Chr01	37708661	37708661	LTR/Gypsy	Inter-Genic
Chr01	37713844	37713844	LTR/Gypsy	Inter-Genic
Chr01	37784897	37784897	LTR/Gypsy	Inter-Genic
Chr01	37806068	37806068	Non-TE	Inter-Genic
Chr01	37844195	37844195	Non-TE	Inter-Genic
Chr01	37851285	37851285	LTR/Gypsy	Inter-Genic
Chr01	37889672	37889672	LTR/Gypsy	Inter-Genic
Chr01	37979221	37979221	LTR/Gypsy	Up2k
Chr01	37992944	37992944	LTR/Gypsy	Inter-Genic
Chr01	38013463	38013463	LTR/Gypsy	Inter-Genic
Chr01	38022179	38022179	LTR/Gypsy	Inter-Genic
Chr01	38022252	38022252	LTR/Gypsy	Inter-Genic
Chr01	38023772	38023772	LTR/Gypsy	Inter-Genic
Chr01	38023993	38023993	LTR/Gypsy	Inter-Genic
Chr01	38024150	38024150	LTR/Gypsy	Inter-Genic
Chr01	38079246	38079246	LTR/Gypsy	Inter-Genic
Chr01	38103502	38103502	Non-TE	Inter-Genic
Chr01	38194943	38194943	DNA/PIF-Harbinger	Inter-Genic
Chr01	38221464	38221464	LTR/Gypsy	Inter-Genic
Chr01	38241515	38241515	LTR/Gypsy	Inter-Genic
Chr01	38294628	38294628	LTR/Gypsy	Inter-Genic
Chr01	38294654	38294654	LTR/Gypsy	Inter-Genic
Chr01	38295764	38295765	LTR/Gypsy	Inter-Genic
Chr01	38296755	38296755	LTR/Gypsy	Inter-Genic
Chr01	38296954	38296954	LTR/Gypsy	Inter-Genic
Chr01	38297120	38297120	LTR/Gypsy	Inter-Genic
Chr01	38297176	38297176	LTR/Gypsy	Inter-Genic
Chr01	38297240	38297240	LTR/Gypsy	Inter-Genic
Chr01	38301542	38301542	LTR/Gypsy	Inter-Genic
Chr01	38442796	38442796	LTR/Gypsy	Inter-Genic
Chr01	38493184	38493184	LTR/Gypsy	Inter-Genic
Chr01	38559498	38559498	LTR/Gypsy	Inter-Genic
Chr01	38657862	38657862	LTR/Gypsy	Inter-Genic
Chr01	38702783	38702783	LTR/Gypsy	Inter-Genic
Chr01	38715464	38715464	Non-TE	Inter-Genic
Chr01	38734084	38734084	LTR/Gypsy	Inter-Genic
Chr01	38768822	38768822	LTR/Gypsy	Inter-Genic
Chr01	38809771	38809771	LTR/Gypsy	Inter-Genic
Chr01	38840317	38840317	LTR/Gypsy	Inter-Genic
Chr01	38876431	38876431	LTR/Gypsy	Inter-Genic
Chr01	39028172	39028172	LTR/Gypsy	Inter-Genic
Chr01	39047085	39047085	LTR/Gypsy	Inter-Genic
Chr01	39060294	39060294	Non-TE	Inter-Genic
Chr01	39079170	39079170	LTR/Gypsy	Inter-Genic
Chr01	39079217	39079217	LTR/Gypsy	Inter-Genic
Chr01	39079243	39079243	LTR/Gypsy	Inter-Genic
Chr01	39086035	39086035	LTR/Gypsy	Inter-Genic
Chr01	39110096	39110096	LTR/Gypsy	Inter-Genic
Chr01	39154162	39154162	LTR/Gypsy	Inter-Genic
Chr01	39177496	39177496	LTR/Gypsy	Inter-Genic
Chr01	39197565	39197565	LTR/Gypsy	Inter-Genic
Chr01	39211712	39211712	LTR/Gypsy	Inter-Genic
Chr01	39283620	39283620	LTR/Gypsy	Inter-Genic
Chr01	39305401	39305401	LTR/Gypsy	Inter-Genic
Chr01	39322968	39322968	LTR/Gypsy	Inter-Genic
Chr01	39322979	39322979	LTR/Gypsy	Inter-Genic
Chr01	39323037	39323037	LTR/Gypsy	Inter-Genic
Chr01	39323052	39323052	LTR/Gypsy	Inter-Genic
Chr01	39323294	39323294	LTR/Gypsy	Inter-Genic
Chr01	39323302	39323302	LTR/Gypsy	Inter-Genic
Chr01	39323334	39323334	LTR/Gypsy	Inter-Genic
Chr01	39323468	39323468	LTR/Gypsy	Inter-Genic
Chr01	39334292	39334292	Non-TE	Up2k
Chr01	39372498	39372498	LTR/Gypsy	Inter-Genic
Chr01	39601741	39601741	LTR/Copia	Inter-Genic
Chr01	39648379	39648379	LTR/Gypsy	Inter-Genic
Chr01	39654165	39654165	LTR/Gypsy	Inter-Genic
Chr01	39654822	39654822	LTR/Gypsy	Inter-Genic
Chr01	39658045	39658045	LTR/Gypsy	Inter-Genic
Chr01	39658203	39658203	LTR/Gypsy	Inter-Genic
Chr01	39659442	39659442	LTR/Gypsy	Inter-Genic
Chr01	39659924	39659924	LTR/Gypsy	Inter-Genic
Chr01	39683997	39683997	LTR/Gypsy	Inter-Genic
Chr01	39777606	39777606	LTR/Gypsy	Inter-Genic
Chr01	39819407	39819407	LTR/Gypsy	Inter-Genic
Chr01	39910993	39910993	Non-TE	Inter-Genic
Chr01	39911028	39911028	Non-TE	Inter-Genic
Chr01	39936108	39936108	Non-TE	Inter-Genic
Chr01	39941770	39941770	LTR/Gypsy	Inter-Genic
Chr01	40032352	40032352	DNA/CMC-EnSpm	Inter-Genic
Chr01	40032379	40032379	Non-TE	Inter-Genic
Chr01	40058123	40058123	LTR/Gypsy	Inter-Genic
Chr01	40095751	40095751	LTR/Gypsy	Inter-Genic
Chr01	40132431	40132431	LTR/Gypsy	Inter-Genic
Chr01	40183819	40183819	LTR/Gypsy	Inter-Genic
Chr01	40196946	40196946	LTR/Gypsy	Inter-Genic
Chr01	40199419	40199419	LTR/Gypsy	Inter-Genic
Chr01	40384462	40384462	LTR/Gypsy	Inter-Genic
Chr01	40390550	40390550	LTR/Gypsy	Inter-Genic
Chr01	40420891	40420891	LTR/Gypsy	Inter-Genic
Chr01	40444653	40444653	LTR/Gypsy	Inter-Genic
Chr01	40477356	40477356	Non-TE	Down2k
Chr01	40509710	40509710	LTR/Gypsy	Inter-Genic
Chr01	40510227	40510227	LTR/Gypsy	Inter-Genic
Chr01	40523535	40523535	LTR/Gypsy	Inter-Genic
Chr01	40545908	40545908	LTR/Gypsy	Inter-Genic
Chr01	40546374	40546374	LTR/Gypsy	Inter-Genic
Chr01	40546568	40546568	LTR/Gypsy	Inter-Genic
Chr01	40546844	40546844	LTR/Gypsy	Inter-Genic
Chr01	40547038	40547038	LTR/Gypsy	Inter-Genic
Chr01	40547263	40547263	LTR/Gypsy	Inter-Genic
Chr01	40575847	40575847	LTR/Gypsy	Inter-Genic
Chr01	40580495	40580495	LTR/Gypsy	Inter-Genic
Chr01	40601947	40601947	LTR/Gypsy	Inter-Genic
Chr01	40721263	40721263	LTR/Unknown	Inter-Genic
Chr01	40730375	40730375	LTR/Gypsy	Inter-Genic
Chr01	40746322	40746322	LTR/Gypsy	Inter-Genic
Chr01	40759117	40759117	LTR/Gypsy	Inter-Genic
Chr01	40759167	40759176	LTR/Gypsy	Inter-Genic
Chr01	40759196	40759196	LTR/Gypsy	Inter-Genic
Chr01	40759215	40759215	LTR/Gypsy	Inter-Genic
Chr01	40759442	40759442	LTR/Gypsy	Inter-Genic
Chr01	40763401	40763401	LTR/Copia	Inter-Genic
Chr01	40774185	40774185	LTR/Copia	Inter-Genic
Chr01	40785152	40785152	LTR/Gypsy	Inter-Genic
Chr01	40837446	40837446	LTR/Gypsy	Inter-Genic
Chr01	40849780	40849780	LTR/Gypsy	Inter-Genic
Chr01	40853920	40853920	LTR/Gypsy	Inter-Genic
Chr01	40876533	40876533	LTR/Gypsy	Inter-Genic
Chr01	40887718	40887718	LTR/Gypsy	Inter-Genic
Chr01	40973060	40973060	LTR/Gypsy	Inter-Genic
Chr01	41065306	41065306	LTR/Gypsy	Inter-Genic
Chr01	41120610	41120610	LTR/Gypsy	Inter-Genic
Chr01	41170669	41170669	LTR/Gypsy	Up2k
Chr01	41179347	41179347	LTR/Gypsy	Inter-Genic
Chr01	41179362	41179362	LTR/Gypsy	Inter-Genic
Chr01	41236048	41236048	LTR/Gypsy	Down2k
Chr01	41291458	41291458	DNA/CMC-EnSpm	Inter-Genic
Chr01	41304980	41304980	LTR/Gypsy	Down2k
Chr01	41346830	41346830	LTR/Copia	Genic
Chr01	41375635	41375646	Non-TE	Inter-Genic
Chr01	41386004	41386004	LTR/Gypsy	Inter-Genic
Chr01	41451376	41451376	LTR/Gypsy	Inter-Genic
Chr01	41577031	41577031	DNA/CMC-EnSpm	Inter-Genic
Chr01	41579607	41579607	DNA/CMC-EnSpm	Inter-Genic
Chr01	41622421	41622421	LTR/Gypsy	Inter-Genic
Chr01	41738574	41738574	LTR/Gypsy	Inter-Genic
Chr01	41797581	41797582	LTR/Gypsy	Inter-Genic
Chr01	41802397	41802397	LTR/Gypsy	Inter-Genic
Chr01	41868277	41868277	Other TEs	Inter-Genic
Chr01	41868411	41868411	LTR/Copia	Inter-Genic
Chr01	41955022	41955022	LTR/Gypsy	Inter-Genic
Chr01	42098576	42098576	LTR/Gypsy	Inter-Genic
Chr01	42264342	42264342	LTR/Gypsy	Inter-Genic
Chr01	42355949	42355949	LTR/Copia	Inter-Genic
Chr01	42380712	42380712	Non-TE	Inter-Genic
Chr01	42394456	42394456	LTR/Gypsy	Down2k
Chr01	42494736	42494736	Non-TE	Inter-Genic
Chr01	42494758	42494758	Non-TE	Inter-Genic
Chr01	42494782	42494782	Non-TE	Inter-Genic
Chr01	42494825	42494825	Non-TE	Inter-Genic
Chr01	42494853	42494853	Non-TE	Inter-Genic
Chr01	42494863	42494863	Non-TE	Inter-Genic
Chr01	42494864	42494864	Non-TE	Inter-Genic
Chr01	42494969	42494969	Non-TE	Inter-Genic
Chr01	42527339	42527339	LTR/Copia	Inter-Genic
Chr01	42548688	42548688	LTR/Gypsy	Inter-Genic
Chr01	42665567	42665567	LTR/Gypsy	Inter-Genic
Chr01	42691052	42691052	LTR/Gypsy	Inter-Genic
Chr01	42846684	42846684	LTR/Copia	Inter-Genic
Chr01	42854267	42854267	LTR/Gypsy	Inter-Genic
Chr01	42854958	42854958	LTR/Gypsy	Inter-Genic
Chr01	42860203	42860203	LTR/Gypsy	Inter-Genic
Chr01	42883925	42883925	LTR/Gypsy	Inter-Genic
Chr01	42998445	42998445	LTR/Gypsy	Inter-Genic
Chr01	43004724	43004724	LTR/Gypsy	Inter-Genic
Chr01	43051683	43051683	LTR/Gypsy	Inter-Genic
Chr01	43120340	43120340	LTR/Gypsy	Inter-Genic
Chr01	43183104	43183104	LTR/Gypsy	Inter-Genic
Chr01	43487103	43487103	DNA/CMC-EnSpm	Inter-Genic
Chr01	43586687	43586687	LTR/Gypsy	Down2k
Chr01	43657649	43657649	LTR/Gypsy	Inter-Genic
Chr01	43718984	43718984	Non-TE	Down2k
Chr01	43913276	43913276	LTR/Gypsy	Inter-Genic
Chr01	43971140	43971140	LTR/Gypsy	Inter-Genic
Chr01	43984295	43984304	LTR/Gypsy	Inter-Genic
Chr01	44009396	44009396	DNA/CMC-EnSpm	Inter-Genic
Chr01	44091668	44091668	LTR/Gypsy	Inter-Genic
Chr01	44136433	44136433	LTR/Gypsy	Inter-Genic
Chr01	44144086	44144086	LTR/Gypsy	Inter-Genic
Chr01	44158594	44158594	LTR/Gypsy	Inter-Genic
Chr01	44180711	44180711	Non-TE	Up2k
Chr01	44203039	44203039	Non-TE	Inter-Genic
Chr01	44207468	44207468	DNA/CMC-EnSpm	Inter-Genic
Chr01	44300608	44300608	LTR/Gypsy	Inter-Genic
Chr01	44420248	44420248	Non-TE	Up2k
Chr01	44429210	44429210	DNA/CMC-EnSpm	Inter-Genic
Chr01	44449412	44449412	Non-TE	Inter-Genic
Chr01	44489204	44489204	Non-TE	Inter-Genic
Chr01	44490648	44490648	LTR/Unknown	Inter-Genic
Chr01	44507803	44507804	Non-TE	Inter-Genic
Chr01	44527087	44527087	Other TEs	Inter-Genic
Chr01	44528291	44528291	LTR/Gypsy	Inter-Genic
Chr01	44550756	44550757	LTR/Gypsy	Genic
Chr01	44561304	44561304	Non-TE	Inter-Genic
Chr01	44569650	44569650	Non-TE	Genic
Chr01	44674156	44674156	LTR/Gypsy	Inter-Genic
Chr01	44677953	44677953	LTR/Gypsy	Inter-Genic
Chr01	44707237	44707237	DNA/CMC-EnSpm	Inter-Genic
Chr01	44723634	44723634	LTR/Gypsy	Inter-Genic
Chr01	44730512	44730512	Non-TE	Inter-Genic
Chr01	44780343	44780343	LTR/Gypsy	Inter-Genic
Chr01	44780421	44780421	LTR/Gypsy	Inter-Genic
Chr01	44781524	44781524	LTR/Gypsy	Inter-Genic
Chr01	44781587	44781587	LTR/Gypsy	Inter-Genic
Chr01	44782415	44782415	LTR/Gypsy	Inter-Genic
Chr01	44989649	44989649	LTR/Gypsy	Inter-Genic
Chr01	45012537	45012537	LTR/Gypsy	Inter-Genic
Chr01	45041223	45041223	LTR/Gypsy	Inter-Genic
Chr01	45128352	45128352	Non-TE	Inter-Genic
Chr01	45178642	45178642	Non-TE	Inter-Genic
Chr01	45229523	45229523	DNA/CMC-EnSpm	Inter-Genic
Chr01	45242244	45242244	Other TEs	Down2k
Chr01	45246282	45246282	LTR/Copia	Genic
Chr01	45277961	45277961	LTR/Gypsy	Inter-Genic
Chr01	45281856	45281856	Non-TE	Inter-Genic
Chr01	45304803	45304803	LTR/Copia	Inter-Genic
Chr01	45310926	45310926	Non-TE	Inter-Genic
Chr01	45360980	45360980	Non-TE	Inter-Genic
Chr01	45412111	45412111	Other TEs	Inter-Genic
Chr01	45425487	45425487	Non-TE	Genic
Chr01	45442991	45442991	Non-TE	Down2k
Chr01	45569616	45569616	LTR/Gypsy	Inter-Genic
Chr01	45588253	45588253	LTR/Gypsy	Inter-Genic
Chr01	45840042	45840042	LTR/Gypsy	Inter-Genic
Chr01	45857066	45857066	LTR/Gypsy	Inter-Genic
Chr01	45904312	45904312	LTR/Copia	Inter-Genic
Chr01	45920694	45920694	LTR/Gypsy	Inter-Genic
Chr01	46006242	46006242	LTR/Gypsy	Inter-Genic
Chr01	46007669	46007669	LTR/Gypsy	Inter-Genic
Chr01	46069005	46069005	LTR/Gypsy	Inter-Genic
Chr01	46077079	46077079	LTR/Gypsy	Inter-Genic
Chr01	46088612	46088612	LTR/Gypsy	Inter-Genic
Chr01	46090491	46090491	LTR/Gypsy	Inter-Genic
Chr01	46090885	46090885	LTR/Gypsy	Inter-Genic
Chr01	46101986	46101986	LTR/Gypsy	Inter-Genic
Chr01	46137100	46137100	LTR/Gypsy	Inter-Genic
Chr01	46138367	46138367	LTR/Gypsy	Inter-Genic
Chr01	46204349	46204349	LTR/Gypsy	Inter-Genic
Chr01	46257058	46257058	LTR/Gypsy	Inter-Genic
Chr01	46268921	46268921	LTR/Gypsy	Down2k
Chr01	46391129	46391129	Non-TE	Inter-Genic
Chr01	46497963	46497963	LTR/Gypsy	Inter-Genic
Chr01	46510078	46510078	LTR/Gypsy	Inter-Genic
Chr01	46514772	46514772	LTR/Gypsy	Inter-Genic
Chr01	46519019	46519019	LTR/Gypsy	Genic
Chr01	46540297	46540297	LTR/Gypsy	Inter-Genic
Chr01	46540332	46540332	LTR/Gypsy	Inter-Genic
Chr01	46627143	46627143	LTR/Gypsy	Inter-Genic
Chr01	46658081	46658081	LTR/Gypsy	Inter-Genic
Chr01	46677627	46677627	LTR/Copia	Up2k
Chr01	46683853	46683853	LTR/Gypsy	Inter-Genic
Chr01	46691173	46691173	LTR/Gypsy	Inter-Genic
Chr01	46723827	46723827	LTR/Gypsy	Inter-Genic
Chr01	46759760	46759760	LTR/Gypsy	Inter-Genic
Chr01	46778808	46778808	LTR/Gypsy	Inter-Genic
Chr01	46886896	46886896	LTR/Gypsy	Inter-Genic
Chr01	46902704	46902704	LTR/Gypsy	Inter-Genic
Chr01	46960203	46960203	LTR/Gypsy	Inter-Genic
Chr01	46988925	46988925	LTR/Gypsy	Inter-Genic
Chr01	46995682	46995682	LTR/Gypsy	Inter-Genic
Chr01	47014114	47014114	LTR/Gypsy	Down2k
Chr01	47034052	47034052	LTR/Gypsy	Inter-Genic
Chr01	47171335	47171335	LTR/Gypsy	Inter-Genic
Chr01	47227310	47227310	LTR/Gypsy	Inter-Genic
Chr01	47292166	47292166	LTR/Unknown	Inter-Genic
Chr01	47359128	47359128	LTR/Gypsy	Inter-Genic
Chr01	47403960	47403960	Non-TE	Inter-Genic
Chr01	47419381	47419381	LTR/Unknown	Inter-Genic
Chr01	47419393	47419393	LTR/Unknown	Inter-Genic
Chr01	47485159	47485159	LTR/Gypsy	Inter-Genic
Chr01	47598363	47598363	LTR/Gypsy	Inter-Genic
Chr01	47601126	47601126	LTR/Gypsy	Inter-Genic
Chr01	47601337	47601337	LTR/Gypsy	Inter-Genic
Chr01	47601397	47601397	LTR/Gypsy	Inter-Genic
Chr01	47601590	47601590	LTR/Gypsy	Inter-Genic
Chr01	47601632	47601632	LTR/Gypsy	Inter-Genic
Chr01	47601787	47601787	LTR/Gypsy	Inter-Genic
Chr01	47617727	47617727	LTR/Gypsy	Inter-Genic
Chr01	47621036	47621036	LTR/Gypsy	Inter-Genic
Chr01	47626676	47626676	LTR/Gypsy	Inter-Genic
Chr01	47627487	47627487	LTR/Gypsy	Inter-Genic
Chr01	47627785	47627785	LTR/Gypsy	Inter-Genic
Chr01	47666852	47666852	Non-TE	Up2k
Chr01	47697219	47697219	LTR/Gypsy	Inter-Genic
Chr01	47785114	47785114	LTR/Gypsy	Inter-Genic
Chr01	48108658	48108658	LTR/Copia	Inter-Genic
Chr01	48109968	48109968	LTR/Copia	Inter-Genic
Chr01	48164777	48164777	LTR/Gypsy	Up2k
Chr01	48172974	48172974	DNA/PIF-Harbinger	Up2k
Chr01	48180957	48180957	Non-TE	Down2k
Chr01	48308101	48308101	LTR/Gypsy	Inter-Genic
Chr01	48343624	48343624	Non-TE	Inter-Genic
Chr01	48420324	48420324	Other TEs	Down2k
Chr01	48420468	48420468	Non-TE	Down2k
Chr01	48428219	48428219	LTR/Gypsy	Up2k
Chr01	48442261	48442261	LTR/Gypsy	Inter-Genic
Chr01	48443305	48443305	Non-TE	Inter-Genic
Chr01	48443322	48443322	Non-TE	Inter-Genic
Chr01	48450160	48450160	Non-TE	Up2k
Chr01	48461367	48461375	Non-TE	Inter-Genic
Chr01	48466316	48466316	LTR/Gypsy	Up2k
Chr01	48505794	48505794	Non-TE	Inter-Genic
Chr01	48509894	48509894	LTR/Gypsy	Inter-Genic
Chr01	48567943	48567943	Non-TE	Down2k
Chr01	48567966	48567966	Non-TE	Down2k
Chr01	48594370	48594370	LTR/Copia	Inter-Genic
Chr01	48608134	48608134	LTR/Gypsy	Inter-Genic
Chr01	48642714	48642714	LTR/Unknown	Down2k
Chr01	48642789	48642789	Non-TE	Down2k
Chr01	48652652	48652652	Non-TE	Genic
Chr01	48730476	48730476	LTR/Gypsy	Down2k
Chr01	48736448	48736448	LTR/Gypsy	Inter-Genic
Chr01	48778258	48778263	Non-TE	Inter-Genic
Chr01	48804428	48804428	Non-TE	Inter-Genic
Chr01	48900455	48900455	Non-TE	Inter-Genic
Chr01	48963217	48963217	Non-TE	Down2k
Chr01	48968777	48968777	Non-TE	Inter-Genic
Chr01	48978633	48978633	Non-TE	Down2k
Chr01	48990635	48990635	Non-TE	Inter-Genic
Chr01	49039268	49039268	LTR/Gypsy	Inter-Genic
Chr01	49040307	49040307	LTR/Gypsy	Inter-Genic
Chr01	49072653	49072653	Non-TE	Inter-Genic
Chr01	49081359	49081359	Non-TE	Inter-Genic
Chr01	49155808	49155808	Non-TE	Up2k
Chr01	49164918	49164918	LTR/Gypsy	Inter-Genic
Chr01	49172305	49172305	LTR/Copia	Inter-Genic
Chr01	49190369	49190369	LTR/Gypsy	Inter-Genic
Chr01	49208278	49208278	LTR/Gypsy	Inter-Genic
Chr01	49210698	49210698	LTR/Copia	Inter-Genic
Chr01	49212232	49212232	Non-TE	Inter-Genic
Chr01	49230032	49230032	LTR/Gypsy	Inter-Genic
Chr01	49252406	49252406	DNA/CMC-EnSpm	Inter-Genic
Chr01	49252444	49252444	DNA/CMC-EnSpm	Inter-Genic
Chr01	49304376	49304376	LTR/Gypsy	Inter-Genic
Chr01	49380647	49380647	DNA/TcMar-Stowaway	Inter-Genic
Chr01	49410445	49410445	Non-TE	Down2k
Chr01	49454429	49454429	Non-TE	Inter-Genic
Chr01	49464239	49464239	Non-TE	Inter-Genic
Chr01	49475300	49475300	Non-TE	Inter-Genic
Chr01	49511037	49511037	DNA/PIF-Harbinger	Down2k
Chr01	49517969	49517969	Non-TE	Genic
Chr01	49537299	49537299	Non-TE	Genic
Chr01	49587666	49587666	Non-TE	Inter-Genic
Chr01	49697028	49697028	Non-TE	Genic
Chr01	49721436	49721436	Non-TE	Inter-Genic
Chr01	49759937	49759937	LTR/Gypsy	Up2k
Chr01	49781543	49781543	LTR/Gypsy	Inter-Genic
Chr01	49828990	49828990	LTR/Gypsy	Inter-Genic
Chr01	49839599	49839600	LTR/Gypsy	Inter-Genic
Chr01	49887398	49887398	LTR/Gypsy	Inter-Genic
Chr01	49887706	49887706	LTR/Gypsy	Inter-Genic
Chr01	49887974	49887974	LTR/Gypsy	Inter-Genic
Chr01	49917376	49917376	LTR/Gypsy	Down2k
Chr01	49921941	49921941	Non-TE	Inter-Genic
Chr01	50002324	50002324	Non-TE	Inter-Genic
Chr01	50040636	50040636	LTR/Copia	Inter-Genic
Chr01	50110244	50110244	Non-TE	Down2k
Chr01	50144364	50144364	Other TEs	Inter-Genic
Chr01	50268865	50268865	Non-TE	Up2k
Chr01	50299233	50299233	Non-TE	Inter-Genic
Chr01	50301049	50301049	Other TEs	Up2k
Chr01	50310526	50310526	LTR/Copia	Inter-Genic
Chr01	50321122	50321122	Non-TE	Inter-Genic
Chr01	50473659	50473659	LTR/Gypsy	Inter-Genic
Chr01	50508257	50508257	Non-TE	Up2k
Chr01	50639398	50639398	Non-TE	Up2k
Chr01	50917765	50917765	Non-TE	Up2k
Chr01	51175181	51175181	LTR/Gypsy	Inter-Genic
Chr01	51521616	51521616	Other TEs	Down2k
Chr01	51535471	51535471	Non-TE	Inter-Genic
Chr01	51548348	51548348	Non-TE	Inter-Genic
Chr01	51725079	51725079	Non-TE	Up2k
Chr01	51867856	51867856	Non-TE	Inter-Genic
Chr01	51869761	51869761	Non-TE	Inter-Genic
Chr01	51916315	51916315	Non-TE	Up2k
Chr01	51970214	51970214	Non-TE	Inter-Genic
Chr01	52013647	52013647	Non-TE	Genic
Chr01	52043334	52043334	Non-TE	Inter-Genic
Chr01	52096385	52096385	Non-TE	Genic
Chr01	52111058	52111058	Non-TE	Inter-Genic
Chr01	52137875	52137875	Non-TE	Down2k
Chr01	52188160	52188160	Non-TE	Genic
Chr01	52192439	52192439	LTR/Copia	Inter-Genic
Chr01	52195977	52195977	Non-TE	Genic
Chr01	52238099	52238099	LTR/Copia	Down2k
Chr01	52255881	52255881	Non-TE	Up2k
Chr01	52335709	52335709	DNA/CMC-EnSpm	Inter-Genic
Chr01	52335749	52335749	DNA/CMC-EnSpm	Inter-Genic
Chr01	52335822	52335822	Non-TE	Inter-Genic
Chr01	52335831	52335831	Non-TE	Inter-Genic
Chr01	52419855	52419855	LTR/Copia	Inter-Genic
Chr01	52452320	52452320	Non-TE	Inter-Genic
Chr01	52524941	52524941	LTR/Gypsy	Inter-Genic
Chr01	52528478	52528478	LTR/Gypsy	Inter-Genic
Chr01	52957612	52957612	LTR/Copia	Inter-Genic
Chr01	53087487	53087487	LTR/Copia	Up2k
Chr01	53231440	53231440	LTR/Gypsy	Inter-Genic
Chr01	53290700	53290700	LTR/Gypsy	Inter-Genic
Chr01	53389368	53389368	Non-TE	Inter-Genic
Chr01	53486657	53486657	Non-TE	Down2k
Chr01	53521565	53521565	Non-TE	Inter-Genic
Chr01	53544562	53544562	LTR/Copia	Inter-Genic
Chr01	53581434	53581434	LTR/Gypsy	Inter-Genic
Chr01	53711680	53711680	DNA/CMC-EnSpm	Down2k
Chr01	53781169	53781169	LTR/Gypsy	Down2k
Chr01	53906722	53906722	LTR/Gypsy	Inter-Genic
Chr01	54021916	54021916	LTR/Gypsy	Down2k
Chr01	54025741	54025741	LTR/Copia	Down2k
Chr01	54048577	54048577	Non-TE	Up2k
Chr01	54048604	54048604	Non-TE	Up2k
Chr01	54053027	54053027	Other TEs	Inter-Genic
Chr01	54088560	54088560	LTR/Copia	Down2k
Chr01	54124751	54124751	LTR/Copia	Inter-Genic
Chr01	54177166	54177166	Non-TE	Up2k
Chr01	54282018	54282018	Non-TE	Up2k
Chr01	54377224	54377224	Non-TE	Inter-Genic
Chr01	54386930	54386930	Non-TE	Inter-Genic
Chr01	54387704	54387704	Non-TE	Inter-Genic
Chr01	54406941	54406941	LTR/Gypsy	Up2k
Chr01	54412452	54412452	Non-TE	Down2k
Chr01	54412528	54412528	DNA/hAT	Down2k
Chr01	54450234	54450234	Non-TE	Down2k
Chr01	54463355	54463355	Non-TE	Genic
Chr01	54466302	54466302	Non-TE	Down2k
Chr01	54544502	54544502	Non-TE	Inter-Genic
Chr01	54684044	54684044	LTR/Gypsy	Inter-Genic
Chr01	54723445	54723445	LTR/Copia	Inter-Genic
Chr01	54753610	54753610	LTR/Gypsy	Inter-Genic
Chr01	54779587	54779587	Non-TE	Genic
Chr01	54840597	54840597	Non-TE	Up2k
Chr01	54840613	54840613	Non-TE	Up2k
Chr01	54874960	54874960	LTR/Copia	Inter-Genic
Chr01	54887366	54887366	Other TEs	Inter-Genic
Chr01	54943511	54943511	Non-TE	Down2k
Chr01	55108601	55108601	LTR/Gypsy	Up2k
Chr01	55176095	55176095	LTR/Gypsy	Inter-Genic
Chr01	55238630	55238630	Non-TE	Inter-Genic
Chr01	55263629	55263629	Non-TE	Down2k
Chr01	55273563	55273563	LTR/Copia	Inter-Genic
Chr01	55729628	55729628	Non-TE	Inter-Genic
Chr01	55832128	55832128	Other TEs	Inter-Genic
Chr01	55833255	55833255	LTR/Gypsy	Inter-Genic
Chr01	55866206	55866206	LTR/Gypsy	Genic
Chr01	55914622	55914622	Non-TE	Up2k
Chr01	56083720	56083720	Non-TE	Down2k
Chr01	56161528	56161528	Non-TE	Up2k
Chr01	56161587	56161587	Non-TE	Up2k
Chr01	56363781	56363781	Non-TE	Up2k
Chr01	56371115	56371115	Non-TE	Up2k
Chr01	56797589	56797589	Non-TE	Down2k
Chr01	56824745	56824745	Non-TE	Genic
Chr01	56970349	56970349	Non-TE	Up2k
Chr01	56970349	56970349	Non-TE	Up2k
Chr01	57029172	57029172	Non-TE	Genic
Chr01	57088254	57088254	Non-TE	Inter-Genic
Chr01	57297967	57297967	Non-TE	Up2k
Chr01	57336118	57336118	Non-TE	Down2k
Chr01	57380382	57380382	DNA/CMC-EnSpm	Up2k
Chr01	57439941	57439941	Non-TE	Inter-Genic
Chr01	57503980	57503980	Non-TE	Inter-Genic
Chr01	57504013	57504025	Non-TE	Inter-Genic
Chr01	57504048	57504048	Non-TE	Inter-Genic
Chr01	57557934	57557934	Non-TE	Genic
Chr01	57559631	57559631	Non-TE	Down2k
Chr01	57561091	57561091	Non-TE	Down2k
Chr01	57601984	57601984	Non-TE	Inter-Genic
Chr01	57604260	57604260	DNA/CMC-EnSpm	Up2k
Chr01	57609127	57609127	LTR/Gypsy	Inter-Genic
Chr01	57668955	57668955	LTR/Copia	Up2k
Chr01	57778042	57778042	Non-TE	Inter-Genic
Chr01	57803801	57803801	DNA/PIF-Harbinger	Inter-Genic
Chr01	57960916	57960916	Non-TE	Up2k
Chr01	57964866	57964866	Non-TE	Down2k
Chr01	58017241	58017241	DNA/CMC-EnSpm	Inter-Genic
Chr01	58082255	58082255	Non-TE	Genic
Chr01	58113635	58113635	LTR/Copia	Inter-Genic
Chr01	58117577	58117577	Non-TE	Inter-Genic
Chr01	58137221	58137221	LTR/Copia	Genic
Chr01	58151015	58151015	LTR/Gypsy	Inter-Genic
Chr01	58176382	58176390	LTR/Gypsy	Up2k
Chr01	58355829	58355829	Non-TE	Inter-Genic
Chr01	58404279	58404279	Non-TE	Inter-Genic
Chr01	58568913	58568913	Non-TE	Inter-Genic
Chr01	58583207	58583207	Non-TE	Inter-Genic
Chr01	58898388	58898388	Non-TE	Up2k
Chr01	58929996	58929996	Other TEs	Inter-Genic
Chr01	58984636	58984636	Non-TE	Up2k
Chr01	59153314	59153314	Non-TE	Inter-Genic
Chr01	59325250	59325250	LTR/Gypsy	Inter-Genic
Chr01	59461440	59461440	Non-TE	Inter-Genic
Chr01	59462075	59462075	Non-TE	Up2k
Chr01	59549444	59549444	Non-TE	Up2k
Chr01	59590792	59590792	LTR/Gypsy	Inter-Genic
Chr01	59592328	59592329	LTR/Gypsy	Inter-Genic
Chr01	59698451	59698451	Non-TE	Down2k
Chr01	59853919	59853919	LTR/Gypsy	Inter-Genic
Chr01	59891399	59891399	Non-TE	Genic
Chr01	59899673	59899673	Non-TE	Up2k
Chr01	60042581	60042581	LTR/Copia	Inter-Genic
Chr01	60047657	60047657	Non-TE	Up2k
Chr01	60103609	60103609	LTR/Gypsy	Down2k
Chr01	60113197	60113197	LTR/Gypsy	Inter-Genic
Chr01	60235101	60235101	LTR/Copia	Inter-Genic
Chr01	60434277	60434277	DNA/CMC-EnSpm	Inter-Genic
Chr01	60480301	60480301	DNA/TcMar-Stowaway	Down2k
Chr01	60590133	60590133	LTR/Gypsy	Inter-Genic
Chr01	60625199	60625199	LTR/Gypsy	Inter-Genic
Chr01	60648296	60648296	LTR/Gypsy	Inter-Genic
Chr01	60676644	60676644	Non-TE	Inter-Genic
Chr01	60679183	60679183	Non-TE	Inter-Genic
Chr01	60754866	60754866	Non-TE	Up2k
Chr01	60763085	60763085	Non-TE	Down2k
Chr01	60811397	60811397	Non-TE	Down2k
Chr01	60926837	60926837	Non-TE	Up2k
Chr01	61016773	61016773	Non-TE	Up2k
Chr01	61060302	61060309	Non-TE	Inter-Genic
Chr01	61242962	61242962	LTR/Gypsy	Inter-Genic
Chr01	61243966	61243967	LTR/Gypsy	Inter-Genic
Chr01	61408072	61408072	Non-TE	Inter-Genic
Chr01	61449713	61449713	Non-TE	Inter-Genic
Chr01	61654303	61654303	Non-TE	Genic
Chr01	61863375	61863375	LTR/Gypsy	Inter-Genic
Chr01	61925911	61925911	Non-TE	Inter-Genic
Chr01	61926059	61926059	Non-TE	Inter-Genic
Chr01	62028612	62028612	Other TEs	Genic
Chr01	62317771	62317771	Non-TE	Up2k
Chr01	62489900	62489900	LTR/Gypsy	Inter-Genic
Chr01	62489926	62489926	LTR/Gypsy	Inter-Genic
Chr01	62498226	62498226	LTR/Gypsy	Inter-Genic
Chr01	62499843	62499843	LTR/Gypsy	Inter-Genic
Chr01	62509068	62509068	Non-TE	Down2k
Chr01	62515922	62515922	LTR/Copia	Inter-Genic
Chr01	62701039	62701039	Non-TE	Inter-Genic
Chr01	63172178	63172178	Non-TE	Up2k
Chr01	63262725	63262725	Non-TE	Inter-Genic
Chr01	63297410	63297410	Non-TE	Genic
Chr01	63298420	63298420	LTR/Gypsy	Down2k
Chr01	63353270	63353270	LTR/Gypsy	Inter-Genic
Chr01	63406711	63406711	Non-TE	Genic
Chr01	63452163	63452163	LTR/Gypsy	Genic
Chr01	63483418	63483418	Non-TE	Down2k
Chr01	63592017	63592017	Non-TE	Inter-Genic
Chr01	64002672	64002672	Non-TE	Inter-Genic
Chr01	64105442	64105442	DNA/hAT	Inter-Genic
Chr01	64124163	64124163	Non-TE	Up2k
Chr01	64298361	64298361	Non-TE	Inter-Genic
Chr01	64656132	64656132	Non-TE	Genic
Chr01	64670779	64670779	LTR/Copia	Inter-Genic
Chr01	64684824	64684824	Non-TE	Inter-Genic
Chr01	64685157	64685157	Non-TE	Up2k
Chr01	64693042	64693042	LTR/Gypsy	Inter-Genic
Chr01	64701849	64701849	LTR/Gypsy	Inter-Genic
Chr01	64840436	64840436	Non-TE	Genic
Chr01	64925294	64925294	LTR/Gypsy	Inter-Genic
Chr01	65008330	65008330	Non-TE	Up2k
Chr01	65180720	65180720	Non-TE	Inter-Genic
Chr01	65401516	65401516	Non-TE	Down2k
Chr01	65433912	65433912	Non-TE	Down2k
Chr01	65575013	65575013	Non-TE	Inter-Genic
Chr01	65922685	65922685	LTR/Copia	Inter-Genic
Chr01	65939314	65939314	Non-TE	Inter-Genic
Chr01	65962545	65962545	Non-TE	Genic
Chr01	65995963	65995963	LTR/Gypsy	Genic
Chr01	66033714	66033714	Non-TE	Inter-Genic
Chr01	66042850	66042850	Non-TE	Up2k
Chr01	66095208	66095208	LTR/Gypsy	Up2k
Chr01	66099501	66099501	Non-TE	Down2k
Chr01	66127573	66127573	Non-TE	Down2k
Chr01	66178204	66178204	Non-TE	Down2k
Chr01	66188039	66188039	Non-TE	Down2k
Chr01	66194375	66194375	LTR/Copia	Inter-Genic
Chr01	66212802	66212802	Other TEs	Down2k
Chr01	66213646	66213646	Non-TE	Genic
Chr01	66232215	66232215	DNA/TcMar-Stowaway	Genic
Chr01	66277690	66277690	LTR/Gypsy	Inter-Genic
Chr01	66278986	66278986	LTR/Gypsy	Inter-Genic
Chr01	66281424	66281424	Non-TE	Inter-Genic
Chr01	66293780	66293780	LTR/Gypsy	Inter-Genic
Chr01	66421710	66421710	LTR/Copia	Down2k
Chr01	66421745	66421745	DNA/TcMar-Stowaway	Down2k
Chr01	66469437	66469437	Non-TE	Inter-Genic
Chr01	66486331	66486331	Non-TE	Down2k
Chr01	66501578	66501578	LTR/Copia	Inter-Genic
Chr01	66523718	66523718	Non-TE	Down2k
Chr01	66545798	66545798	Non-TE	Inter-Genic
Chr01	66694642	66694642	LTR/Gypsy	Genic
Chr01	66737255	66737255	Non-TE	Down2k
Chr01	66828389	66828389	LTR/Copia	Genic
Chr01	66833320	66833320	LTR/Gypsy	Genic
Chr01	66891218	66891218	Non-TE	Genic
Chr01	66911455	66911455	LTR/Gypsy	Down2k
Chr01	66918158	66918158	LTR/Gypsy	Inter-Genic
Chr01	67031885	67031885	Non-TE	Down2k
Chr01	67041478	67041478	Non-TE	Inter-Genic
Chr01	67076577	67076577	Non-TE	Genic
Chr01	67137254	67137254	Non-TE	Up2k
Chr01	67175623	67175623	Non-TE	Inter-Genic
Chr01	67178976	67178976	LTR/Gypsy	Up2k
Chr01	67198818	67198818	Non-TE	Genic
Chr01	67205243	67205243	LTR/Gypsy	Up2k
Chr01	67243653	67243653	Non-TE	Down2k
Chr01	67339728	67339728	Non-TE	Genic
Chr01	67341237	67341237	Non-TE	Genic
Chr01	67360999	67360999	LTR/Gypsy	Genic
Chr01	67611064	67611064	Non-TE	Down2k
Chr01	67619999	67619999	Non-TE	Down2k
Chr01	67692933	67692933	Non-TE	Inter-Genic
Chr01	67703200	67703200	Non-TE	Down2k
Chr01	67705596	67705604	Non-TE	Up2k
Chr01	67711307	67711307	LTR/Copia	Inter-Genic
Chr01	67736985	67736985	LTR/Gypsy	Genic
Chr01	67779601	67779601	Non-TE	Genic
Chr01	67791066	67791066	Non-TE	Up2k
Chr01	67791482	67791482	Non-TE	Up2k
Chr01	67814710	67814710	Non-TE	Up2k
Chr01	67838797	67838797	Non-TE	Up2k
Chr01	68263537	68263537	Non-TE	Down2k
Chr01	68353195	68353195	Non-TE	Down2k
Chr01	68356988	68356988	Non-TE	Inter-Genic
Chr01	68364332	68364332	Non-TE	Inter-Genic
Chr01	68395337	68395337	Non-TE	Inter-Genic
Chr01	68395837	68395837	Non-TE	Inter-Genic
Chr01	68419113	68419113	Non-TE	Genic
Chr01	68436081	68436081	Non-TE	Up2k
Chr01	68531891	68531891	Non-TE	Inter-Genic
Chr01	68555250	68555250	Non-TE	Inter-Genic
Chr01	68565441	68565441	LTR/Gypsy	Genic
Chr01	68607127	68607127	Non-TE	Up2k
Chr01	68630212	68630212	Non-TE	Inter-Genic
Chr01	68632871	68632871	Non-TE	Up2k
Chr01	68632905	68632905	Non-TE	Up2k
Chr01	68632952	68632952	Non-TE	Up2k
Chr01	68681375	68681375	Non-TE	Inter-Genic
Chr01	68708499	68708499	LTR/Gypsy	Inter-Genic
Chr01	68711650	68711650	Non-TE	Inter-Genic
Chr01	68721575	68721575	LTR/Gypsy	Genic
Chr01	68843962	68843962	LTR/Gypsy	Inter-Genic
Chr01	68881450	68881450	LTR/Gypsy	Inter-Genic
Chr01	69026968	69026968	LTR/Copia	Down2k
Chr01	69037685	69037685	LTR/Gypsy	Inter-Genic
Chr01	69078214	69078214	LTR/Copia	Up2k
Chr01	69078871	69078871	LTR/Gypsy	Inter-Genic
Chr02	7128	7128	LTR/Gypsy	Down2k
Chr02	7145	7145	LTR/Gypsy	Down2k
Chr02	29329	29329	Other TEs	Inter-Genic
Chr02	29340	29340	Other TEs	Inter-Genic
Chr02	36955	36955	DNA/PIF-Harbinger	Down2k
Chr02	66738	66738	LTR/Gypsy	Inter-Genic
Chr02	68089	68089	LTR/Gypsy	Inter-Genic
Chr02	100560	100560	LTR/Gypsy	Up2k
Chr02	134510	134510	Non-TE	Down2k
Chr02	190813	190813	Non-TE	Inter-Genic
Chr02	222899	222899	Non-TE	Up2k
Chr02	232459	232459	LTR/Copia	Up2k
Chr02	233453	233453	Non-TE	Up2k
Chr02	248116	248116	Non-TE	Down2k
Chr02	248124	248124	Non-TE	Down2k
Chr02	272577	272577	Non-TE	Up2k
Chr02	324143	324143	Non-TE	Up2k
Chr02	340461	340461	Non-TE	Inter-Genic
Chr02	424248	424248	Non-TE	Inter-Genic
Chr02	482893	482893	Non-TE	Inter-Genic
Chr02	547892	547892	Non-TE	Inter-Genic
Chr02	625426	625426	Non-TE	Inter-Genic
Chr02	625450	625450	Non-TE	Inter-Genic
Chr02	687466	687466	LTR/Gypsy	Up2k
Chr02	750451	750451	Non-TE	Inter-Genic
Chr02	832137	832137	Non-TE	Inter-Genic
Chr02	861620	861620	Non-TE	Down2k
Chr02	906306	906306	LTR/Gypsy	Inter-Genic
Chr02	906941	906946	Non-TE	Inter-Genic
Chr02	926169	926169	Non-TE	Down2k
Chr02	929874	929874	DNA/TcMar-Stowaway	Up2k
Chr02	954994	954994	Non-TE	Inter-Genic
Chr02	954996	954996	Non-TE	Inter-Genic
Chr02	954996	954996	Non-TE	Inter-Genic
Chr02	954996	954996	Non-TE	Inter-Genic
Chr02	965852	965852	Non-TE	Down2k
Chr02	980234	980234	Non-TE	Up2k
Chr02	988722	988722	Non-TE	Down2k
Chr02	988877	988877	Non-TE	Down2k
Chr02	988935	988935	Non-TE	Down2k
Chr02	1000434	1000434	DNA/PIF-Harbinger	Down2k
Chr02	1009267	1009267	Non-TE	Up2k
Chr02	1171677	1171677	DNA/hAT	Down2k
Chr02	1174414	1174414	Non-TE	Down2k
Chr02	1203604	1203604	Non-TE	Inter-Genic
Chr02	1386191	1386191	Non-TE	Up2k
Chr02	1386198	1386198	Non-TE	Up2k
Chr02	1392766	1392766	Non-TE	Inter-Genic
Chr02	1460342	1460342	Non-TE	Inter-Genic
Chr02	1464524	1464524	DNA/hAT	Inter-Genic
Chr02	1464549	1464549	Non-TE	Inter-Genic
Chr02	1540491	1540491	Non-TE	Inter-Genic
Chr02	1605626	1605626	Non-TE	Inter-Genic
Chr02	1622707	1622707	Non-TE	Inter-Genic
Chr02	1639497	1639497	Non-TE	Down2k
Chr02	1654648	1654648	Non-TE	Inter-Genic
Chr02	1701467	1701467	LTR/Gypsy	Down2k
Chr02	1740449	1740449	DNA/CMC-EnSpm	Up2k
Chr02	1740559	1740559	DNA/CMC-EnSpm	Up2k
Chr02	1823461	1823461	LTR/Copia	Inter-Genic
Chr02	1832557	1832557	Non-TE	Down2k
Chr02	1885928	1885928	Non-TE	Inter-Genic
Chr02	1959274	1959274	LTR/Gypsy	Inter-Genic
Chr02	2151647	2151647	Non-TE	Down2k
Chr02	2247743	2247743	Non-TE	Inter-Genic
Chr02	2271833	2271833	Non-TE	Down2k
Chr02	2540003	2540003	LTR/Gypsy	Genic
Chr02	2541040	2541040	LTR/Gypsy	Genic
Chr02	2577420	2577420	Non-TE	Up2k
Chr02	2820720	2820720	LTR/Gypsy	Inter-Genic
Chr02	3048247	3048247	Non-TE	Inter-Genic
Chr02	3160330	3160330	Non-TE	Up2k
Chr02	3212954	3212954	Non-TE	Inter-Genic
Chr02	3411635	3411635	Non-TE	Inter-Genic
Chr02	3615749	3615749	LTR/Gypsy	Genic
Chr02	3740179	3740179	Non-TE	Inter-Genic
Chr02	3927219	3927219	LTR/Gypsy	Down2k
Chr02	3939544	3939544	LTR/Gypsy	Inter-Genic
Chr02	3942305	3942305	Non-TE	Up2k
Chr02	4005952	4005952	Non-TE	Inter-Genic
Chr02	4032861	4032861	LTR/Gypsy	Inter-Genic
Chr02	4186486	4186486	Non-TE	Inter-Genic
Chr02	4215491	4215491	LTR/Gypsy	Inter-Genic
Chr02	4248334	4248334	LTR/Copia	Inter-Genic
Chr02	4248827	4248827	LTR/Copia	Inter-Genic
Chr02	4264244	4264244	Non-TE	Inter-Genic
Chr02	4450712	4450712	Non-TE	Down2k
Chr02	4493922	4493922	Non-TE	Genic
Chr02	4606103	4606103	Non-TE	Genic
Chr02	4612479	4612479	LTR/Copia	Genic
Chr02	4690008	4690008	LTR/Gypsy	Down2k
Chr02	4751549	4751549	Non-TE	Down2k
Chr02	4779947	4779947	LTR/Gypsy	Inter-Genic
Chr02	4781918	4781918	LTR/Gypsy	Inter-Genic
Chr02	4862446	4862446	Non-TE	Up2k
Chr02	4960663	4960663	Non-TE	Down2k
Chr02	4982830	4982830	Non-TE	Inter-Genic
Chr02	5306838	5306838	LTR/Gypsy	Inter-Genic
Chr02	5350407	5350407	Other TEs	Inter-Genic
Chr02	5353871	5353871	LTR/Gypsy	Inter-Genic
Chr02	5384748	5384748	LTR/Gypsy	Inter-Genic
Chr02	5453591	5453591	Other TEs	Down2k
Chr02	5520911	5520911	Non-TE	Up2k
Chr02	5588824	5588824	DNA/PIF-Harbinger	Down2k
Chr02	5624540	5624540	LTR/Gypsy	Down2k
Chr02	5672736	5672736	Non-TE	Down2k
Chr02	5674100	5674100	Non-TE	Up2k
Chr02	5743823	5743823	Non-TE	Genic
Chr02	5743966	5743966	Non-TE	Genic
Chr02	5748344	5748344	Non-TE	Inter-Genic
Chr02	5761417	5761417	LTR/Gypsy	Inter-Genic
Chr02	5765441	5765441	Non-TE	Inter-Genic
Chr02	5803860	5803860	Non-TE	Down2k
Chr02	5813147	5813147	Non-TE	Genic
Chr02	5821595	5821595	Non-TE	Genic
Chr02	5821875	5821875	Non-TE	Genic
Chr02	5822316	5822316	Non-TE	Genic
Chr02	5942180	5942180	Non-TE	Inter-Genic
Chr02	5969449	5969449	Non-TE	Up2k
Chr02	6033946	6033946	LTR/Gypsy	Genic
Chr02	6058979	6058979	Non-TE	Up2k
Chr02	6079485	6079485	Non-TE	Inter-Genic
Chr02	6178122	6178122	LTR/Gypsy	Inter-Genic
Chr02	6178171	6178171	LTR/Gypsy	Inter-Genic
Chr02	6178183	6178183	LTR/Gypsy	Inter-Genic
Chr02	6187157	6187157	Non-TE	Inter-Genic
Chr02	6227668	6227668	Non-TE	Inter-Genic
Chr02	6241801	6241801	Non-TE	Down2k
Chr02	6285860	6285860	Non-TE	Inter-Genic
Chr02	6299124	6299124	Non-TE	Inter-Genic
Chr02	6315505	6315505	Non-TE	Up2k
Chr02	6352469	6352469	Non-TE	Down2k
Chr02	6466769	6466769	Non-TE	Inter-Genic
Chr02	6477955	6477955	Non-TE	Up2k
Chr02	6524789	6524789	Non-TE	Down2k
Chr02	6535064	6535064	Non-TE	Inter-Genic
Chr02	6556466	6556466	Non-TE	Down2k
Chr02	6556471	6556471	LTR/Gypsy	Down2k
Chr02	6563475	6563475	Non-TE	Genic
Chr02	6563609	6563609	Non-TE	Genic
Chr02	6603153	6603153	Non-TE	Down2k
Chr02	6621311	6621311	Non-TE	Down2k
Chr02	6654163	6654163	Non-TE	Up2k
Chr02	6668373	6668373	Non-TE	Genic
Chr02	6685856	6685856	Non-TE	Down2k
Chr02	6707391	6707391	LTR/Copia	Inter-Genic
Chr02	6707449	6707449	LTR/Gypsy	Inter-Genic
Chr02	6707634	6707634	LTR/Copia	Inter-Genic
Chr02	6707655	6707655	LTR/Copia	Inter-Genic
Chr02	6749257	6749257	Non-TE	Inter-Genic
Chr02	6787930	6787930	Non-TE	Up2k
Chr02	6802384	6802384	Non-TE	Genic
Chr02	6803311	6803311	Non-TE	Down2k
Chr02	6835767	6835767	Non-TE	Inter-Genic
Chr02	6875128	6875128	Non-TE	Up2k
Chr02	6897249	6897249	Non-TE	Up2k
Chr02	6946611	6946616	Non-TE	Up2k
Chr02	6979223	6979223	Non-TE	Up2k
Chr02	7010861	7010861	LTR/Gypsy	Inter-Genic
Chr02	7039012	7039012	Non-TE	Inter-Genic
Chr02	7082249	7082249	Non-TE	Genic
Chr02	7102618	7102618	Non-TE	Up2k
Chr02	7161631	7161631	Non-TE	Inter-Genic
Chr02	7171037	7171037	LTR/Copia	Down2k
Chr02	7204605	7204605	Non-TE	Up2k
Chr02	7322623	7322624	Non-TE	Genic
Chr02	7766665	7766665	Non-TE	Down2k
Chr02	7932285	7932285	DNA/hAT	Inter-Genic
Chr02	7981481	7981481	LTR/Copia	Genic
Chr02	8045145	8045145	Non-TE	Inter-Genic
Chr02	8059461	8059461	Non-TE	Inter-Genic
Chr02	8062201	8062201	LTR/Copia	Inter-Genic
Chr02	8070854	8070854	Non-TE	Inter-Genic
Chr02	8071025	8071025	Non-TE	Inter-Genic
Chr02	8104822	8104822	LTR/Copia	Up2k
Chr02	8144325	8144325	Non-TE	Up2k
Chr02	8150703	8150703	Non-TE	Up2k
Chr02	8150716	8150716	LTR/Gypsy	Up2k
Chr02	8150943	8150943	Non-TE	Up2k
Chr02	8183955	8183955	LTR/Gypsy	Inter-Genic
Chr02	8245452	8245452	LTR/Gypsy	Inter-Genic
Chr02	8256152	8256152	Non-TE	Down2k
Chr02	8407778	8407778	Non-TE	Inter-Genic
Chr02	8433045	8433045	Non-TE	Down2k
Chr02	8437617	8437617	Non-TE	Genic
Chr02	8451670	8451670	Non-TE	Inter-Genic
Chr02	8456021	8456022	Non-TE	Down2k
Chr02	8458130	8458130	Non-TE	Genic
Chr02	8459555	8459555	Non-TE	Genic
Chr02	8462328	8462328	Non-TE	Down2k
Chr02	8465414	8465414	Non-TE	Up2k
Chr02	8542061	8542061	Non-TE	Down2k
Chr02	8556124	8556124	Non-TE	Up2k
Chr02	8611420	8611420	Non-TE	Up2k
Chr02	8669314	8669314	Non-TE	Inter-Genic
Chr02	8679288	8679288	Non-TE	Up2k
Chr02	8741751	8741751	Non-TE	Inter-Genic
Chr02	8745274	8745274	DNA/PIF-Harbinger	Inter-Genic
Chr02	8777929	8777929	Non-TE	Up2k
Chr02	8783177	8783177	LTR/Gypsy	Inter-Genic
Chr02	8786625	8786625	LTR/Unknown	Inter-Genic
Chr02	8852815	8852815	LTR/Copia	Genic
Chr02	8906466	8906466	Other TEs	Down2k
Chr02	8908587	8908587	Other TEs	Inter-Genic
Chr02	9067494	9067494	LTR/Gypsy	Genic
Chr02	9086663	9086663	Non-TE	Genic
Chr02	9130872	9130872	Non-TE	Genic
Chr02	9130977	9130977	Non-TE	Genic
Chr02	9156572	9156572	Non-TE	Inter-Genic
Chr02	9188368	9188368	Non-TE	Inter-Genic
Chr02	9195752	9195752	Non-TE	Up2k
Chr02	9232409	9232409	Non-TE	Up2k
Chr02	9233417	9233417	Non-TE	Down2k
Chr02	9282307	9282307	Non-TE	Genic
Chr02	9296025	9296025	Non-TE	Inter-Genic
Chr02	9298770	9298770	Non-TE	Inter-Genic
Chr02	9315481	9315481	LTR/Copia	Genic
Chr02	9315498	9315498	LTR/Copia	Genic
Chr02	9316323	9316323	LTR/Copia	Genic
Chr02	9382161	9382161	Non-TE	Genic
Chr02	9386835	9386835	Non-TE	Inter-Genic
Chr02	9416988	9416988	Non-TE	Up2k
Chr02	9432585	9432585	Non-TE	Down2k
Chr02	9490791	9490791	Non-TE	Up2k
Chr02	9496252	9496252	Non-TE	Down2k
Chr02	9498041	9498041	Other TEs	Inter-Genic
Chr02	9557686	9557686	LTR/Copia	Down2k
Chr02	9623762	9623762	DNA/CMC-EnSpm	Inter-Genic
Chr02	9631989	9631989	Non-TE	Down2k
Chr02	9685046	9685046	Non-TE	Down2k
Chr02	9743199	9743199	Non-TE	Down2k
Chr02	9774386	9774386	Non-TE	Inter-Genic
Chr02	9775530	9775530	Non-TE	Up2k
Chr02	9787498	9787498	Non-TE	Genic
Chr02	9810581	9810581	LTR/Copia	Inter-Genic
Chr02	9823033	9823033	Non-TE	Inter-Genic
Chr02	9869646	9869646	LTR/Copia	Genic
Chr02	9905467	9905467	DNA/PIF-Harbinger	Inter-Genic
Chr02	9959708	9959708	Non-TE	Up2k
Chr02	9959895	9959895	Non-TE	Up2k
Chr02	9966472	9966472	Non-TE	Down2k
Chr02	10001055	10001055	Non-TE	Up2k
Chr02	10044157	10044157	DNA/CMC-EnSpm	Down2k
Chr02	10067903	10067903	Non-TE	Down2k
Chr02	10100272	10100272	Non-TE	Down2k
Chr02	10150323	10150323	Non-TE	Down2k
Chr02	10177150	10177150	Non-TE	Inter-Genic
Chr02	10186381	10186381	Non-TE	Genic
Chr02	10234195	10234195	DNA/PIF-Harbinger	Inter-Genic
Chr02	10260734	10260734	LTR/Gypsy	Inter-Genic
Chr02	10346469	10346469	Other TEs	Inter-Genic
Chr02	10357899	10357899	Non-TE	Down2k
Chr02	10464812	10464812	Non-TE	Inter-Genic
Chr02	10516815	10516815	Non-TE	Inter-Genic
Chr02	10539720	10539720	LTR/Gypsy	Inter-Genic
Chr02	10836634	10836634	Non-TE	Inter-Genic
Chr02	10886720	10886720	Non-TE	Inter-Genic
Chr02	10983852	10983852	Non-TE	Up2k
Chr02	11185455	11185455	Non-TE	Inter-Genic
Chr02	11209768	11209768	DNA/hAT	Inter-Genic
Chr02	11290605	11290605	Non-TE	Inter-Genic
Chr02	11342305	11342305	Non-TE	Inter-Genic
Chr02	11347523	11347523	LTR/Gypsy	Inter-Genic
Chr02	11471767	11471767	Other TEs	Down2k
Chr02	11854754	11854754	Non-TE	Inter-Genic
Chr02	11915779	11915779	Non-TE	Inter-Genic
Chr02	11933560	11933560	Non-TE	Down2k
Chr02	12236822	12236822	LTR/Gypsy	Genic
Chr02	12270570	12270570	LTR/Copia	Inter-Genic
Chr02	12376683	12376683	LTR/Gypsy	Down2k
Chr02	12412622	12412622	LTR/Gypsy	Inter-Genic
Chr02	12424757	12424757	LTR/Gypsy	Inter-Genic
Chr02	12487483	12487483	Non-TE	Down2k
Chr02	12507569	12507569	LTR/Gypsy	Inter-Genic
Chr02	12594432	12594432	Non-TE	Genic
Chr02	12620751	12620751	LTR/Copia	Inter-Genic
Chr02	12657067	12657067	LTR/Gypsy	Inter-Genic
Chr02	12661602	12661602	LTR/Gypsy	Inter-Genic
Chr02	12677816	12677816	Non-TE	Inter-Genic
Chr02	12713615	12713615	Non-TE	Genic
Chr02	12735549	12735549	Non-TE	Up2k
Chr02	12735591	12735591	Non-TE	Up2k
Chr02	12735936	12735939	Non-TE	Up2k
Chr02	12805006	12805006	Non-TE	Inter-Genic
Chr02	12872477	12872477	Non-TE	Up2k
Chr02	12998360	12998360	DNA/CMC-EnSpm	Inter-Genic
Chr02	13055014	13055014	Non-TE	Genic
Chr02	13059462	13059462	Non-TE	Up2k
Chr02	13135177	13135177	LTR/Gypsy	Inter-Genic
Chr02	13135625	13135625	LTR/Gypsy	Inter-Genic
Chr02	13211660	13211660	Non-TE	Inter-Genic
Chr02	13267563	13267563	LTR/Copia	Up2k
Chr02	13351455	13351455	LTR/Gypsy	Inter-Genic
Chr02	13407642	13407642	Non-TE	Inter-Genic
Chr02	13503860	13503862	Non-TE	Inter-Genic
Chr02	13589459	13589459	LTR/Gypsy	Inter-Genic
Chr02	13775480	13775480	Non-TE	Genic
Chr02	13840968	13840978	Non-TE	Inter-Genic
Chr02	13871746	13871746	Non-TE	Up2k
Chr02	13925479	13925479	LTR/Gypsy	Inter-Genic
Chr02	14091994	14091994	LTR/Gypsy	Down2k
Chr02	14693155	14693155	Non-TE	Down2k
Chr02	14823996	14823996	Non-TE	Down2k
Chr02	14836404	14836404	Non-TE	Up2k
Chr02	14856336	14856336	LTR/Gypsy	Inter-Genic
Chr02	14885803	14885803	Non-TE	Down2k
Chr02	14896899	14896910	Non-TE	Inter-Genic
Chr02	14979842	14979842	Non-TE	Inter-Genic
Chr02	14989292	14989292	Non-TE	Down2k
Chr02	14995380	14995380	LTR/Unknown	Up2k
Chr02	15022726	15022726	Non-TE	Inter-Genic
Chr02	15275475	15275475	LTR/Copia	Inter-Genic
Chr02	15286852	15286852	LTR/Gypsy	Inter-Genic
Chr02	15315813	15315813	Non-TE	Up2k
Chr02	15321155	15321155	Non-TE	Inter-Genic
Chr02	15394819	15394819	Non-TE	Inter-Genic
Chr02	15410132	15410132	DNA/CMC-EnSpm	Inter-Genic
Chr02	15463873	15463873	LTR/Gypsy	Inter-Genic
Chr02	15525768	15525768	Non-TE	Inter-Genic
Chr02	15532219	15532221	Non-TE	Inter-Genic
Chr02	15672400	15672400	Non-TE	Inter-Genic
Chr02	15708501	15708501	Non-TE	Inter-Genic
Chr02	15720952	15720952	LTR/Copia	Genic
Chr02	15724838	15724838	Non-TE	Down2k
Chr02	15867605	15867605	LTR/Copia	Inter-Genic
Chr02	15880815	15880815	LTR/Gypsy	Inter-Genic
Chr02	15887516	15887516	LTR/Gypsy	Inter-Genic
Chr02	15933536	15933536	Non-TE	Down2k
Chr02	16197943	16197943	LTR/Gypsy	Up2k
Chr02	16222361	16222361	Non-TE	Genic
Chr02	16239137	16239137	LTR/Gypsy	Down2k
Chr02	16318485	16318485	DNA/CMC-EnSpm	Inter-Genic
Chr02	16321549	16321549	DNA/CMC-EnSpm	Inter-Genic
Chr02	16358126	16358126	LTR/Copia	Inter-Genic
Chr02	16440423	16440423	Non-TE	Inter-Genic
Chr02	16456157	16456157	Non-TE	Down2k
Chr02	16457376	16457376	LTR/Gypsy	Genic
Chr02	16597382	16597382	DNA/PIF-Harbinger	Up2k
Chr02	16621821	16621821	Non-TE	Inter-Genic
Chr02	16664940	16664940	LTR/Gypsy	Inter-Genic
Chr02	16666147	16666147	LTR/Gypsy	Inter-Genic
Chr02	16668507	16668507	LTR/Gypsy	Inter-Genic
Chr02	16672561	16672561	LTR/Copia	Inter-Genic
Chr02	16683783	16683783	Non-TE	Inter-Genic
Chr02	16684354	16684354	Non-TE	Inter-Genic
Chr02	16691178	16691178	Non-TE	Inter-Genic
Chr02	16741035	16741035	LTR/Copia	Inter-Genic
Chr02	17074262	17074262	LTR/Gypsy	Inter-Genic
Chr02	17328280	17328282	Non-TE	Inter-Genic
Chr02	17477266	17477266	Non-TE	Down2k
Chr02	17489122	17489122	LTR/Copia	Up2k
Chr02	17528938	17528938	DNA/PIF-Harbinger	Down2k
Chr02	17620393	17620393	LTR/Gypsy	Inter-Genic
Chr02	17623724	17623724	LTR/Gypsy	Inter-Genic
Chr02	17637344	17637344	LTR/Gypsy	Inter-Genic
Chr02	17647096	17647096	Non-TE	Inter-Genic
Chr02	17654795	17654795	Non-TE	Genic
Chr02	17689588	17689588	LTR/Gypsy	Inter-Genic
Chr02	17905597	17905597	Non-TE	Inter-Genic
Chr02	17910742	17910742	LTR/Gypsy	Inter-Genic
Chr02	17920408	17920408	LTR/Gypsy	Inter-Genic
Chr02	17965754	17965754	LTR/Gypsy	Inter-Genic
Chr02	18143374	18143374	LTR/Gypsy	Inter-Genic
Chr02	18143824	18143824	LTR/Gypsy	Inter-Genic
Chr02	18144888	18144888	LTR/Gypsy	Inter-Genic
Chr02	18145352	18145352	LTR/Gypsy	Inter-Genic
Chr02	18145748	18145748	LTR/Gypsy	Inter-Genic
Chr02	18146846	18146846	LTR/Gypsy	Inter-Genic
Chr02	18167837	18167837	DNA/PIF-Harbinger	Up2k
Chr02	18180509	18180509	LTR/Gypsy	Inter-Genic
Chr02	18255842	18255842	LTR/Copia	Inter-Genic
Chr02	18283603	18283603	LTR/Gypsy	Inter-Genic
Chr02	18531033	18531033	LTR/Gypsy	Inter-Genic
Chr02	18613897	18613901	Non-TE	Inter-Genic
Chr02	18788440	18788452	LTR/Gypsy	Inter-Genic
Chr02	18818614	18818614	Non-TE	Inter-Genic
Chr02	18876843	18876843	LTR/Gypsy	Inter-Genic
Chr02	18916064	18916064	Non-TE	Inter-Genic
Chr02	19059138	19059138	LTR/Gypsy	Inter-Genic
Chr02	19065313	19065313	LTR/Gypsy	Inter-Genic
Chr02	19069656	19069656	LTR/Copia	Inter-Genic
Chr02	19119125	19119125	LTR/Gypsy	Inter-Genic
Chr02	19147487	19147487	LTR/Gypsy	Inter-Genic
Chr02	19275277	19275281	Non-TE	Inter-Genic
Chr02	19289787	19289787	Non-TE	Inter-Genic
Chr02	19296310	19296310	Non-TE	Inter-Genic
Chr02	19307785	19307785	LTR/Gypsy	Down2k
Chr02	19316564	19316564	Non-TE	Inter-Genic
Chr02	19332755	19332755	Non-TE	Inter-Genic
Chr02	19348643	19348643	Non-TE	Inter-Genic
Chr02	19360938	19360938	Non-TE	Down2k
Chr02	19374428	19374428	LTR/Gypsy	Inter-Genic
Chr02	19397442	19397442	LTR/Gypsy	Inter-Genic
Chr02	19406452	19406452	LTR/Gypsy	Inter-Genic
Chr02	19408193	19408193	LTR/Gypsy	Inter-Genic
Chr02	19408884	19408884	LTR/Copia	Inter-Genic
Chr02	19418531	19418531	LTR/Gypsy	Inter-Genic
Chr02	19506789	19506789	Non-TE	Down2k
Chr02	19541628	19541628	LTR/Gypsy	Inter-Genic
Chr02	19562090	19562090	Non-TE	Inter-Genic
Chr02	19577323	19577323	Non-TE	Down2k
Chr02	19610126	19610126	Non-TE	Genic
Chr02	19653590	19653590	DNA/CMC-EnSpm	Inter-Genic
Chr02	19695899	19695899	LTR/Gypsy	Inter-Genic
Chr02	19741479	19741479	LTR/Copia	Inter-Genic
Chr02	19941568	19941568	Non-TE	Down2k
Chr02	19944014	19944014	Non-TE	Inter-Genic
Chr02	19948274	19948274	LTR/Gypsy	Inter-Genic
Chr02	19949287	19949287	LTR/Gypsy	Inter-Genic
Chr02	19954441	19954441	Other TEs	Down2k
Chr02	19977828	19977828	LTR/Gypsy	Up2k
Chr02	19985441	19985441	LTR/Copia	Inter-Genic
Chr02	19985475	19985475	LTR/Gypsy	Inter-Genic
Chr02	19985508	19985508	LTR/Gypsy	Inter-Genic
Chr02	19985640	19985640	LTR/Gypsy	Inter-Genic
Chr02	19992662	19992662	LTR/Gypsy	Inter-Genic
Chr02	20008919	20008919	Non-TE	Down2k
Chr02	20140403	20140403	LTR/Gypsy	Genic
Chr02	20165872	20165872	LTR/Gypsy	Up2k
Chr02	20183183	20183183	LTR/Gypsy	Inter-Genic
Chr02	20297861	20297861	LTR/Unknown	Up2k
Chr02	20321599	20321599	LTR/Gypsy	Inter-Genic
Chr02	20428859	20428859	LTR/Gypsy	Inter-Genic
Chr02	20443052	20443052	LTR/Copia	Up2k
Chr02	20497196	20497196	Non-TE	Up2k
Chr02	20532024	20532024	LTR/Gypsy	Down2k
Chr02	20537739	20537739	Non-TE	Inter-Genic
Chr02	20601059	20601059	LTR/Gypsy	Up2k
Chr02	20603552	20603552	LTR/Gypsy	Inter-Genic
Chr02	20614902	20614902	LTR/Gypsy	Inter-Genic
Chr02	20668575	20668575	LTR/Gypsy	Inter-Genic
Chr02	21011446	21011446	Non-TE	Inter-Genic
Chr02	21011738	21011738	Non-TE	Inter-Genic
Chr02	21203189	21203189	LTR/Gypsy	Inter-Genic
Chr02	21210201	21210201	LTR/Gypsy	Inter-Genic
Chr02	21210287	21210287	LTR/Gypsy	Inter-Genic
Chr02	21313709	21313709	Non-TE	Up2k
Chr02	21319286	21319286	Non-TE	Inter-Genic
Chr02	21350660	21350660	Non-TE	Inter-Genic
Chr02	21382057	21382057	Non-TE	Inter-Genic
Chr02	21387139	21387139	LTR/Gypsy	Inter-Genic
Chr02	21799145	21799147	LTR/Gypsy	Inter-Genic
Chr02	21910514	21910514	Non-TE	Genic
Chr02	22010664	22010664	LTR/Gypsy	Inter-Genic
Chr02	22011527	22011527	LTR/Gypsy	Inter-Genic
Chr02	22029402	22029402	Non-TE	Inter-Genic
Chr02	22285242	22285242	Non-TE	Inter-Genic
Chr02	22301707	22301707	Non-TE	Inter-Genic
Chr02	22326582	22326582	Non-TE	Inter-Genic
Chr02	22373853	22373853	LTR/Gypsy	Inter-Genic
Chr02	22381964	22381964	LTR/Gypsy	Inter-Genic
Chr02	22383933	22383933	LTR/Gypsy	Inter-Genic
Chr02	22384192	22384192	LTR/Gypsy	Inter-Genic
Chr02	22424945	22424945	LTR/Gypsy	Inter-Genic
Chr02	22436833	22436833	LTR/Gypsy	Inter-Genic
Chr02	22471023	22471023	LTR/Gypsy	Inter-Genic
Chr02	22542857	22542857	Non-TE	Inter-Genic
Chr02	22569287	22569287	LTR/Copia	Inter-Genic
Chr02	22569546	22569546	Non-TE	Inter-Genic
Chr02	22598430	22598430	LTR/Gypsy	Inter-Genic
Chr02	22655478	22655478	LTR/Gypsy	Inter-Genic
Chr02	22884312	22884312	LTR/Gypsy	Inter-Genic
Chr02	22912233	22912233	LTR/Gypsy	Inter-Genic
Chr02	23061839	23061839	Non-TE	Inter-Genic
Chr02	23124216	23124216	LTR/Gypsy	Inter-Genic
Chr02	23146284	23146284	LTR/Unknown	Down2k
Chr02	23154218	23154218	LTR/Copia	Inter-Genic
Chr02	23249605	23249608	LTR/Gypsy	Inter-Genic
Chr02	23297393	23297393	LTR/Gypsy	Inter-Genic
Chr02	23360358	23360358	Non-TE	Down2k
Chr02	23367585	23367585	LTR/Gypsy	Inter-Genic
Chr02	23407026	23407026	Non-TE	Up2k
Chr02	23626312	23626312	Non-TE	Up2k
Chr02	23686879	23686879	LTR/Gypsy	Inter-Genic
Chr02	23717117	23717117	LTR/Gypsy	Inter-Genic
Chr02	23788964	23788964	LTR/Gypsy	Inter-Genic
Chr02	23915899	23915899	Non-TE	Inter-Genic
Chr02	23931528	23931528	Non-TE	Inter-Genic
Chr02	23932834	23932834	Non-TE	Inter-Genic
Chr02	23984034	23984034	LTR/Gypsy	Inter-Genic
Chr02	24000752	24000752	LTR/Gypsy	Inter-Genic
Chr02	24005196	24005196	LTR/Gypsy	Inter-Genic
Chr02	24013282	24013282	LTR/Gypsy	Inter-Genic
Chr02	24034124	24034124	LTR/Gypsy	Inter-Genic
Chr02	24053961	24053961	LTR/Gypsy	Inter-Genic
Chr02	24165334	24165334	LTR/Gypsy	Inter-Genic
Chr02	24240403	24240403	Non-TE	Inter-Genic
Chr02	24244513	24244513	LTR/Gypsy	Genic
Chr02	24278757	24278757	Non-TE	Inter-Genic
Chr02	24282665	24282665	Non-TE	Inter-Genic
Chr02	24404167	24404167	Non-TE	Inter-Genic
Chr02	24404225	24404225	Non-TE	Inter-Genic
Chr02	24411423	24411423	Non-TE	Inter-Genic
Chr02	24520325	24520325	LTR/Copia	Inter-Genic
Chr02	24648196	24648196	LTR/Gypsy	Inter-Genic
Chr02	24653941	24653941	LTR/Gypsy	Inter-Genic
Chr02	24706969	24706969	LTR/Gypsy	Inter-Genic
Chr02	24762961	24762961	LTR/Gypsy	Inter-Genic
Chr02	24778204	24778204	Non-TE	Down2k
Chr02	24878671	24878671	LTR/Gypsy	Inter-Genic
Chr02	24938956	24938956	Non-TE	Inter-Genic
Chr02	24938979	24938979	Non-TE	Inter-Genic
Chr02	24943475	24943475	Non-TE	Inter-Genic
Chr02	24969582	24969582	LTR/Gypsy	Inter-Genic
Chr02	25201370	25201370	LTR/Gypsy	Down2k
Chr02	25233349	25233349	LTR/Gypsy	Inter-Genic
Chr02	25287956	25287956	Non-TE	Inter-Genic
Chr02	25296565	25296565	LTR/Gypsy	Inter-Genic
Chr02	25298242	25298242	LTR/Gypsy	Inter-Genic
Chr02	25305495	25305495	LTR/Gypsy	Inter-Genic
Chr02	25338360	25338360	LTR/Gypsy	Up2k
Chr02	25522635	25522647	LTR/Gypsy	Inter-Genic
Chr02	25522668	25522668	LTR/Gypsy	Inter-Genic
Chr02	25657701	25657701	LTR/Gypsy	Inter-Genic
Chr02	25657962	25657962	LTR/Gypsy	Inter-Genic
Chr02	25673877	25673877	LTR/Gypsy	Inter-Genic
Chr02	25748295	25748295	LTR/Unknown	Inter-Genic
Chr02	25750116	25750116	LTR/Gypsy	Inter-Genic
Chr02	25750136	25750136	LTR/Gypsy	Inter-Genic
Chr02	25750157	25750157	LTR/Gypsy	Inter-Genic
Chr02	25804031	25804031	LTR/Gypsy	Inter-Genic
Chr02	25842610	25842610	LTR/Gypsy	Inter-Genic
Chr02	25868699	25868699	LTR/Gypsy	Inter-Genic
Chr02	26087169	26087169	LTR/Gypsy	Inter-Genic
Chr02	26150593	26150593	LTR/Gypsy	Inter-Genic
Chr02	26150768	26150768	LTR/Gypsy	Inter-Genic
Chr02	26276073	26276073	LTR/Gypsy	Inter-Genic
Chr02	26316684	26316684	LTR/Gypsy	Inter-Genic
Chr02	26341207	26341207	LTR/Gypsy	Inter-Genic
Chr02	26640011	26640011	LTR/Gypsy	Inter-Genic
Chr02	26647165	26647165	LTR/Gypsy	Inter-Genic
Chr02	26704993	26704993	LTR/Copia	Inter-Genic
Chr02	26749945	26749945	LTR/Gypsy	Inter-Genic
Chr02	26750138	26750138	LTR/Gypsy	Inter-Genic
Chr02	26839277	26839277	LTR/Gypsy	Inter-Genic
Chr02	26863626	26863626	LTR/Gypsy	Inter-Genic
Chr02	26899362	26899362	LTR/Gypsy	Inter-Genic
Chr02	26998702	26998702	LTR/Gypsy	Inter-Genic
Chr02	27074406	27074406	LTR/Copia	Inter-Genic
Chr02	27075747	27075747	LTR/Gypsy	Inter-Genic
Chr02	27131109	27131109	LTR/Gypsy	Down2k
Chr02	27141042	27141042	LTR/Gypsy	Inter-Genic
Chr02	27216973	27216973	Non-TE	Down2k
Chr02	27243723	27243723	LTR/Gypsy	Inter-Genic
Chr02	27251620	27251620	LTR/Gypsy	Inter-Genic
Chr02	27331307	27331307	LTR/Gypsy	Inter-Genic
Chr02	27331724	27331724	LTR/Gypsy	Inter-Genic
Chr02	27453239	27453239	LTR/Gypsy	Inter-Genic
Chr02	27453521	27453521	Non-TE	Inter-Genic
Chr02	27457003	27457003	LTR/Gypsy	Inter-Genic
Chr02	27504882	27504882	LTR/Gypsy	Inter-Genic
Chr02	27569043	27569043	LTR/Gypsy	Inter-Genic
Chr02	27569152	27569152	LTR/Gypsy	Inter-Genic
Chr02	27703158	27703158	LTR/Gypsy	Inter-Genic
Chr02	27784266	27784266	LTR/Gypsy	Inter-Genic
Chr02	27801629	27801629	LTR/Gypsy	Inter-Genic
Chr02	27916276	27916276	LTR/Gypsy	Inter-Genic
Chr02	27940292	27940292	LTR/Gypsy	Inter-Genic
Chr02	27960216	27960216	LTR/Gypsy	Inter-Genic
Chr02	28030400	28030400	LTR/Gypsy	Inter-Genic
Chr02	28033953	28033953	LTR/Gypsy	Inter-Genic
Chr02	28064935	28064935	LTR/Gypsy	Inter-Genic
Chr02	28106908	28106908	LTR/Gypsy	Inter-Genic
Chr02	28125300	28125300	LTR/Gypsy	Inter-Genic
Chr02	28243401	28243404	LTR/Gypsy	Inter-Genic
Chr02	28255656	28255656	LTR/Gypsy	Inter-Genic
Chr02	28260934	28260934	LTR/Gypsy	Inter-Genic
Chr02	28284654	28284654	LTR/Gypsy	Inter-Genic
Chr02	28331188	28331188	LTR/Gypsy	Inter-Genic
Chr02	28359669	28359669	LTR/Gypsy	Inter-Genic
Chr02	28431116	28431116	LTR/Gypsy	Inter-Genic
Chr02	28431218	28431218	LTR/Gypsy	Inter-Genic
Chr02	28546188	28546188	LTR/Gypsy	Inter-Genic
Chr02	28546211	28546211	LTR/Gypsy	Inter-Genic
Chr02	28586275	28586275	LTR/Gypsy	Inter-Genic
Chr02	28731745	28731745	LTR/Gypsy	Inter-Genic
Chr02	28821097	28821097	LTR/Gypsy	Inter-Genic
Chr02	28821134	28821134	LTR/Gypsy	Inter-Genic
Chr02	28821160	28821160	LTR/Gypsy	Inter-Genic
Chr02	28821470	28821470	LTR/Gypsy	Inter-Genic
Chr02	28821626	28821626	LTR/Gypsy	Inter-Genic
Chr02	28821776	28821776	LTR/Gypsy	Inter-Genic
Chr02	28821817	28821817	LTR/Gypsy	Inter-Genic
Chr02	28821857	28821857	LTR/Gypsy	Inter-Genic
Chr02	28916038	28916038	LTR/Gypsy	Inter-Genic
Chr02	28942921	28942921	LTR/Gypsy	Inter-Genic
Chr02	29016360	29016360	LTR/Gypsy	Inter-Genic
Chr02	29026332	29026332	LTR/Gypsy	Inter-Genic
Chr02	29091790	29091790	Non-TE	Down2k
Chr02	29293554	29293554	LTR/Gypsy	Inter-Genic
Chr02	29300868	29300868	LTR/Gypsy	Inter-Genic
Chr02	29313273	29313278	LTR/Gypsy	Inter-Genic
Chr02	29358937	29358937	LTR/Gypsy	Inter-Genic
Chr02	29369695	29369695	LTR/Gypsy	Inter-Genic
Chr02	29381362	29381362	LTR/Gypsy	Inter-Genic
Chr02	29394893	29394893	LTR/Gypsy	Inter-Genic
Chr02	29399488	29399488	LTR/Gypsy	Inter-Genic
Chr02	29490830	29490830	LTR/Gypsy	Inter-Genic
Chr02	29492237	29492237	LTR/Gypsy	Inter-Genic
Chr02	29546038	29546038	LTR/Gypsy	Inter-Genic
Chr02	29915170	29915170	DNA/hAT	Inter-Genic
Chr02	29917339	29917339	LTR/Gypsy	Inter-Genic
Chr02	30100693	30100693	LTR/Gypsy	Inter-Genic
Chr02	30119714	30119714	LTR/Gypsy	Inter-Genic
Chr02	30232144	30232144	LTR/Gypsy	Inter-Genic
Chr02	30236925	30236925	LTR/Gypsy	Inter-Genic
Chr02	30246387	30246387	LTR/Gypsy	Inter-Genic
Chr02	30295380	30295380	LTR/Gypsy	Inter-Genic
Chr02	30306083	30306083	LTR/Gypsy	Inter-Genic
Chr02	30420143	30420143	DNA/hAT	Inter-Genic
Chr02	30438510	30438510	LTR/Gypsy	Inter-Genic
Chr02	30445188	30445188	LTR/Gypsy	Inter-Genic
Chr02	30448107	30448107	LTR/Gypsy	Inter-Genic
Chr02	30456984	30456984	LTR/Gypsy	Inter-Genic
Chr02	30488384	30488384	Non-TE	Inter-Genic
Chr02	30520854	30520854	Non-TE	Inter-Genic
Chr02	30539087	30539087	LTR/Gypsy	Inter-Genic
Chr02	30548439	30548439	LTR/Gypsy	Inter-Genic
Chr02	30577854	30577854	LTR/Gypsy	Inter-Genic
Chr02	30589955	30589955	LTR/Gypsy	Inter-Genic
Chr02	30612783	30612783	LTR/Gypsy	Inter-Genic
Chr02	30639063	30639063	LTR/Gypsy	Inter-Genic
Chr02	30640459	30640459	LTR/Gypsy	Inter-Genic
Chr02	30654280	30654280	DNA/hAT	Inter-Genic
Chr02	30663222	30663222	LTR/Gypsy	Inter-Genic
Chr02	30663602	30663602	LTR/Gypsy	Inter-Genic
Chr02	30699722	30699722	LTR/Gypsy	Down2k
Chr02	30703695	30703695	LTR/Gypsy	Inter-Genic
Chr02	30713258	30713258	LTR/Gypsy	Inter-Genic
Chr02	30721342	30721342	LTR/Gypsy	Inter-Genic
Chr02	30725110	30725110	LTR/Gypsy	Inter-Genic
Chr02	30793890	30793890	LTR/Gypsy	Inter-Genic
Chr02	30845235	30845235	LTR/Gypsy	Inter-Genic
Chr02	30857446	30857446	LTR/Gypsy	Inter-Genic
Chr02	30871857	30871857	LTR/Gypsy	Inter-Genic
Chr02	30881086	30881086	LTR/Gypsy	Inter-Genic
Chr02	30998852	30998852	LTR/Gypsy	Inter-Genic
Chr02	31047379	31047379	LTR/Gypsy	Inter-Genic
Chr02	31055071	31055071	LTR/Gypsy	Inter-Genic
Chr02	31063078	31063078	LTR/Gypsy	Inter-Genic
Chr02	31063102	31063102	LTR/Gypsy	Inter-Genic
Chr02	31063703	31063703	LTR/Gypsy	Inter-Genic
Chr02	31114909	31114909	LTR/Gypsy	Inter-Genic
Chr02	31116160	31116160	LTR/Gypsy	Inter-Genic
[truncated: 48,517 more rows]

## Sheet: Fig. 3e
Fig. 3e Percentage of PAVs in the various genomic features
Accession	Group	Percent
BC027	2_kb_upstream	12.0981
BC040	2_kb_upstream	11.9187
BC048	2_kb_upstream	14.4068
BC100	2_kb_upstream	12.3414
BC136	2_kb_upstream	14.2928
BC170	2_kb_upstream	13.9782
BC188	2_kb_upstream	15.9311
BC204	2_kb_upstream	13.0197
BC217	2_kb_upstream	15.5851
BC235	2_kb_upstream	13.297
BC244	2_kb_upstream	13.5995
BC264	2_kb_upstream	14.5774
BC292	2_kb_upstream	11.3028
BC310	2_kb_upstream	12.2201
BC311	2_kb_upstream	12.8008
BC315	2_kb_upstream	13.3687
BC328	2_kb_upstream	12.9127
BC332	2_kb_upstream	13.9237
BC350	2_kb_upstream	13.941
BC360	2_kb_upstream	15.9769
BC362	2_kb_upstream	14.5823
BC382	2_kb_upstream	14.8521
BC398	2_kb_upstream	12.3131
BC404	2_kb_upstream	12.2177
BC407	2_kb_upstream	12.2993
BC418	2_kb_upstream	13.6685
BC426	2_kb_upstream	12.1542
BC434	2_kb_upstream	15.531
BC477	2_kb_upstream	13.7153
BC475	2_kb_upstream	12.6753
BC494	2_kb_upstream	12.6257
BC498	2_kb_upstream	12.2289
BC027	Coding_region	4.02255
BC040	Coding_region	4.12961
BC048	Coding_region	4.64956
BC100	Coding_region	3.91815
BC136	Coding_region	4.31247
BC170	Coding_region	4.5522
BC188	Coding_region	4.95156
BC204	Coding_region	4.06977
BC217	Coding_region	4.62766
BC235	Coding_region	4.46728
BC244	Coding_region	4.35647
BC264	Coding_region	4.3939
BC292	Coding_region	4.09704
BC310	Coding_region	3.76501
BC311	Coding_region	4.34492
BC315	Coding_region	4.03333
BC328	Coding_region	4.13249
BC332	Coding_region	4.38692
BC350	Coding_region	4.34316
BC360	Coding_region	4.98643
BC362	Coding_region	4.61858
BC382	Coding_region	4.49403
BC398	Coding_region	4.08741
BC404	Coding_region	3.85065
BC407	Coding_region	3.80546
BC418	Coding_region	4.43975
BC426	Coding_region	4.06343
BC434	Coding_region	4.71446
BC477	Coding_region	4.67159
BC475	Coding_region	4.1352
BC494	Coding_region	4.00743
BC498	Coding_region	4.33826
BC027	Intron	14.7494
BC040	Intron	14.3583
BC048	Intron	14.4297
BC100	Intron	12.7221
BC136	Intron	14.4653
BC170	Intron	14.1514
BC188	Intron	15.0431
BC204	Intron	14.9753
BC217	Intron	14.9734
BC235	Intron	14.9748
BC244	Intron	14.5768
BC264	Intron	16.154
BC292	Intron	12.6685
BC310	Intron	13.8916
BC311	Intron	13.4358
BC315	Intron	14.0693
BC328	Intron	16.4143
BC332	Intron	15.1226
BC350	Intron	14.6113
BC360	Intron	15.8073
BC362	Intron	15.6461
BC382	Intron	14.1775
BC398	Intron	13.2786
BC404	Intron	12.3617
BC407	Intron	13.0756
BC418	Intron	16.7111
BC426	Intron	16.4609
BC434	Intron	15.3176
BC477	Intron	15.8115
BC475	Intron	12.6933
BC494	Intron	13.291
BC498	Intron	14.9167
BC027	2_kb_downstream	11.3515
BC040	2_kb_downstream	11.0419
BC048	2_kb_downstream	12.918
BC100	2_kb_downstream	11.5324
BC136	2_kb_downstream	13.3317
BC170	2_kb_downstream	12.2712
BC188	2_kb_downstream	13.7244
BC204	2_kb_downstream	12.2269
BC217	2_kb_downstream	12.8191
BC235	2_kb_downstream	12.7307
BC244	2_kb_downstream	12.324
BC264	2_kb_downstream	13.5436
BC292	2_kb_downstream	10.4403
BC310	2_kb_downstream	10.4187
BC311	2_kb_downstream	11.9485
BC315	2_kb_downstream	11.2668
BC328	2_kb_downstream	12.0715
BC332	2_kb_downstream	12.5341
BC350	2_kb_downstream	12.4933
BC360	2_kb_downstream	13.806
BC362	2_kb_downstream	13.1033
BC382	2_kb_downstream	12.9632
BC398	2_kb_downstream	11.6742
BC404	2_kb_downstream	11.345
BC407	2_kb_downstream	11.1957
BC418	2_kb_downstream	12.4736
BC426	2_kb_downstream	11.5146
BC434	2_kb_downstream	14.3925
BC477	2_kb_downstream	12.4376
BC475	2_kb_downstream	11.2729
BC494	2_kb_downstream	11.1868
BC498	2_kb_downstream	11.7887
BC027	Intergenic	72.3907
BC040	Intergenic	74.9301
BC048	Intergenic	70.7055
BC100	Intergenic	78.7754
BC136	Intergenic	69.7388
BC170	Intergenic	75.2103
BC188	Intergenic	71.2056
BC204	Intergenic	74.1896
BC217	Intergenic	68.5638
BC235	Intergenic	74.6015
BC244	Intergenic	74.2753
BC264	Intergenic	74.5671
BC292	Intergenic	78.7781
BC310	Intergenic	73.369
BC311	Intergenic	74.8663
BC315	Intergenic	71.9182
BC328	Intergenic	69.2534
BC332	Intergenic	70.4905
BC350	Intergenic	70.4558
BC360	Intergenic	67.0963
BC362	Intergenic	70.4722
BC382	Intergenic	68.7701
BC398	Intergenic	76.5065
BC404	Intergenic	74.7638
BC407	Intergenic	72.966
BC418	Intergenic	69.9697
BC426	Intergenic	72.4119
BC434	Intergenic	68.8845
BC477	Intergenic	73.6674
BC475	Intergenic	74.2179
BC494	Intergenic	76.4506
BC498	Intergenic	71.2197

## Sheet: Fig. 3f
Fig. 3f Distance to closest gene of Non-TE, LTR, DNA transposon PAVs
PAV Chr	PAV Start	PAV End	Distance to closest gene (bp)	PAV Class
Chr01	10083	10083	1748	Non-TE
Chr01	95139	95139	0	Non-TE
Chr01	146176	146176	-469	Non-TE
Chr01	229987	229987	0	Non-TE
Chr01	230492	230492	0	Non-TE
Chr01	233502	233502	2132	Non-TE
Chr01	247676	247676	138	Non-TE
Chr01	270878	270878	0	Non-TE
Chr01	302769	302769	3709	Non-TE
Chr01	312417	312426	-1972	Non-TE
Chr01	316578	316578	0	Non-TE
Chr01	321397	321397	2884	Non-TE
Chr01	321410	321410	2871	Non-TE
Chr01	361763	361763	-4346	Non-TE
Chr01	367986	367986	-2244	LTR
Chr01	397050	397050	0	Non-TE
Chr01	448619	448619	0	Non-TE
Chr01	573138	573138	1949	LTR
Chr01	610117	610117	-262	Non-TE
Chr01	610146	610146	-291	Non-TE
Chr01	716812	716812	0	Non-TE
Chr01	734908	734908	262	Non-TE
Chr01	994612	994612	4331	Non-TE
Chr01	1092951	1092951	773	Non-TE
Chr01	1185492	1185492	40	Non-TE
Chr01	1233511	1233511	1642	Non-TE
Chr01	1619136	1619136	1651	DNA
Chr01	1682689	1682689	0	Non-TE
Chr01	1770819	1770819	-3169	Non-TE
Chr01	1872905	1872905	-2642	Non-TE
Chr01	2565316	2565316	0	Non-TE
Chr01	2625923	2625923	787	Non-TE
Chr01	2663456	2663456	-8390	LTR
Chr01	2767575	2767575	0	Non-TE
Chr01	2874732	2874732	0	Non-TE
Chr01	3162554	3162554	1613	Non-TE
Chr01	3264806	3264806	4108	Non-TE
Chr01	3301346	3301346	-13800	LTR
Chr01	3387168	3387168	1513	Non-TE
Chr01	3388866	3388866	3211	Non-TE
Chr01	3413738	3413738	0	Non-TE
Chr01	3417650	3417650	-853	Non-TE
Chr01	3490317	3490317	4848	LTR
Chr01	3517978	3517978	-613	Non-TE
Chr01	3586402	3586402	236	Non-TE
Chr01	3598224	3598224	6670	Non-TE
Chr01	3615684	3615684	-1627	Non-TE
Chr01	3632430	3632430	2518	Non-TE
Chr01	3716982	3716982	-4840	LTR
Chr01	3768096	3768096	-2478	Non-TE
Chr01	3768240	3768240	-2622	Non-TE
Chr01	3796016	3796016	2746	Non-TE
Chr01	3860978	3860978	1116	Non-TE
Chr01	3929987	3929987	-29083	Non-TE
Chr01	3959409	3959409	-5396	Non-TE
Chr01	3959419	3959419	-5386	Non-TE
Chr01	3959494	3959494	-5311	Non-TE
Chr01	4139082	4139087	0	Non-TE
Chr01	4333167	4333167	3286	Non-TE
Chr01	4595742	4595742	-4375	Non-TE
Chr01	4615035	4615035	0	Non-TE
Chr01	4653641	4653641	10018	LTR
Chr01	4653809	4653810	10187	LTR
Chr01	4767459	4767459	0	Non-TE
Chr01	4852869	4852869	-4642	Non-TE
Chr01	4868459	4868459	0	Non-TE
Chr01	4870206	4870206	-548	Non-TE
Chr01	4909459	4909459	-99	Non-TE
Chr01	4948835	4948835	-2375	LTR
Chr01	5042637	5042637	-815	Non-TE
Chr01	5178927	5178927	0	Non-TE
Chr01	5245540	5245540	4580	LTR
Chr01	5266791	5266795	-9774	Non-TE
Chr01	5268869	5268869	-10039	LTR
Chr01	5275812	5275812	-3096	LTR
Chr01	5280678	5280688	437	LTR
Chr01	5384153	5384153	0	Non-TE
Chr01	5395800	5395800	-238	Non-TE
Chr01	5452055	5452055	2454	LTR
Chr01	5458282	5458282	-980	Non-TE
Chr01	5488954	5488954	-3128	Non-TE
Chr01	5491264	5491264	-1398	Non-TE
Chr01	5493603	5493603	0	Non-TE
Chr01	5532730	5532730	0	Non-TE
Chr01	5611019	5611019	-16133	LTR
Chr01	5688296	5688296	6800	LTR
Chr01	5800244	5800244	0	LTR
Chr01	5946994	5946994	0	Non-TE
Chr01	6059464	6059464	-707	Non-TE
Chr01	6068267	6068267	2180	Non-TE
Chr01	6348369	6348369	-6581	Non-TE
Chr01	6490177	6490177	527	Non-TE
Chr01	6604145	6604145	742	Non-TE
Chr01	6659995	6659995	-1591	LTR
Chr01	7576577	7576577	6129	Non-TE
Chr01	8025682	8025682	0	Non-TE
Chr01	8103592	8103592	892	Non-TE
Chr01	8103637	8103637	847	Non-TE
Chr01	8209187	8209187	-870	Non-TE
Chr01	8226714	8226714	-2676	Non-TE
Chr01	8257620	8257620	-1455	Non-TE
Chr01	8487309	8487309	-3439	LTR
Chr01	8537785	8537785	4278	LTR
Chr01	8549561	8549561	7225	LTR
Chr01	8559957	8559957	-2186	LTR
Chr01	8613396	8613396	-4221	LTR
Chr01	8646675	8646675	0	Non-TE
Chr01	8659672	8659672	-2707	LTR
Chr01	8723810	8723810	10613	DNA
Chr01	8805295	8805295	-3210	Non-TE
Chr01	8926970	8926970	14177	Non-TE
Chr01	8933257	8933257	7890	Non-TE
Chr01	8936556	8936556	4591	Non-TE
Chr01	8937481	8937481	3666	Non-TE
Chr01	8938552	8938552	2595	Non-TE
Chr01	8942118	8942118	0	Non-TE
Chr01	8948664	8948672	-130	Non-TE
Chr01	8948705	8948705	-170	Non-TE
Chr01	8954314	8954316	-804	Non-TE
Chr01	9129776	9129776	66	Non-TE
Chr01	9293635	9293635	617	Non-TE
Chr01	9377113	9377113	-3266	Non-TE
Chr01	9381986	9381986	0	Non-TE
Chr01	9431540	9431540	-4899	Non-TE
Chr01	9505879	9505879	-2984	Non-TE
Chr01	9506269	9506269	-3374	Non-TE
Chr01	9517824	9517824	-2441	Non-TE
Chr01	9543333	9543333	-194	Non-TE
Chr01	9547297	9547297	-2052	Non-TE
Chr01	9572623	9572623	0	Non-TE
Chr01	9584288	9584288	2234	Non-TE
Chr01	9871870	9871870	3476	LTR
Chr01	9944636	9944636	-3026	Non-TE
Chr01	10025669	10025669	4152	LTR
Chr01	10059131	10059131	1442	Non-TE
Chr01	10262829	10262829	5837	Non-TE
Chr01	10285219	10285219	-2434	DNA
Chr01	10367470	10367470	7989	DNA
Chr01	10600805	10600805	-5055	Non-TE
Chr01	10817998	10817998	4440	Non-TE
Chr01	10888967	10888967	0	Non-TE
Chr01	11121906	11121906	1198	Non-TE
Chr01	11168712	11168712	0	Non-TE
Chr01	11256318	11256318	0	Non-TE
Chr01	11433548	11433548	4705	LTR
Chr01	11533342	11533342	-562	Non-TE
Chr01	11570440	11570440	-8857	LTR
Chr01	11618406	11618406	3371	Non-TE
Chr01	11650220	11650220	35185	Non-TE
Chr01	11650220	11650220	35185	Non-TE
Chr01	11661405	11661405	-40825	Non-TE
Chr01	11661419	11661419	-40811	Non-TE
Chr01	11675706	11675706	-26524	Non-TE
Chr01	11689101	11689101	-13129	Non-TE
Chr01	11754696	11754696	-1161	LTR
Chr01	11771452	11771452	-2795	DNA
Chr01	11781634	11781634	0	Non-TE
Chr01	11791534	11791534	-1151	Non-TE
Chr01	11852303	11852303	-2344	Non-TE
Chr01	11852322	11852322	-2325	Non-TE
Chr01	11859905	11859905	0	Non-TE
Chr01	11874094	11874094	-471	Non-TE
Chr01	11877496	11877496	199	Non-TE
Chr01	11902317	11902317	0	Non-TE
Chr01	11903619	11903619	0	Non-TE
Chr01	11907382	11907382	0	LTR
Chr01	11917942	11917944	0	LTR
Chr01	11919865	11919865	0	Non-TE
Chr01	11983223	11983223	-8435	LTR
Chr01	11983245	11983245	-8457	LTR
Chr01	11994567	11994567	1408	Non-TE
Chr01	11994579	11994579	1420	Non-TE
Chr01	12031643	12031643	0	Non-TE
Chr01	12164626	12164626	-1406	LTR
Chr01	12179203	12179203	2622	LTR
Chr01	12245256	12245256	2109	Non-TE
Chr01	12340208	12340208	5615	Non-TE
Chr01	12341747	12341747	7154	Non-TE
Chr01	12362551	12362551	-2948	Non-TE
Chr01	12382462	12382462	-5107	Non-TE
Chr01	12383394	12383394	-4175	DNA
Chr01	12420642	12420642	0	Non-TE
Chr01	12430075	12430075	5188	Non-TE
Chr01	12439801	12439801	-4307	Non-TE
Chr01	12458497	12458497	0	Non-TE
Chr01	12515309	12515309	1855	Non-TE
Chr01	12541961	12541961	1793	Non-TE
Chr01	12575496	12575496	1480	LTR
Chr01	12593509	12593509	-4964	DNA
Chr01	12606481	12606481	1372	Non-TE
Chr01	12843049	12843049	-7323	LTR
Chr01	12865723	12865723	-8673	LTR
Chr01	12936661	12936661	-1027	Non-TE
Chr01	13174616	13174616	1372	Non-TE
Chr01	13177054	13177054	-635	Non-TE
Chr01	13184632	13184632	6927	Non-TE
Chr01	13306300	13306300	2747	Non-TE
Chr01	13314273	13314273	-1699	Non-TE
Chr01	13500219	13500219	-5037	Non-TE
Chr01	13599003	13599003	-3598	Non-TE
Chr01	13669300	13669300	-13092	LTR
Chr01	13671931	13671931	-15723	LTR
Chr01	13672259	13672259	-16051	LTR
Chr01	13674055	13674055	-17847	LTR
Chr01	13680174	13680174	-23966	LTR
Chr01	13680410	13680410	-24202	LTR
Chr01	13682900	13682900	-26692	LTR
Chr01	13683298	13683298	-27090	LTR
Chr01	13684953	13684953	-28745	LTR
Chr01	13685631	13685631	-29423	LTR
Chr01	13686029	13686029	-29821	LTR
Chr01	13736750	13736750	0	Non-TE
Chr01	13755940	13755940	0	Non-TE
Chr01	13843660	13843660	4668	Non-TE
Chr01	13874228	13874228	-5120	Non-TE
Chr01	13880115	13880115	0	Non-TE
Chr01	13888261	13888261	4388	Non-TE
Chr01	13888270	13888270	4397	Non-TE
Chr01	13888412	13888412	4539	Non-TE
Chr01	13892313	13892313	7887	Non-TE
Chr01	13897961	13897961	2239	Non-TE
Chr01	14025179	14025179	1126	Non-TE
Chr01	14046003	14046003	-7419	Non-TE
Chr01	14046120	14046120	-7302	Non-TE
Chr01	14050538	14050538	-2884	Non-TE
Chr01	14050560	14050560	-2862	Non-TE
Chr01	14050583	14050583	-2839	Non-TE
Chr01	14121523	14121523	-2297	Non-TE
Chr01	14122762	14122771	1055	Non-TE
Chr01	14126934	14126934	-789	Non-TE
Chr01	14149722	14149722	2157	Non-TE
Chr01	14408030	14408030	-2724	Non-TE
Chr01	14516974	14516978	2084	DNA
Chr01	14733480	14733480	-118	Non-TE
Chr01	14798939	14798939	-717	LTR
Chr01	14846532	14846532	-15361	LTR
Chr01	14872276	14872276	0	Non-TE
Chr01	14894459	14894464	-6894	Non-TE
Chr01	15043623	15043623	-1272	LTR
Chr01	15190767	15190767	12	Non-TE
Chr01	15279028	15279028	-2014	DNA
Chr01	15372775	15372775	-12047	DNA
Chr01	15518643	15518643	-20897	LTR
Chr01	15518652	15518652	-20888	LTR
Chr01	15551925	15551925	-642	Non-TE
Chr01	15609447	15609447	-608	Non-TE
Chr01	15668452	15668452	9177	LTR
Chr01	15790873	15790873	3637	Non-TE
Chr01	15906596	15906596	-223	Non-TE
Chr01	15975262	15975262	-3720	LTR
Chr01	15985302	15985302	0	Non-TE
Chr01	16031422	16031422	-3076	LTR
Chr01	16171457	16171457	-1306	Non-TE
Chr01	16176683	16176683	0	LTR
Chr01	16211121	16211121	-2726	DNA
Chr01	16290726	16290726	0	Non-TE
Chr01	16319188	16319188	-10624	DNA
Chr01	16334524	16334524	169	Non-TE
Chr01	16395989	16395989	-1161	Non-TE
Chr01	16445863	16445863	-3582	LTR
Chr01	16445957	16445957	-3676	LTR
Chr01	16446183	16446183	-3902	LTR
Chr01	16480096	16480096	-11522	LTR
Chr01	16484160	16484160	-15586	LTR
Chr01	16543187	16543187	-1342	Non-TE
Chr01	16547766	16547766	-5921	Non-TE
Chr01	16619848	16619848	-3056	LTR
Chr01	16819519	16819519	0	Non-TE
Chr01	16898513	16898513	-6316	LTR
Chr01	16954488	16954488	-12521	Non-TE
Chr01	16988646	16988646	0	LTR
Chr01	17095790	17095790	-3330	Non-TE
Chr01	17095897	17095897	-3437	Non-TE
Chr01	17152200	17152200	6671	Non-TE
Chr01	17210993	17210993	-16276	Non-TE
Chr01	17234813	17234813	6435	LTR
Chr01	17259506	17259506	31128	LTR
Chr01	17347394	17347394	0	LTR
Chr01	17351389	17351389	0	LTR
Chr01	17352071	17352071	0	LTR
Chr01	17353598	17353598	0	LTR
Chr01	17353635	17353635	0	LTR
Chr01	17359123	17359123	-3734	LTR
Chr01	17364305	17364305	-8916	LTR
Chr01	17366147	17366147	-8320	Non-TE
Chr01	17366165	17366165	-8302	Non-TE
Chr01	17423401	17423401	-3086	LTR
Chr01	17458889	17458889	25040	Non-TE
Chr01	17515812	17515812	-5110	Non-TE
Chr01	17551344	17551344	0	Non-TE
Chr01	17567249	17567249	707	DNA
Chr01	17590265	17590265	-13556	LTR
Chr01	17593049	17593049	-16340	LTR
Chr01	17596137	17596137	-19428	LTR
Chr01	17778163	17778163	11153	LTR
Chr01	17779608	17779608	9708	LTR
Chr01	18100428	18100428	1120	Non-TE
Chr01	18120731	18120731	-17530	Non-TE
Chr01	18137139	18137139	-7326	LTR
Chr01	18187618	18187618	-4925	Non-TE
Chr01	18190812	18190812	-8119	Non-TE
Chr01	18275012	18275012	-4084	Non-TE
Chr01	18341205	18341205	-1715	LTR
Chr01	18351272	18351272	3960	LTR
Chr01	18376294	18376294	5505	LTR
Chr01	18394229	18394229	-2884	Non-TE
Chr01	18455228	18455228	-3399	LTR
Chr01	18456313	18456313	-2314	LTR
Chr01	18549355	18549355	-12168	LTR
Chr01	18549425	18549425	-12238	LTR
Chr01	18550910	18550910	-13723	LTR
Chr01	18553176	18553184	-15990	LTR
Chr01	18554572	18554572	-17385	LTR
Chr01	18629440	18629440	-3614	Non-TE
Chr01	18751661	18751661	-2436	Non-TE
Chr01	18791393	18791393	0	LTR
Chr01	18791422	18791422	0	LTR
Chr01	18809449	18809449	16543	LTR
Chr01	18836158	18836158	15831	LTR
Chr01	18844478	18844478	7511	LTR
Chr01	18844499	18844499	7490	LTR
Chr01	18844552	18844558	7432	LTR
Chr01	18844584	18844584	7405	LTR
Chr01	18844648	18844648	7341	LTR
Chr01	18844706	18844706	7283	LTR
Chr01	18862185	18862185	-9923	LTR
Chr01	18862217	18862217	-9955	LTR
Chr01	18888771	18888771	-36509	LTR
Chr01	18898519	18898519	-46257	LTR
Chr01	18905485	18905485	-53223	LTR
Chr01	18910799	18910799	-58537	LTR
Chr01	18930659	18930659	70115	LTR
Chr01	18950244	18950244	50530	LTR
Chr01	18954196	18954196	46578	LTR
Chr01	19062092	19062092	-2420	Non-TE
Chr01	19120557	19120557	2135	Non-TE
Chr01	19128407	19128407	-1729	LTR
Chr01	19192150	19192150	2354	LTR
Chr01	19192175	19192175	2379	LTR
Chr01	19198404	19198404	8608	LTR
Chr01	19226249	19226249	6519	LTR
Chr01	19396221	19396221	0	Non-TE
Chr01	19455397	19455397	-19144	LTR
Chr01	19456430	19456430	-18111	LTR
Chr01	19484121	19484121	8010	LTR
Chr01	19498469	19498469	22358	LTR
Chr01	19504885	19504885	28774	LTR
Chr01	19531002	19531002	54891	LTR
Chr01	19579215	19579215	-52578	LTR
Chr01	19606755	19606755	-25038	LTR
Chr01	19611573	19611573	-20220	LTR
Chr01	19615965	19615965	-15828	LTR
Chr01	19710437	19710437	0	Non-TE
Chr01	19769503	19769503	-6406	Non-TE
Chr01	19847464	19847464	-10134	LTR
Chr01	19880531	19880531	-1584	Non-TE
Chr01	19915936	19915936	1242	LTR
Chr01	19927234	19927234	2782	LTR
Chr01	20082389	20082389	-25724	LTR
Chr01	20173146	20173146	-18194	LTR
Chr01	20247385	20247385	24516	Non-TE
Chr01	20892081	20892081	-6416	Non-TE
Chr01	20969926	20969926	-1991	Non-TE
Chr01	20995692	20995692	-13831	LTR
Chr01	21034923	21034923	-19784	LTR
Chr01	21049162	21049162	-30678	Non-TE
Chr01	21094861	21094861	14031	LTR
Chr01	21124967	21124967	-42008	Non-TE
Chr01	21143127	21143127	-23848	LTR
Chr01	21284386	21284386	23092	LTR
Chr01	21438118	21438118	2516	LTR
Chr01	21441005	21441005	5403	LTR
Chr01	21629498	21629505	2402	LTR
Chr01	21681194	21681194	-21742	LTR
Chr01	21729223	21729223	25855	LTR
Chr01	21872315	21872315	35274	LTR
Chr01	21973634	21973634	-4318	LTR
Chr01	22090367	22090367	-5844	LTR
Chr01	22099464	22099464	-14941	LTR
Chr01	22103817	22103817	17593	LTR
Chr01	22176498	22176498	27969	LTR
Chr01	22247695	22247695	3912	Non-TE
Chr01	22283470	22283470	0	Non-TE
Chr01	22305236	22305236	-21222	LTR
Chr01	22331082	22331082	8784	LTR
Chr01	22368987	22368987	-21502	Non-TE
Chr01	22385333	22385333	9891	LTR
Chr01	22629942	22629942	-5907	DNA
Chr01	22777388	22777388	7717	LTR
Chr01	22807079	22807079	-21512	LTR
Chr01	22829363	22829363	-43796	LTR
Chr01	22925724	22925724	11292	LTR
Chr01	22926300	22926300	11868	LTR
Chr01	23030165	23030165	-14285	LTR
Chr01	23034971	23034971	-9479	LTR
Chr01	23121603	23121603	23360	LTR
Chr01	23125700	23125701	19263	LTR
Chr01	23130976	23130976	13987	LTR
Chr01	23132123	23132123	12840	LTR
Chr01	23132353	23132353	12610	LTR
Chr01	23157246	23157246	-1743	Non-TE
Chr01	23181428	23181428	17167	LTR
Chr01	23227989	23227989	8442	LTR
Chr01	23259554	23259554	2388	LTR
Chr01	23261235	23261235	4069	LTR
Chr01	23273003	23273003	15837	LTR
Chr01	23288406	23288406	-17227	LTR
Chr01	23320953	23320964	13334	LTR
Chr01	23321370	23321370	12927	LTR
Chr01	23324515	23324515	9782	LTR
Chr01	23324731	23324741	9557	LTR
Chr01	23331900	23331900	2397	LTR
Chr01	23492952	23492952	-1907	DNA
Chr01	23631621	23631621	28081	LTR
Chr01	23656061	23656061	52521	LTR
Chr01	23656373	23656373	52833	LTR
Chr01	23666572	23666572	63032	LTR
Chr01	23666852	23666852	63312	LTR
Chr01	23677799	23677799	74259	LTR
Chr01	23711936	23711936	108396	LTR
Chr01	23720260	23720260	110472	LTR
Chr01	23798714	23798714	32018	LTR
Chr01	23799697	23799697	31035	LTR
Chr01	23804777	23804777	25955	LTR
Chr01	23824811	23824811	5921	LTR
Chr01	23837615	23837615	-6508	LTR
Chr01	23840459	23840459	-9352	LTR
Chr01	23902724	23902724	4162	LTR
Chr01	23902880	23902880	4318	LTR
Chr01	23903059	23903059	4497	LTR
Chr01	23943693	23943693	-40430	LTR
Chr01	23948629	23948629	-35494	LTR
Chr01	23956186	23956186	-27937	Non-TE
Chr01	23989499	23989499	4944	LTR
Chr01	24073559	24073559	-3590	LTR
Chr01	24087131	24087131	9640	LTR
Chr01	24124457	24124457	-4748	LTR
Chr01	24142695	24142695	18794	LTR
Chr01	24144532	24144532	16957	LTR
Chr01	24169039	24169039	0	Non-TE
Chr01	24332749	24332749	239	LTR
Chr01	24344845	24344845	12335	LTR
Chr01	24352425	24352425	12339	LTR
Chr01	24405550	24405550	-10266	LTR
Chr01	24438182	24438182	14177	LTR
Chr01	24537928	24537928	-27608	LTR
Chr01	24538796	24538796	-26740	LTR
Chr01	24654241	24654241	12012	LTR
Chr01	24680193	24680193	-13706	LTR
Chr01	24716318	24716318	-14930	LTR
Chr01	24736591	24736591	25762	LTR
Chr01	24809360	24809360	9697	LTR
Chr01	24828826	24828826	-8268	LTR
Chr01	24857121	24857121	15897	Non-TE
Chr01	24945218	24945218	-7107	LTR
Chr01	25028246	25028255	2631	Non-TE
Chr01	25028785	25028785	2100	Non-TE
Chr01	25846234	25846234	8353	LTR
Chr01	25866998	25866998	29117	LTR
Chr01	25867691	25867691	29810	LTR
Chr01	25887889	25887889	50008	LTR
Chr01	25890373	25890373	52492	LTR
Chr01	25974895	25974895	52409	LTR
Chr01	25988661	25988661	38643	LTR
Chr01	26044520	26044520	-15690	Non-TE
Chr01	26044812	26044812	-15982	Non-TE
Chr01	26044826	26044826	-15996	Non-TE
Chr01	26046336	26046336	-17506	Non-TE
Chr01	26147888	26147888	23264	LTR
Chr01	26204510	26204510	-31686	LTR
Chr01	26212207	26212207	-39383	LTR
Chr01	26279076	26279076	4402	LTR
Chr01	26437364	26437364	0	Non-TE
Chr01	26473924	26473924	36539	LTR
Chr01	26516098	26516098	-53815	LTR
Chr01	26527371	26527371	-42542	LTR
Chr01	26572081	26572081	1697	Non-TE
Chr01	26664823	26664823	3237	LTR
Chr01	26670374	26670374	-2080	LTR
Chr01	26746315	26746315	-10702	LTR
Chr01	26782140	26782140	-6039	LTR
Chr01	26782150	26782150	-6029	LTR
Chr01	26801818	26801818	12008	Non-TE
Chr01	26807142	26807142	17332	LTR
Chr01	26884187	26884195	94378	LTR
Chr01	26996309	26996309	10082	LTR
Chr01	26997899	26997899	11672	LTR
Chr01	27107596	27107596	-32571	LTR
Chr01	27107639	27107639	-32528	LTR
Chr01	27107886	27107886	-32281	LTR
Chr01	27153964	27153964	-11424	LTR
Chr01	27178841	27178841	3291	LTR
Chr01	27289407	27289407	-6852	LTR
Chr01	27399777	27399777	-3231	LTR
Chr01	27430687	27430687	19483	LTR
Chr01	27493684	27493684	3155	LTR
Chr01	27525161	27525161	13388	LTR
Chr01	27605497	27605497	-23523	LTR
Chr01	27605966	27605966	-23054	LTR
Chr01	27622496	27622496	-6524	LTR
Chr01	27670639	27670639	-38902	DNA
Chr01	27727617	27727617	-14112	LTR
Chr01	27938954	27938954	20611	LTR
Chr01	27980235	27980235	0	Non-TE
Chr01	28202462	28202462	64567	LTR
Chr01	28246701	28246701	20328	LTR
Chr01	28302319	28302319	-29002	LTR
Chr01	28332714	28332714	-13823	LTR
Chr01	28345600	28345600	-937	LTR
Chr01	28375805	28375805	-14179	LTR
Chr01	28383545	28383545	-14522	LTR
Chr01	28434609	28434609	2231	LTR
Chr01	28490519	28490519	58141	LTR
Chr01	28537949	28537949	-83448	LTR
Chr01	28542103	28542103	-79294	LTR
Chr01	28613204	28613204	-8193	LTR
Chr01	28636460	28636460	8581	DNA
Chr01	28680291	28680291	-24185	LTR
Chr01	28699677	28699677	-4799	Non-TE
Chr01	28834447	28834447	-7718	LTR
Chr01	28867632	28867632	12268	LTR
Chr01	28892641	28892641	-12171	LTR
Chr01	28992997	28992997	13517	LTR
Chr01	29070166	29070166	32011	LTR
Chr01	29156326	29156326	27752	LTR
Chr01	29406474	29406474	-55873	LTR
Chr01	29406484	29406484	-55863	LTR
Chr01	29417261	29417261	-45086	LTR
Chr01	29498392	29498392	11818	LTR
Chr01	29539073	29539073	-19785	LTR
Chr01	29595997	29595997	-22674	LTR
Chr01	29639365	29639365	-5959	LTR
Chr01	29653251	29653251	7015	LTR
Chr01	29684110	29684110	19922	LTR
Chr01	29712406	29712406	48218	LTR
Chr01	29734070	29734070	69882	LTR
Chr01	29743814	29743814	-70743	LTR
Chr01	29743846	29743846	-70711	LTR
Chr01	29853399	29853399	-928	LTR
Chr01	29916361	29916361	41755	LTR
Chr01	29930462	29930462	27654	LTR
Chr01	29961823	29961823	-2888	LTR
Chr01	30061465	30061465	-50203	LTR
Chr01	30061875	30061875	-50613	LTR
Chr01	30064911	30064920	-53650	Non-TE
Chr01	30104241	30104241	-92979	LTR
Chr01	30130514	30130514	-119252	LTR
Chr01	30191866	30191867	-180605	LTR
Chr01	30230073	30230073	151997	Non-TE
Chr01	30240084	30240084	141986	LTR
Chr01	30292829	30292829	89241	LTR
Chr01	30327997	30327997	54073	LTR
Chr01	30328659	30328659	53411	LTR
Chr01	30330168	30330168	51902	LTR
Chr01	30340162	30340162	41908	LTR
Chr01	30340264	30340264	41806	LTR
Chr01	30366476	30366476	15594	LTR
Chr01	30437352	30437352	-29214	LTR
Chr01	30487201	30487201	-1760	Non-TE
Chr01	30489839	30489839	491	Non-TE
Chr01	30497398	30497398	-791	Non-TE
Chr01	30548580	30548580	-29	Non-TE
Chr01	30563954	30563954	651	Non-TE
Chr01	30564065	30564065	762	Non-TE
Chr01	30566937	30566937	563	Non-TE
Chr01	30804604	30804604	-15702	LTR
Chr01	30805167	30805167	-16265	LTR
Chr01	30963545	30963547	52174	LTR
Chr01	31091390	31091390	15195	LTR
Chr01	31141150	31141150	3934	LTR
Chr01	31186541	31186541	13776	LTR
Chr01	31192348	31192348	19583	LTR
Chr01	31236192	31236192	37608	LTR
Chr01	31247921	31247921	25879	LTR
Chr01	31270449	31270449	3351	LTR
Chr01	31286972	31286972	-8332	LTR
Chr01	31474394	31474394	33891	LTR
Chr01	31496190	31496190	12095	LTR
Chr01	31534707	31534707	13793	LTR
Chr01	31534717	31534717	13783	LTR
Chr01	31537732	31537732	10768	LTR
Chr01	31578387	31578387	-29455	LTR
Chr01	31579125	31579125	-30193	LTR
Chr01	31588887	31588887	-39955	LTR
Chr01	31756863	31756863	-2762	LTR
Chr01	31774244	31774244	14385	LTR
Chr01	31806126	31806126	6881	LTR
Chr01	31923876	31923876	110587	LTR
Chr01	31930529	31930529	103934	DNA
Chr01	31931584	31931584	102879	LTR
Chr01	31964671	31964671	69792	LTR
Chr01	31997602	31997602	36861	LTR
Chr01	31997865	31997865	36598	LTR
Chr01	32077411	32077411	-41580	DNA
Chr01	32094586	32094586	57747	LTR
Chr01	32127629	32127629	24704	LTR
Chr01	32155221	32155221	-2318	LTR
Chr01	32160467	32160467	-7564	LTR
Chr01	32172924	32172924	-20021	LTR
Chr01	32173007	32173007	-20104	LTR
Chr01	32204044	32204044	41033	LTR
Chr01	32218022	32218022	27055	LTR
Chr01	32276631	32276631	-29975	LTR
Chr01	32320569	32320569	-73913	LTR
Chr01	32376113	32376113	70091	Non-TE
Chr01	32379922	32379922	66282	LTR
Chr01	32412688	32412688	33516	LTR
Chr01	32427697	32427697	18507	LTR
Chr01	32460181	32460181	-13578	LTR
Chr01	32545434	32545434	-72526	LTR
Chr01	32640359	32640359	-19736	LTR
Chr01	32650573	32650573	-9522	LTR
Chr01	32836218	32836218	-106913	LTR
Chr01	33179275	33179275	6736	LTR
Chr01	33316766	33316766	0	Non-TE
Chr01	33358039	33358039	-7671	LTR
Chr01	33378461	33378461	-5098	LTR
Chr01	33390354	33390354	3072	LTR
Chr01	33402946	33402946	15664	LTR
Chr01	33414594	33414594	27312	LTR
Chr01	33431222	33431222	43940	LTR
Chr01	33439179	33439179	51897	LTR
Chr01	33439836	33439836	52554	LTR
Chr01	33440624	33440624	53342	LTR
Chr01	33441297	33441297	54015	LTR
Chr01	33441926	33441926	54644	LTR
Chr01	33442448	33442448	55166	LTR
Chr01	33443118	33443118	55836	LTR
Chr01	33494164	33494164	106882	LTR
Chr01	33528754	33528754	141472	LTR
Chr01	33530574	33530574	143292	LTR
Chr01	33560863	33560863	173581	LTR
Chr01	33563085	33563085	175803	LTR
Chr01	33855824	33855824	-278377	LTR
Chr01	33876348	33876348	-257853	LTR
Chr01	33945439	33945439	-188762	LTR
Chr01	33947102	33947102	-187099	LTR
Chr01	34062611	34062611	-71590	LTR
Chr01	34150627	34150627	15955	LTR
Chr01	34190186	34190186	55514	LTR
Chr01	34224515	34224515	-52182	LTR
Chr01	34375504	34375504	23420	LTR
Chr01	34446287	34446287	38754	LTR
Chr01	34624870	34624870	-62590	Non-TE
Chr01	34647100	34647100	-40360	LTR
Chr01	34648134	34648134	-39326	LTR
Chr01	34661493	34661493	-25967	LTR
Chr01	34664646	34664646	-22814	LTR
Chr01	34805800	34805800	48882	LTR
Chr01	34860439	34860439	4929	LTR
Chr01	34893586	34893586	38076	LTR
Chr01	34906492	34906492	50982	LTR
Chr01	34985657	34985658	-13840	LTR
Chr01	35272690	35272690	-3795	LTR
Chr01	35416878	35416884	-10160	LTR
Chr01	35571872	35571872	58614	LTR
Chr01	35599462	35599462	31024	LTR
Chr01	35687218	35687223	-11071	LTR
Chr01	35707565	35707565	-18461	LTR
Chr01	35720978	35720980	-5047	LTR
Chr01	35724482	35724482	-1544	LTR
Chr01	35762814	35762814	-3643	LTR
Chr01	35855168	35855168	45826	LTR
Chr01	35867114	35867114	33880	LTR
Chr01	35885198	35885198	15796	LTR
Chr01	35932625	35932625	-30764	LTR
Chr01	36024761	36024761	-16655	LTR
Chr01	36127032	36127032	5681	LTR
Chr01	36227108	36227108	13616	LTR
Chr01	36392908	36392908	24470	LTR
Chr01	36542577	36542577	21202	LTR
Chr01	36641014	36641014	-1190	Non-TE
Chr01	36687200	36687200	333	LTR
Chr01	36687368	36687368	165	LTR
Chr01	36694906	36694906	-7142	LTR
Chr01	36696644	36696644	-8880	LTR
Chr01	36813683	36813683	13684	LTR
Chr01	36879593	36879593	-41082	Non-TE
Chr01	36954873	36954873	-16383	LTR
Chr01	37075175	37075175	-55863	LTR
Chr01	37076930	37076930	-57618	LTR
Chr01	37115906	37115906	-75296	LTR
Chr01	37121209	37121209	-69993	LTR
Chr01	37218659	37218659	4762	LTR
Chr01	37230885	37230885	-7230	LTR
Chr01	37297290	37297290	-43902	LTR
Chr01	37366338	37366338	-14120	LTR
Chr01	37368658	37368658	-11800	LTR
Chr01	37386145	37386145	4108	LTR
Chr01	37386181	37386181	4144	LTR
Chr01	37386713	37386713	4676	LTR
Chr01	37402000	37402000	6765	LTR
Chr01	37406126	37406126	2639	LTR
Chr01	37536642	37536642	-33977	LTR
Chr01	37544580	37544580	-26039	LTR
Chr01	37661585	37661585	-84434	LTR
Chr01	37671502	37671502	-74517	LTR
Chr01	37686713	37686713	-59306	LTR
Chr01	37708661	37708661	-37358	LTR
Chr01	37713844	37713844	-32175	LTR
Chr01	37784897	37784897	-17451	LTR
Chr01	37806068	37806068	-38622	Non-TE
Chr01	37844195	37844195	-25914	Non-TE
Chr01	37851285	37851285	-18824	LTR
Chr01	37889672	37889672	18525	LTR
Chr01	37979221	37979221	-1256	LTR
Chr01	37992944	37992944	-14979	LTR
Chr01	38013463	38013463	-35498	LTR
Chr01	38022179	38022179	-44214	LTR
Chr01	38022252	38022252	-44287	LTR
Chr01	38023772	38023772	-45807	LTR
Chr01	38023993	38023993	-46028	LTR
Chr01	38024150	38024150	-46185	LTR
Chr01	38079246	38079246	-27229	LTR
Chr01	38103502	38103502	-2973	Non-TE
Chr01	38194943	38194943	-17682	DNA
Chr01	38221464	38221464	8407	LTR
Chr01	38241515	38241515	15244	LTR
Chr01	38294628	38294628	-10025	LTR
Chr01	38294654	38294654	-9999	LTR
Chr01	38295764	38295765	-8889	LTR
Chr01	38296755	38296755	-7898	LTR
Chr01	38296954	38296954	-7699	LTR
Chr01	38297120	38297120	-7533	LTR
Chr01	38297176	38297176	-7477	LTR
Chr01	38297240	38297240	-7413	LTR
Chr01	38301542	38301542	-3111	LTR
Chr01	38442796	38442796	72751	LTR
Chr01	38493184	38493184	-108276	LTR
Chr01	38559498	38559498	-41962	LTR
Chr01	38657862	38657862	-34643	LTR
Chr01	38702783	38702783	7752	LTR
Chr01	38715464	38715464	20433	Non-TE
Chr01	38734084	38734084	-26453	LTR
Chr01	38768822	38768822	7313	LTR
Chr01	38809771	38809771	25673	LTR
Chr01	38840317	38840317	52325	LTR
Chr01	38876431	38876431	16211	LTR
Chr01	39028172	39028172	104287	LTR
Chr01	39047085	39047085	85374	LTR
Chr01	39060294	39060294	72165	Non-TE
Chr01	39079170	39079170	53289	LTR
Chr01	39079217	39079217	53242	LTR
Chr01	39079243	39079243	53216	LTR
Chr01	39086035	39086035	46424	LTR
Chr01	39110096	39110096	22363	LTR
Chr01	39154162	39154162	-21271	LTR
Chr01	39177496	39177496	27934	LTR
Chr01	39197565	39197565	7865	LTR
Chr01	39211712	39211712	-6048	LTR
Chr01	39283620	39283620	5919	LTR
Chr01	39305401	39305401	10081	LTR
Chr01	39322968	39322968	-4749	LTR
Chr01	39322979	39322979	-4738	LTR
Chr01	39323037	39323037	-4680	LTR
Chr01	39323052	39323052	-4665	LTR
Chr01	39323294	39323294	-4423	LTR
Chr01	39323302	39323302	-4415	LTR
Chr01	39323334	39323334	-4383	LTR
Chr01	39323468	39323468	-4249	LTR
Chr01	39334292	39334292	-1565	Non-TE
Chr01	39372498	39372498	29388	LTR
Chr01	39601741	39601741	66898	LTR
Chr01	39648379	39648379	20260	LTR
Chr01	39654165	39654165	14474	LTR
Chr01	39654822	39654822	13817	LTR
Chr01	39658045	39658045	10594	LTR
Chr01	39658203	39658203	10436	LTR
Chr01	39659442	39659442	9197	LTR
Chr01	39659924	39659924	8715	LTR
Chr01	39683997	39683997	4606	LTR
Chr01	39777606	39777606	-4547	LTR
Chr01	39819407	39819407	-18426	LTR
Chr01	39910993	39910993	9644	Non-TE
Chr01	39911028	39911028	9679	Non-TE
Chr01	39936108	39936108	-2086	Non-TE
Chr01	39941770	39941770	-7748	LTR
Chr01	40032352	40032352	10039	DNA
Chr01	40032379	40032379	10012	Non-TE
Chr01	40058123	40058123	6055	LTR
Chr01	40095751	40095751	16466	LTR
Chr01	40132431	40132431	-19362	LTR
Chr01	40183819	40183819	7885	LTR
Chr01	40196946	40196946	21012	LTR
Chr01	40199419	40199419	23485	LTR
Chr01	40384462	40384462	-85755	LTR
Chr01	40390550	40390550	-79667	LTR
Chr01	40420891	40420891	-49326	LTR
Chr01	40444653	40444653	-25564	LTR
Chr01	40477356	40477356	558	Non-TE
Chr01	40509710	40509710	22815	LTR
Chr01	40510227	40510227	22298	LTR
Chr01	40523535	40523535	8990	LTR
Chr01	40545908	40545908	7951	LTR
Chr01	40546374	40546374	8417	LTR
Chr01	40546568	40546568	8611	LTR
Chr01	40546844	40546844	8887	LTR
Chr01	40547038	40547038	9081	LTR
Chr01	40547263	40547263	9306	LTR
Chr01	40575847	40575847	37890	LTR
Chr01	40580495	40580495	42538	LTR
Chr01	40601947	40601947	37239	LTR
Chr01	40721263	40721263	2457	LTR
Chr01	40730375	40730375	-6223	LTR
Chr01	40746322	40746322	-22170	LTR
Chr01	40759117	40759117	-34965	LTR
Chr01	40759167	40759176	-35016	LTR
Chr01	40759196	40759196	-35044	LTR
Chr01	40759215	40759215	-35063	LTR
Chr01	40759442	40759442	-35290	LTR
Chr01	40763401	40763401	-39249	LTR
Chr01	40774185	40774185	-50033	LTR
Chr01	40785152	40785152	-61000	LTR
Chr01	40837446	40837446	61278	LTR
Chr01	40849780	40849780	48944	LTR
Chr01	40853920	40853920	44804	LTR
Chr01	40876533	40876533	22191	LTR
Chr01	40887718	40887718	11006	LTR
Chr01	40973060	40973060	23643	LTR
Chr01	41065306	41065306	-21838	LTR
Chr01	41120610	41120610	20325	LTR
Chr01	41170669	41170669	-675	LTR
Chr01	41179347	41179347	6588	LTR
Chr01	41179362	41179362	6603	LTR
Chr01	41236048	41236048	1978	LTR
Chr01	41291458	41291458	14294	DNA
Chr01	41304980	41304980	772	LTR
Chr01	41346830	41346830	0	LTR
Chr01	41375635	41375646	20534	Non-TE
Chr01	41386004	41386004	30902	LTR
Chr01	41451376	41451376	-10220	LTR
Chr01	41577031	41577031	59631	DNA
Chr01	41579607	41579607	57055	DNA
Chr01	41622421	41622421	14241	LTR
Chr01	41738574	41738574	-5295	LTR
Chr01	41797581	41797582	11407	LTR
Chr01	41802397	41802397	6591	LTR
Chr01	41868411	41868411	8777	LTR
Chr01	41955022	41955022	24749	LTR
Chr01	42098576	42098576	-6680	LTR
Chr01	42264342	42264342	3404	LTR
Chr01	42355949	42355949	-11080	LTR
Chr01	42380712	42380712	-3732	Non-TE
Chr01	42394456	42394456	161	LTR
Chr01	42494736	42494736	26720	Non-TE
Chr01	42494758	42494758	26698	Non-TE
Chr01	42494782	42494782	26674	Non-TE
Chr01	42494825	42494825	26631	Non-TE
Chr01	42494853	42494853	26603	Non-TE
Chr01	42494863	42494863	26593	Non-TE
Chr01	42494864	42494864	26592	Non-TE
Chr01	42494969	42494969	26487	Non-TE
Chr01	42527339	42527339	-4681	LTR
Chr01	42548688	42548688	-26030	LTR
Chr01	42665567	42665567	41765	LTR
Chr01	42691052	42691052	16280	LTR
Chr01	42846684	42846684	2651	LTR
Chr01	42854267	42854267	10234	LTR
Chr01	42854958	42854958	10925	LTR
Chr01	42860203	42860203	16170	LTR
Chr01	42883925	42883925	39892	LTR
Chr01	42998445	42998445	-11917	LTR
Chr01	43004724	43004724	-5638	LTR
Chr01	43051683	43051683	-13047	LTR
Chr01	43120340	43120340	18763	LTR
Chr01	43183104	43183104	-25385	LTR
Chr01	43487103	43487103	-4612	DNA
Chr01	43586687	43586687	73	LTR
Chr01	43657649	43657649	-14098	LTR
Chr01	43718984	43718984	192	Non-TE
Chr01	43913276	43913276	9594	LTR
Chr01	43971140	43971140	-23532	LTR
Chr01	43984295	43984304	-10369	LTR
Chr01	44009396	44009396	-8017	DNA
Chr01	44091668	44091668	17255	LTR
Chr01	44136433	44136433	20523	LTR
Chr01	44144086	44144086	28176	LTR
Chr01	44158594	44158594	-20079	LTR
Chr01	44180711	44180711	-395	Non-TE
Chr01	44203039	44203039	-7229	Non-TE
Chr01	44207468	44207468	5469	DNA
Chr01	44300608	44300608	-21475	LTR
Chr01	44420248	44420248	-1022	Non-TE
Chr01	44429210	44429210	7415	DNA
Chr01	44449412	44449412	-4257	Non-TE
Chr01	44489204	44489204	33304	Non-TE
Chr01	44490648	44490648	34748	LTR
Chr01	44507803	44507804	-40791	Non-TE
Chr01	44528291	44528291	-20303	LTR
Chr01	44550756	44550757	0	LTR
Chr01	44561304	44561304	6731	Non-TE
Chr01	44569650	44569650	0	Non-TE
Chr01	44674156	44674156	-104453	LTR
Chr01	44677953	44677953	-108250	LTR
Chr01	44707237	44707237	91134	DNA
Chr01	44723634	44723634	74737	LTR
Chr01	44730512	44730512	67859	Non-TE
Chr01	44780343	44780343	18028	LTR
Chr01	44780421	44780421	17950	LTR
Chr01	44781524	44781524	16847	LTR
Chr01	44781587	44781587	16784	LTR
Chr01	44782415	44782415	15956	LTR
Chr01	44989649	44989649	7119	LTR
Chr01	45012537	45012537	-13395	LTR
Chr01	45041223	45041223	20224	LTR
Chr01	45128352	45128352	14163	Non-TE
Chr01	45178642	45178642	-2001	Non-TE
Chr01	45229523	45229523	-9160	DNA
Chr01	45246282	45246282	0	LTR
Chr01	45277961	45277961	-20470	LTR
Chr01	45281856	45281856	-16575	Non-TE
Chr01	45304803	45304803	4645	LTR
Chr01	45310926	45310926	9511	Non-TE
Chr01	45360980	45360980	3893	Non-TE
Chr01	45425487	45425487	0	Non-TE
Chr01	45442991	45442991	632	Non-TE
Chr01	45569616	45569616	-18809	LTR
Chr01	45588253	45588253	14150	LTR
Chr01	45840042	45840042	7338	LTR
Chr01	45857066	45857066	-9254	LTR
Chr01	45904312	45904312	8141	LTR
Chr01	45920694	45920694	-7845	LTR
Chr01	46006242	46006242	-6173	LTR
Chr01	46007669	46007669	-7600	LTR
Chr01	46069005	46069005	-68936	LTR
Chr01	46077079	46077079	-77010	LTR
Chr01	46088612	46088612	-88543	LTR
Chr01	46090491	46090491	-90422	LTR
Chr01	46090885	46090885	-90816	LTR
Chr01	46101986	46101986	-101917	LTR
Chr01	46137100	46137100	-86198	LTR
Chr01	46138367	46138367	-84931	LTR
Chr01	46204349	46204349	-18949	LTR
Chr01	46257058	46257058	12734	LTR
Chr01	46268921	46268921	871	LTR
Chr01	46391129	46391129	-18657	Non-TE
Chr01	46497963	46497963	20639	LTR
Chr01	46510078	46510078	8524	LTR
Chr01	46514772	46514772	3830	LTR
Chr01	46519019	46519019	0	LTR
Chr01	46540297	46540297	6715	LTR
Chr01	46540332	46540332	6750	LTR
Chr01	46627143	46627143	-3510	LTR
Chr01	46658081	46658081	3568	LTR
Chr01	46677627	46677627	-33	LTR
Chr01	46683853	46683853	-6259	LTR
Chr01	46691173	46691173	-13579	LTR
Chr01	46723827	46723827	-46233	LTR
Chr01	46759760	46759760	69339	LTR
Chr01	46778808	46778808	50291	LTR
Chr01	46886896	46886896	6757	LTR
Chr01	46902704	46902704	-7683	LTR
Chr01	46960203	46960203	2135	LTR
Chr01	46988925	46988925	25932	LTR
Chr01	46995682	46995682	19175	LTR
Chr01	47014114	47014114	743	LTR
Chr01	47034052	47034052	-11164	LTR
Chr01	47171335	47171335	-29600	LTR
Chr01	47227310	47227310	26126	LTR
Chr01	47292166	47292166	9925	LTR
Chr01	47359128	47359128	9991	LTR
Chr01	47403960	47403960	47748	Non-TE
Chr01	47419381	47419381	32327	LTR
Chr01	47419393	47419393	32315	LTR
Chr01	47485159	47485159	3393	LTR
Chr01	47598363	47598363	12885	LTR
Chr01	47601126	47601126	10122	LTR
Chr01	47601337	47601337	9911	LTR
Chr01	47601397	47601397	9851	LTR
Chr01	47601590	47601590	9658	LTR
Chr01	47601632	47601632	9616	LTR
Chr01	47601787	47601787	9461	LTR
Chr01	47617727	47617727	-6212	LTR
Chr01	47621036	47621036	-9521	LTR
Chr01	47626676	47626676	-15161	LTR
Chr01	47627487	47627487	-15972	LTR
Chr01	47627785	47627785	-16270	LTR
Chr01	47666852	47666852	-1700	Non-TE
Chr01	47697219	47697219	21873	LTR
Chr01	47785114	47785114	7251	LTR
Chr01	48108658	48108658	2050	LTR
Chr01	48109968	48109968	-2463	LTR
Chr01	48164777	48164777	-1499	LTR
Chr01	48172974	48172974	-442	DNA
Chr01	48180957	48180957	685	Non-TE
Chr01	48308101	48308101	-3650	LTR
Chr01	48343624	48343624	-2901	Non-TE
Chr01	48420468	48420468	1019	Non-TE
Chr01	48428219	48428219	-971	LTR
Chr01	48442261	48442261	-9843	LTR
Chr01	48443305	48443305	-8799	Non-TE
Chr01	48443322	48443322	-8782	Non-TE
Chr01	48450160	48450160	-1944	Non-TE
Chr01	48461367	48461375	-2534	Non-TE
Chr01	48466316	48466316	-1477	LTR
Chr01	48505794	48505794	-21791	Non-TE
Chr01	48509894	48509894	-25891	LTR
Chr01	48567943	48567943	926	Non-TE
Chr01	48567966	48567966	903	Non-TE
Chr01	48594370	48594370	5823	LTR
Chr01	48608134	48608134	4229	LTR
Chr01	48642714	48642714	1442	LTR
Chr01	48642789	48642789	1517	Non-TE
Chr01	48652652	48652652	0	Non-TE
Chr01	48730476	48730476	259	LTR
Chr01	48736448	48736448	6231	LTR
Chr01	48778258	48778263	-2465	Non-TE
Chr01	48804428	48804428	2750	Non-TE
Chr01	48900455	48900455	-6576	Non-TE
Chr01	48963217	48963217	878	Non-TE
Chr01	48968777	48968777	6438	Non-TE
Chr01	48978633	48978633	806	Non-TE
Chr01	48990635	48990635	12808	Non-TE
Chr01	49039268	49039268	14063	LTR
Chr01	49040307	49040307	13024	LTR
Chr01	49072653	49072653	12824	Non-TE
Chr01	49081359	49081359	4118	Non-TE
Chr01	49155808	49155808	-1056	Non-TE
Chr01	49164918	49164918	7742	LTR
Chr01	49172305	49172305	15129	LTR
Chr01	49190369	49190369	33193	LTR
Chr01	49208278	49208278	27749	LTR
Chr01	49210698	49210698	25329	LTR
Chr01	49212232	49212232	23795	Non-TE
Chr01	49230032	49230032	5995	LTR
Chr01	49252406	49252406	-14044	DNA
Chr01	49252444	49252444	-14006	DNA
Chr01	49304376	49304376	4121	LTR
Chr01	49380647	49380647	4512	DNA
Chr01	49410445	49410445	1612	Non-TE
Chr01	49454429	49454429	10940	Non-TE
Chr01	49464239	49464239	-13134	Non-TE
Chr01	49475300	49475300	-2073	Non-TE
Chr01	49511037	49511037	1660	DNA
Chr01	49517969	49517969	0	Non-TE
Chr01	49537299	49537299	0	Non-TE
Chr01	49587666	49587666	-3887	Non-TE
Chr01	49697028	49697028	0	Non-TE
Chr01	49721436	49721436	10193	Non-TE
Chr01	49759937	49759937	-276	LTR
Chr01	49781543	49781543	16302	LTR
Chr01	49828990	49828990	-20538	LTR
Chr01	49839599	49839600	-31148	LTR
Chr01	49887398	49887398	-12338	LTR
Chr01	49887706	49887706	-12030	LTR
Chr01	49887974	49887974	-11762	LTR
Chr01	49917376	49917376	609	LTR
Chr01	49921941	49921941	-3314	Non-TE
Chr01	50002324	50002324	6613	Non-TE
Chr01	50040636	50040636	-6910	LTR
Chr01	50110244	50110244	1674	Non-TE
Chr01	50268865	50268865	-992	Non-TE
Chr01	50299233	50299233	-2710	Non-TE
Chr01	50310526	50310526	-2621	LTR
Chr01	50321122	50321122	3286	Non-TE
Chr01	50473659	50473659	8028	LTR
Chr01	50508257	50508257	-40	Non-TE
Chr01	50639398	50639398	-678	Non-TE
Chr01	50917765	50917765	-135	Non-TE
Chr01	51175181	51175181	7287	LTR
Chr01	51535471	51535471	-10574	Non-TE
Chr01	51548348	51548348	14238	Non-TE
Chr01	51725079	51725079	-650	Non-TE
Chr01	51867856	51867856	-2510	Non-TE
Chr01	51869761	51869761	-4415	Non-TE
Chr01	51916315	51916315	-776	Non-TE
Chr01	51970214	51970214	3356	Non-TE
Chr01	52013647	52013647	0	Non-TE
Chr01	52043334	52043334	2007	Non-TE
Chr01	52096385	52096385	0	Non-TE
Chr01	52111058	52111058	-3952	Non-TE
Chr01	52137875	52137875	1258	Non-TE
Chr01	52188160	52188160	0	Non-TE
Chr01	52192439	52192439	3170	LTR
Chr01	52195977	52195977	0	Non-TE
Chr01	52238099	52238099	1187	LTR
Chr01	52255881	52255881	-158	Non-TE
Chr01	52335709	52335709	4127	DNA
Chr01	52335749	52335749	4167	DNA
Chr01	52335822	52335822	4240	Non-TE
Chr01	52335831	52335831	4249	Non-TE
Chr01	52419855	52419855	15960	LTR
Chr01	52452320	52452320	-2024	Non-TE
Chr01	52524941	52524941	9110	LTR
Chr01	52528478	52528478	5573	LTR
Chr01	52957612	52957612	-8659	LTR
Chr01	53087487	53087487	-1740	LTR
Chr01	53231440	53231440	-9273	LTR
Chr01	53290700	53290700	-7252	LTR
Chr01	53389368	53389368	4633	Non-TE
Chr01	53486657	53486657	960	Non-TE
Chr01	53521565	53521565	2329	Non-TE
Chr01	53544562	53544562	9873	LTR
Chr01	53581434	53581434	4661	LTR
Chr01	53711680	53711680	1188	DNA
Chr01	53781169	53781169	1609	LTR
Chr01	53906722	53906722	-12348	LTR
Chr01	54021916	54021916	620	LTR
Chr01	54025741	54025741	1817	LTR
Chr01	54048577	54048577	-414	Non-TE
Chr01	54048604	54048604	-441	Non-TE
Chr01	54088560	54088560	1738	LTR
Chr01	54124751	54124751	5367	LTR
Chr01	54177166	54177166	-1785	Non-TE
Chr01	54282018	54282018	-875	Non-TE
Chr01	54377224	54377224	5491	Non-TE
Chr01	54386930	54386930	5683	Non-TE
Chr01	54387704	54387704	4909	Non-TE
Chr01	54406941	54406941	-751	LTR
Chr01	54412452	54412452	1907	Non-TE
Chr01	54412528	54412528	1983	DNA
Chr01	54450234	54450234	759	Non-TE
Chr01	54463355	54463355	0	Non-TE
Chr01	54466302	54466302	1243	Non-TE
Chr01	54544502	54544502	-9251	Non-TE
Chr01	54684044	54684044	-13979	LTR
Chr01	54723445	54723445	4149	LTR
Chr01	54753610	54753610	-8971	LTR
Chr01	54779587	54779587	0	Non-TE
Chr01	54840597	54840597	-1772	Non-TE
Chr01	54840613	54840613	-1788	Non-TE
Chr01	54874960	54874960	-9899	LTR
Chr01	54943511	54943511	227	Non-TE
Chr01	55108601	55108601	-1255	LTR
Chr01	55176095	55176095	-12020	LTR
Chr01	55238630	55238630	2679	Non-TE
Chr01	55263629	55263629	1112	Non-TE
Chr01	55273563	55273563	-6365	LTR
Chr01	55729628	55729628	28556	Non-TE
Chr01	55833255	55833255	28670	LTR
Chr01	55866206	55866206	0	LTR
Chr01	55914622	55914622	-1320	Non-TE
Chr01	56083720	56083720	1090	Non-TE
Chr01	56161528	56161528	-1317	Non-TE
Chr01	56161587	56161587	-1376	Non-TE
Chr01	56363781	56363781	-702	Non-TE
Chr01	56371115	56371115	-1800	Non-TE
Chr01	56797589	56797589	688	Non-TE
Chr01	56824745	56824745	0	Non-TE
Chr01	56970349	56970349	-964	Non-TE
Chr01	56970349	56970349	-964	Non-TE
Chr01	57029172	57029172	0	Non-TE
Chr01	57088254	57088254	-2132	Non-TE
Chr01	57297967	57297967	-1205	Non-TE
Chr01	57336118	57336118	1121	Non-TE
Chr01	57380382	57380382	-530	DNA
Chr01	57439941	57439941	-3466	Non-TE
Chr01	57503980	57503980	-5898	Non-TE
Chr01	57504013	57504025	-5932	Non-TE
Chr01	57504048	57504048	-5966	Non-TE
Chr01	57557934	57557934	0	Non-TE
Chr01	57559631	57559631	408	Non-TE
Chr01	57561091	57561091	1868	Non-TE
Chr01	57601984	57601984	-2677	Non-TE
Chr01	57604260	57604260	-401	DNA
Chr01	57609127	57609127	3242	LTR
Chr01	57668955	57668955	-63	LTR
Chr01	57778042	57778042	-3141	Non-TE
Chr01	57803801	57803801	-4216	DNA
Chr01	57960916	57960916	-1831	Non-TE
Chr01	57964866	57964866	762	Non-TE
Chr01	58017241	58017241	-6243	DNA
Chr01	58082255	58082255	0	Non-TE
Chr01	58113635	58113635	6357	LTR
Chr01	58117577	58117577	2415	Non-TE
Chr01	58137221	58137221	0	LTR
Chr01	58151015	58151015	10193	LTR
Chr01	58176382	58176390	-798	LTR
Chr01	58355829	58355829	-2831	Non-TE
Chr01	58404279	58404279	-20716	Non-TE
Chr01	58568913	58568913	-4267	Non-TE
Chr01	58583207	58583207	-3417	Non-TE
Chr01	58898388	58898388	-1493	Non-TE
Chr01	58984636	58984636	-1038	Non-TE
Chr01	59153314	59153314	3287	Non-TE
Chr01	59325250	59325250	-4144	LTR
Chr01	59461440	59461440	-2522	Non-TE
Chr01	59462075	59462075	-1887	Non-TE
Chr01	59549444	59549444	-26	Non-TE
Chr01	59590792	59590792	-3154	LTR
Chr01	59592328	59592329	-4691	LTR
Chr01	59698451	59698451	1141	Non-TE
Chr01	59853919	59853919	3056	LTR
Chr01	59891399	59891399	0	Non-TE
Chr01	59899673	59899673	-1869	Non-TE
Chr01	60042581	60042581	-3647	LTR
Chr01	60047657	60047657	-1603	Non-TE
Chr01	60103609	60103609	1867	LTR
Chr01	60113197	60113197	-6896	LTR
Chr01	60235101	60235101	15734	LTR
Chr01	60434277	60434277	10699	DNA
Chr01	60480301	60480301	380	DNA
Chr01	60590133	60590133	23518	LTR
Chr01	60625199	60625199	10018	LTR
Chr01	60648296	60648296	5739	LTR
Chr01	60676644	60676644	-17788	Non-TE
Chr01	60679183	60679183	-15249	Non-TE
Chr01	60754866	60754866	-1435	Non-TE
Chr01	60763085	60763085	27	Non-TE
Chr01	60811397	60811397	989	Non-TE
Chr01	60926837	60926837	-634	Non-TE
Chr01	61016773	61016773	-1138	Non-TE
Chr01	61060302	61060309	-2827	Non-TE
Chr01	61242962	61242962	10259	LTR
Chr01	61243966	61243967	9255	LTR
Chr01	61408072	61408072	2033	Non-TE
Chr01	61449713	61449713	4179	Non-TE
Chr01	61654303	61654303	0	Non-TE
Chr01	61863375	61863375	-4854	LTR
Chr01	61925911	61925911	3725	Non-TE
Chr01	61926059	61926059	3577	Non-TE
Chr01	62317771	62317771	-1461	Non-TE
Chr01	62489900	62489900	9183	LTR
Chr01	62489926	62489926	9209	LTR
Chr01	62498226	62498226	12428	LTR
Chr01	62499843	62499843	10811	LTR
Chr01	62509068	62509068	1586	Non-TE
Chr01	62515922	62515922	-2370	LTR
Chr01	62701039	62701039	-2952	Non-TE
Chr01	63172178	63172178	-698	Non-TE
Chr01	63262725	63262725	4619	Non-TE
Chr01	63297410	63297410	0	Non-TE
Chr01	63298420	63298420	553	LTR
Chr01	63353270	63353270	-6455	LTR
Chr01	63406711	63406711	0	Non-TE
Chr01	63452163	63452163	0	LTR
Chr01	63483418	63483418	1466	Non-TE
Chr01	63592017	63592017	3848	Non-TE
Chr01	64002672	64002672	-4333	Non-TE
Chr01	64105442	64105442	-2049	DNA
Chr01	64124163	64124163	-1810	Non-TE
Chr01	64298361	64298361	-5601	Non-TE
Chr01	64656132	64656132	0	Non-TE
Chr01	64670779	64670779	6088	LTR
Chr01	64684824	64684824	-2326	Non-TE
Chr01	64685157	64685157	-1993	Non-TE
Chr01	64693042	64693042	3945	LTR
Chr01	64701849	64701849	12752	LTR
Chr01	64840436	64840436	0	Non-TE
Chr01	64925294	64925294	6778	LTR
Chr01	65008330	65008330	-98	Non-TE
Chr01	65180720	65180720	2653	Non-TE
Chr01	65401516	65401516	758	Non-TE
Chr01	65433912	65433912	48	Non-TE
Chr01	65575013	65575013	-2080	Non-TE
Chr01	65922685	65922685	15489	LTR
Chr01	65939314	65939314	-9684	Non-TE
Chr01	65962545	65962545	0	Non-TE
Chr01	65995963	65995963	0	LTR
Chr01	66033714	66033714	-2116	Non-TE
Chr01	66042850	66042850	-1526	Non-TE
Chr01	66095208	66095208	-1774	LTR
Chr01	66099501	66099501	1110	Non-TE
Chr01	66127573	66127573	1255	Non-TE
Chr01	66178204	66178204	1088	Non-TE
Chr01	66188039	66188039	1141	Non-TE
Chr01	66194375	66194375	2454	LTR
Chr01	66213646	66213646	0	Non-TE
Chr01	66232215	66232215	0	DNA
Chr01	66277690	66277690	-6739	LTR
Chr01	66278986	66278986	-8035	LTR
Chr01	66281424	66281424	-10473	Non-TE
Chr01	66293780	66293780	5249	LTR
Chr01	66421710	66421710	403	LTR
Chr01	66421745	66421745	406	DNA
Chr01	66469437	66469437	-3139	Non-TE
Chr01	66486331	66486331	1662	Non-TE
Chr01	66501578	66501578	-2995	LTR
Chr01	66523718	66523718	662	Non-TE
Chr01	66545798	66545798	-4474	Non-TE
Chr01	66694642	66694642	0	LTR
Chr01	66737255	66737255	1202	Non-TE
Chr01	66828389	66828389	0	LTR
Chr01	66833320	66833320	0	LTR
Chr01	66891218	66891218	0	Non-TE
Chr01	66911455	66911455	1999	LTR
Chr01	66918158	66918158	-2875	LTR
Chr01	67031885	67031885	1795	Non-TE
Chr01	67041478	67041478	-2128	Non-TE
Chr01	67076577	67076577	0	Non-TE
Chr01	67137254	67137254	-322	Non-TE
Chr01	67175623	67175623	-3904	Non-TE
Chr01	67178976	67178976	-551	LTR
Chr01	67198818	67198818	0	Non-TE
Chr01	67205243	67205243	-1493	LTR
Chr01	67243653	67243653	1074	Non-TE
Chr01	67339728	67339728	0	Non-TE
Chr01	67341237	67341237	0	Non-TE
Chr01	67360999	67360999	0	LTR
Chr01	67611064	67611064	204	Non-TE
Chr01	67619999	67619999	339	Non-TE
Chr01	67692933	67692933	-6873	Non-TE
Chr01	67703200	67703200	1259	Non-TE
Chr01	67705596	67705604	-553	Non-TE
Chr01	67711307	67711307	-4540	LTR
Chr01	67736985	67736985	0	LTR
Chr01	67779601	67779601	0	Non-TE
Chr01	67791066	67791066	-1050	Non-TE
Chr01	67791482	67791482	-634	Non-TE
Chr01	67814710	67814710	-1054	Non-TE
Chr01	67838797	67838797	-1976	Non-TE
Chr01	68263537	68263537	1378	Non-TE
Chr01	68353195	68353195	218	Non-TE
Chr01	68356988	68356988	-2954	Non-TE
Chr01	68364332	68364332	-5033	Non-TE
Chr01	68395337	68395337	-2738	Non-TE
Chr01	68395837	68395837	-2238	Non-TE
Chr01	68419113	68419113	0	Non-TE
Chr01	68436081	68436081	-175	Non-TE
Chr01	68531891	68531891	-2007	Non-TE
Chr01	68555250	68555250	-2094	Non-TE
Chr01	68565441	68565441	0	LTR
Chr01	68607127	68607127	-522	Non-TE
Chr01	68630212	68630212	-3319	Non-TE
Chr01	68632871	68632871	-660	Non-TE
Chr01	68632905	68632905	-626	Non-TE
Chr01	68632952	68632952	-579	Non-TE
Chr01	68681375	68681375	2801	Non-TE
Chr01	68708499	68708499	4880	LTR
Chr01	68711650	68711650	-6755	Non-TE
Chr01	68721575	68721575	0	LTR
Chr01	68843962	68843962	3734	LTR
Chr01	68881450	68881450	2403	LTR
Chr01	69026968	69026968	197	LTR
Chr01	69037685	69037685	4487	LTR
Chr01	69078214	69078214	-1364	LTR
Chr01	69078871	69078871	-2021	LTR
Chr02	7128	7128	136	LTR
Chr02	7145	7145	153	LTR
Chr02	36955	36955	1818	DNA
Chr02	66738	66738	7993	LTR
Chr02	68089	68089	9344	LTR
Chr02	100560	100560	-683	LTR
Chr02	134510	134510	293	Non-TE
Chr02	190813	190813	4886	Non-TE
Chr02	222899	222899	-126	Non-TE
Chr02	232459	232459	-1181	LTR
Chr02	233453	233453	-187	Non-TE
Chr02	248116	248116	1408	Non-TE
Chr02	248124	248124	1400	Non-TE
Chr02	272577	272577	-779	Non-TE
Chr02	324143	324143	-323	Non-TE
Chr02	340461	340461	-7933	Non-TE
Chr02	424248	424248	-6287	Non-TE
Chr02	482893	482893	-3675	Non-TE
Chr02	547892	547892	-5246	Non-TE
Chr02	625426	625426	-3010	Non-TE
Chr02	625450	625450	-3034	Non-TE
Chr02	687466	687466	-1969	LTR
Chr02	750451	750451	-6784	Non-TE
Chr02	832137	832137	4239	Non-TE
Chr02	861620	861620	1111	Non-TE
Chr02	906306	906306	11438	LTR
Chr02	906941	906946	10799	Non-TE
Chr02	926169	926169	1094	Non-TE
Chr02	929874	929874	-753	DNA
Chr02	954994	954994	-3056	Non-TE
Chr02	954996	954996	-3058	Non-TE
Chr02	954996	954996	-3058	Non-TE
Chr02	954996	954996	-3058	Non-TE
Chr02	965852	965852	1418	Non-TE
Chr02	980234	980234	-1662	Non-TE
Chr02	988722	988722	505	Non-TE
Chr02	988877	988877	350	Non-TE
Chr02	988935	988935	292	Non-TE
Chr02	1000434	1000434	179	DNA
Chr02	1009267	1009267	-1430	Non-TE
Chr02	1171677	1171677	150	DNA
Chr02	1174414	1174414	1423	Non-TE
Chr02	1203604	1203604	-3693	Non-TE
Chr02	1386191	1386191	-1339	Non-TE
Chr02	1386198	1386198	-1332	Non-TE
Chr02	1392766	1392766	2920	Non-TE
Chr02	1460342	1460342	-14412	Non-TE
Chr02	1464524	1464524	11718	DNA
Chr02	1464549	1464549	11693	Non-TE
Chr02	1540491	1540491	2207	Non-TE
Chr02	1605626	1605626	-4452	Non-TE
Chr02	1622707	1622707	-2746	Non-TE
Chr02	1639497	1639497	1469	Non-TE
Chr02	1654648	1654648	-2186	Non-TE
Chr02	1701467	1701467	1496	LTR
Chr02	1740449	1740449	-869	DNA
Chr02	1740559	1740559	-979	DNA
Chr02	1823461	1823461	2221	LTR
Chr02	1832557	1832557	1279	Non-TE
Chr02	1885928	1885928	-4032	Non-TE
Chr02	1959274	1959274	-11682	LTR
Chr02	2151647	2151647	1601	Non-TE
Chr02	2247743	2247743	-3735	Non-TE
Chr02	2271833	2271833	573	Non-TE
Chr02	2540003	2540003	0	LTR
Chr02	2541040	2541040	0	LTR
Chr02	2577420	2577420	-700	Non-TE
Chr02	2820720	2820720	12261	LTR
Chr02	3048247	3048247	2145	Non-TE
Chr02	3160330	3160330	-697	Non-TE
Chr02	3212954	3212954	-8687	Non-TE
Chr02	3411635	3411635	-4346	Non-TE
Chr02	3615749	3615749	0	LTR
Chr02	3740179	3740179	4624	Non-TE
Chr02	3927219	3927219	1146	LTR
Chr02	3939544	3939544	-4671	LTR
Chr02	3942305	3942305	-1910	Non-TE
Chr02	4005952	4005952	-2442	Non-TE
Chr02	4032861	4032861	6092	LTR
Chr02	4186486	4186486	2373	Non-TE
Chr02	4215491	4215491	2946	LTR
Chr02	4248334	4248334	-4420	LTR
Chr02	4248827	4248827	-4913	LTR
Chr02	4264244	4264244	-4167	Non-TE
Chr02	4450712	4450712	211	Non-TE
Chr02	4493922	4493922	0	Non-TE
Chr02	4606103	4606103	0	Non-TE
Chr02	4612479	4612479	0	LTR
Chr02	4690008	4690008	744	LTR
Chr02	4751549	4751549	1365	Non-TE
Chr02	4779947	4779947	5506	LTR
Chr02	4781918	4781918	3744	LTR
Chr02	4862446	4862446	-778	Non-TE
Chr02	4960663	4960663	977	Non-TE
Chr02	4982830	4982830	-2389	Non-TE
Chr02	5306838	5306838	-9432	LTR
Chr02	5353871	5353871	-9784	LTR
Chr02	5384748	5384748	2787	LTR
Chr02	5520911	5520911	-1401	Non-TE
Chr02	5588824	5588824	1024	DNA
Chr02	5624540	5624540	725	LTR
Chr02	5672736	5672736	869	Non-TE
Chr02	5674100	5674100	-1272	Non-TE
Chr02	5743823	5743823	0	Non-TE
Chr02	5743966	5743966	0	Non-TE
Chr02	5748344	5748344	-3329	Non-TE
Chr02	5761417	5761417	-16402	LTR
Chr02	5765441	5765441	14160	Non-TE
Chr02	5803860	5803860	475	Non-TE
Chr02	5813147	5813147	0	Non-TE
Chr02	5821595	5821595	0	Non-TE
Chr02	5821875	5821875	0	Non-TE
Chr02	5822316	5822316	0	Non-TE
Chr02	5942180	5942180	3108	Non-TE
Chr02	5969449	5969449	-41	Non-TE
Chr02	6033946	6033946	0	LTR
Chr02	6058979	6058979	-1199	Non-TE
Chr02	6079485	6079485	-2116	Non-TE
Chr02	6178122	6178122	10600	LTR
Chr02	6178171	6178171	10649	LTR
Chr02	6178183	6178183	10661	LTR
Chr02	6187157	6187157	4803	Non-TE
Chr02	6227668	6227668	2046	Non-TE
Chr02	6241801	6241801	123	Non-TE
Chr02	6285860	6285860	-17017	Non-TE
Chr02	6299124	6299124	-5157	Non-TE
Chr02	6315505	6315505	-1556	Non-TE
Chr02	6352469	6352469	1401	Non-TE
Chr02	6466769	6466769	7366	Non-TE
Chr02	6477955	6477955	-523	Non-TE
Chr02	6524789	6524789	855	Non-TE
Chr02	6535064	6535064	-7707	Non-TE
Chr02	6556466	6556466	799	Non-TE
Chr02	6556471	6556471	804	LTR
Chr02	6563475	6563475	0	Non-TE
Chr02	6563609	6563609	0	Non-TE
Chr02	6603153	6603153	1265	Non-TE
Chr02	6621311	6621311	359	Non-TE
Chr02	6654163	6654163	-791	Non-TE
Chr02	6668373	6668373	0	Non-TE
Chr02	6685856	6685856	1305	Non-TE
Chr02	6707391	6707391	2381	LTR
Chr02	6707449	6707449	2323	LTR
Chr02	6707634	6707634	2138	LTR
Chr02	6707655	6707655	2117	LTR
Chr02	6749257	6749257	-2402	Non-TE
Chr02	6787930	6787930	-567	Non-TE
Chr02	6802384	6802384	0	Non-TE
Chr02	6803311	6803311	11	Non-TE
Chr02	6835767	6835767	-3288	Non-TE
Chr02	6875128	6875128	-1552	Non-TE
Chr02	6897249	6897249	-1947	Non-TE
Chr02	6946611	6946616	-835	Non-TE
Chr02	6979223	6979223	-1238	Non-TE
Chr02	7010861	7010861	4745	LTR
Chr02	7039012	7039012	3531	Non-TE
Chr02	7082249	7082249	0	Non-TE
Chr02	7102618	7102618	-1322	Non-TE
Chr02	7161631	7161631	2254	Non-TE
Chr02	7171037	7171037	1335	LTR
Chr02	7204605	7204605	-285	Non-TE
Chr02	7322623	7322624	0	Non-TE
Chr02	7766665	7766665	314	Non-TE
Chr02	7932285	7932285	-3354	DNA
Chr02	7981481	7981481	0	LTR
Chr02	8045145	8045145	-2126	Non-TE
Chr02	8059461	8059461	-4646	Non-TE
Chr02	8062201	8062201	-7386	LTR
Chr02	8070854	8070854	-13529	Non-TE
Chr02	8071025	8071025	-13358	Non-TE
Chr02	8104822	8104822	-1992	LTR
Chr02	8144325	8144325	-678	Non-TE
Chr02	8150703	8150703	-758	Non-TE
Chr02	8150716	8150716	-745	LTR
Chr02	8150943	8150943	-518	Non-TE
Chr02	8183955	8183955	-11229	LTR
Chr02	8245452	8245452	6837	LTR
Chr02	8256152	8256152	516	Non-TE
Chr02	8407778	8407778	2152	Non-TE
Chr02	8433045	8433045	537	Non-TE
Chr02	8437617	8437617	0	Non-TE
Chr02	8451670	8451670	-2461	Non-TE
Chr02	8456021	8456022	535	Non-TE
Chr02	8458130	8458130	0	Non-TE
Chr02	8459555	8459555	0	Non-TE
Chr02	8462328	8462328	731	Non-TE
Chr02	8465414	8465414	-870	Non-TE
Chr02	8542061	8542061	798	Non-TE
Chr02	8556124	8556124	-1343	Non-TE
Chr02	8611420	8611420	-1129	Non-TE
Chr02	8669314	8669314	5891	Non-TE
Chr02	8679288	8679288	-373	Non-TE
Chr02	8741751	8741751	-11152	Non-TE
Chr02	8745274	8745274	-9699	DNA
Chr02	8777929	8777929	-819	Non-TE
Chr02	8783177	8783177	2321	LTR
Chr02	8786625	8786625	5769	LTR
Chr02	8852815	8852815	0	LTR
Chr02	9067494	9067494	0	LTR
Chr02	9086663	9086663	0	Non-TE
Chr02	9130872	9130872	0	Non-TE
Chr02	9130977	9130977	0	Non-TE
Chr02	9156572	9156572	-2832	Non-TE
Chr02	9188368	9188368	6356	Non-TE
Chr02	9195752	9195752	-1379	Non-TE
Chr02	9232409	9232409	-1171	Non-TE
Chr02	9233417	9233417	548	Non-TE
Chr02	9282307	9282307	0	Non-TE
Chr02	9296025	9296025	-6300	Non-TE
Chr02	9298770	9298770	-3555	Non-TE
Chr02	9315481	9315481	0	LTR
Chr02	9315498	9315498	0	LTR
Chr02	9316323	9316323	0	LTR
Chr02	9382161	9382161	0	Non-TE
Chr02	9386835	9386835	2524	Non-TE
Chr02	9416988	9416988	-757	Non-TE
Chr02	9432585	9432585	322	Non-TE
Chr02	9490791	9490791	-1344	Non-TE
Chr02	9496252	9496252	1664	Non-TE
Chr02	9557686	9557686	1432	LTR
Chr02	9623762	9623762	9134	DNA
Chr02	9631989	9631989	907	Non-TE
Chr02	9685046	9685046	1214	Non-TE
Chr02	9743199	9743199	425	Non-TE
Chr02	9774386	9774386	2043	Non-TE
Chr02	9775530	9775530	-1500	Non-TE
Chr02	9787498	9787498	0	Non-TE
Chr02	9810581	9810581	-5137	LTR
Chr02	9823033	9823033	-2236	Non-TE
Chr02	9869646	9869646	0	LTR
Chr02	9905467	9905467	-3820	DNA
Chr02	9959708	9959708	-1597	Non-TE
Chr02	9959895	9959895	-1410	Non-TE
Chr02	9966472	9966472	523	Non-TE
Chr02	10001055	10001055	-1700	Non-TE
Chr02	10044157	10044157	1304	DNA
Chr02	10067903	10067903	1225	Non-TE
Chr02	10100272	10100272	625	Non-TE
Chr02	10150323	10150323	310	Non-TE
Chr02	10177150	10177150	-2216	Non-TE
Chr02	10186381	10186381	0	Non-TE
Chr02	10234195	10234195	3170	DNA
Chr02	10260734	10260734	4954	LTR
Chr02	10357899	10357899	702	Non-TE
Chr02	10464812	10464812	-5705	Non-TE
Chr02	10516815	10516815	-2513	Non-TE
Chr02	10539720	10539720	3326	LTR
Chr02	10836634	10836634	3137	Non-TE
Chr02	10886720	10886720	2203	Non-TE
Chr02	10983852	10983852	-352	Non-TE
Chr02	11185455	11185455	2851	Non-TE
Chr02	11209768	11209768	3699	DNA
Chr02	11290605	11290605	-4475	Non-TE
Chr02	11342305	11342305	-9452	Non-TE
Chr02	11347523	11347523	-4234	LTR
Chr02	11854754	11854754	-2316	Non-TE
Chr02	11915779	11915779	-3780	Non-TE
Chr02	11933560	11933560	31	Non-TE
Chr02	12236822	12236822	0	LTR
Chr02	12270570	12270570	-5410	LTR
Chr02	12376683	12376683	1545	LTR
Chr02	12412622	12412622	-11528	LTR
Chr02	12424757	12424757	-3551	LTR
Chr02	12487483	12487483	667	Non-TE
Chr02	12507569	12507569	-2272	LTR
Chr02	12594432	12594432	0	Non-TE
Chr02	12620751	12620751	-2090	LTR
Chr02	12657067	12657067	-17546	LTR
Chr02	12661602	12661602	-13011	LTR
Chr02	12677816	12677816	2678	Non-TE
Chr02	12713615	12713615	0	Non-TE
Chr02	12735549	12735549	-1898	Non-TE
Chr02	12735591	12735591	-1856	Non-TE
Chr02	12735936	12735939	-1509	Non-TE
Chr02	12805006	12805006	2478	Non-TE
Chr02	12872477	12872477	-1851	Non-TE
Chr02	12998360	12998360	9898	DNA
Chr02	13055014	13055014	0	Non-TE
Chr02	13059462	13059462	-301	Non-TE
Chr02	13135177	13135177	-9632	LTR
Chr02	13135625	13135625	-10080	LTR
Chr02	13211660	13211660	-6074	Non-TE
Chr02	13267563	13267563	-1062	LTR
Chr02	13351455	13351455	-12153	LTR
Chr02	13407642	13407642	2037	Non-TE
Chr02	13503860	13503862	5445	Non-TE
Chr02	13589459	13589459	11909	LTR
Chr02	13775480	13775480	0	Non-TE
Chr02	13840968	13840978	-6827	Non-TE
Chr02	13871746	13871746	-907	Non-TE
Chr02	13925479	13925479	-6281	LTR
Chr02	14091994	14091994	766	LTR
Chr02	14693155	14693155	889	Non-TE
Chr02	14823996	14823996	893	Non-TE
Chr02	14836404	14836404	-946	Non-TE
Chr02	14856336	14856336	-5001	LTR
Chr02	14885803	14885803	1505	Non-TE
Chr02	14896899	14896910	-6010	Non-TE
Chr02	14979842	14979842	-2992	Non-TE
Chr02	14989292	14989292	236	Non-TE
Chr02	14995380	14995380	-953	LTR
Chr02	15022726	15022726	-2170	Non-TE
Chr02	15275475	15275475	-10247	LTR
Chr02	15286852	15286852	-12706	LTR
Chr02	15315813	15315813	-898	Non-TE
Chr02	15321155	15321155	-6240	Non-TE
Chr02	15394819	15394819	6425	Non-TE
Chr02	15410132	15410132	-5383	DNA
Chr02	15463873	15463873	8231	LTR
Chr02	15525768	15525768	2680	Non-TE
Chr02	15532219	15532221	-3228	Non-TE
Chr02	15672400	15672400	-7362	Non-TE
Chr02	15708501	15708501	-5160	Non-TE
Chr02	15720952	15720952	0	LTR
Chr02	15724838	15724838	1064	Non-TE
Chr02	15867605	15867605	-14781	LTR
Chr02	15880815	15880815	-21480	LTR
Chr02	15887516	15887516	-14779	LTR
Chr02	15933536	15933536	1439	Non-TE
Chr02	16197943	16197943	-1226	LTR
Chr02	16222361	16222361	0	Non-TE
Chr02	16239137	16239137	852	LTR
Chr02	16318485	16318485	-19229	DNA
Chr02	16321549	16321549	-16165	DNA
Chr02	16358126	16358126	-9479	LTR
Chr02	16440423	16440423	-2702	Non-TE
Chr02	16456157	16456157	437	Non-TE
Chr02	16457376	16457376	0	LTR
Chr02	16597382	16597382	-562	DNA
Chr02	16621821	16621821	4457	Non-TE
Chr02	16664940	16664940	10640	LTR
Chr02	16666147	16666147	9433	LTR
Chr02	16668507	16668507	7073	LTR
Chr02	16672561	16672561	3019	LTR
Chr02	16683783	16683783	-2959	Non-TE
Chr02	16684354	16684354	-2388	Non-TE
Chr02	16691178	16691178	-2444	Non-TE
Chr02	16741035	16741035	2178	LTR
Chr02	17074262	17074262	9591	LTR
Chr02	17328280	17328282	-5822	Non-TE
Chr02	17477266	17477266	956	Non-TE
Chr02	17489122	17489122	-949	LTR
Chr02	17528938	17528938	1400	DNA
Chr02	17620393	17620393	-30281	LTR
Chr02	17623724	17623724	-26950	LTR
Chr02	17637344	17637344	-13330	LTR
Chr02	17647096	17647096	-3578	Non-TE
Chr02	17654795	17654795	0	Non-TE
Chr02	17689588	17689588	-14439	LTR
Chr02	17905597	17905597	27374	Non-TE
Chr02	17910742	17910742	22229	LTR
Chr02	17920408	17920408	12563	LTR
Chr02	17965754	17965754	8696	LTR
Chr02	18143374	18143374	8596	LTR
Chr02	18143824	18143824	9046	LTR
Chr02	18144888	18144888	9384	LTR
Chr02	18145352	18145352	8920	LTR
Chr02	18145748	18145748	8524	LTR
Chr02	18146846	18146846	7426	LTR
Chr02	18167837	18167837	-1733	DNA
Chr02	18180509	18180509	-14405	LTR
Chr02	18255842	18255842	7756	LTR
Chr02	18283603	18283603	-9764	LTR
Chr02	18531033	18531033	-2817	LTR
Chr02	18613897	18613901	13368	Non-TE
Chr02	18788440	18788452	-9525	LTR
Chr02	18818614	18818614	8807	Non-TE
Chr02	18876843	18876843	8312	LTR
Chr02	18916064	18916064	-2350	Non-TE
Chr02	19059138	19059138	-22324	LTR
Chr02	19065313	19065313	-28499	LTR
Chr02	19069656	19069656	25204	LTR
Chr02	19119125	19119125	9343	LTR
Chr02	19147487	19147487	-10447	LTR
Chr02	19275277	19275281	-2790	Non-TE
Chr02	19289787	19289787	3903	Non-TE
Chr02	19296310	19296310	6120	Non-TE
Chr02	19307785	19307785	1510	LTR
Chr02	19316564	19316564	4319	Non-TE
Chr02	19332755	19332755	20510	Non-TE
Chr02	19348643	19348643	13298	Non-TE
Chr02	19360938	19360938	1003	Non-TE
Chr02	19374428	19374428	-12139	LTR
Chr02	19397442	19397442	24934	LTR
Chr02	19406452	19406452	15924	LTR
Chr02	19408193	19408193	14183	LTR
Chr02	19408884	19408884	13492	LTR
Chr02	19418531	19418531	3845	LTR
Chr02	19506789	19506789	873	Non-TE
Chr02	19541628	19541628	-6385	LTR
Chr02	19562090	19562090	-10586	Non-TE
Chr02	19577323	19577323	688	Non-TE
Chr02	19610126	19610126	0	Non-TE
Chr02	19653590	19653590	-5748	DNA
Chr02	19695899	19695899	5031	LTR
Chr02	19741479	19741479	-16958	LTR
Chr02	19941568	19941568	161	Non-TE
Chr02	19944014	19944014	2607	Non-TE
Chr02	19948274	19948274	6867	LTR
Chr02	19949287	19949287	6457	LTR
Chr02	19977828	19977828	-197	LTR
Chr02	19985441	19985441	-3186	LTR
Chr02	19985475	19985475	-3220	LTR
Chr02	19985508	19985508	-3253	LTR
Chr02	19985640	19985640	-3385	LTR
Chr02	19992662	19992662	-10407	LTR
Chr02	20008919	20008919	517	Non-TE
Chr02	20140403	20140403	0	LTR
Chr02	20165872	20165872	-1511	LTR
Chr02	20183183	20183183	-18822	LTR
Chr02	20297861	20297861	-696	LTR
Chr02	20321599	20321599	22075	LTR
Chr02	20428859	20428859	-10169	LTR
Chr02	20443052	20443052	-968	LTR
Chr02	20497196	20497196	-772	Non-TE
Chr02	20532024	20532024	1770	LTR
Chr02	20537739	20537739	7485	Non-TE
Chr02	20601059	20601059	-645	LTR
Chr02	20603552	20603552	-3138	LTR
Chr02	20614902	20614902	13131	LTR
Chr02	20668575	20668575	15294	LTR
Chr02	21011446	21011446	6096	Non-TE
Chr02	21011738	21011738	5804	Non-TE
Chr02	21203189	21203189	-79025	LTR
Chr02	21210201	21210201	-72013	LTR
Chr02	21210287	21210287	-71927	LTR
Chr02	21313709	21313709	-5	Non-TE
Chr02	21319286	21319286	4129	Non-TE
Chr02	21350660	21350660	-13574	Non-TE
Chr02	21382057	21382057	5891	Non-TE
Chr02	21387139	21387139	10973	LTR
Chr02	21799145	21799147	-3342	LTR
Chr02	21910514	21910514	0	Non-TE
Chr02	22010664	22010664	10277	LTR
Chr02	22011527	22011527	11140	LTR
Chr02	22029402	22029402	29015	Non-TE
Chr02	22285242	22285242	-2316	Non-TE
Chr02	22301707	22301707	-6491	Non-TE
Chr02	22326582	22326582	9421	Non-TE
Chr02	22373853	22373853	-3857	LTR
Chr02	22381964	22381964	-11968	LTR
Chr02	22383933	22383933	-13937	LTR
Chr02	22384192	22384192	-14196	LTR
Chr02	22424945	22424945	-54949	LTR
Chr02	22436833	22436833	-66837	LTR
Chr02	22471023	22471023	67795	LTR
Chr02	22542857	22542857	-2249	Non-TE
Chr02	22569287	22569287	-14177	LTR
Chr02	22569546	22569546	-14436	Non-TE
Chr02	22598430	22598430	7288	LTR
Chr02	22655478	22655478	6735	LTR
Chr02	22884312	22884312	14698	LTR
Chr02	22912233	22912233	4038	LTR
Chr02	23061839	23061839	-8689	Non-TE
Chr02	23124216	23124216	-5727	LTR
Chr02	23146284	23146284	1628	LTR
Chr02	23154218	23154218	-4984	LTR
Chr02	23249605	23249608	-18566	LTR
Chr02	23297393	23297393	-9959	LTR
Chr02	23360358	23360358	257	Non-TE
Chr02	23367585	23367585	7484	LTR
Chr02	23407026	23407026	-997	Non-TE
Chr02	23626312	23626312	-787	Non-TE
Chr02	23686879	23686879	55900	LTR
Chr02	23717117	23717117	86138	LTR
Chr02	23788964	23788964	-31254	LTR
Chr02	23915899	23915899	-3239	Non-TE
Chr02	23931528	23931528	-6736	Non-TE
Chr02	23932834	23932834	-5430	Non-TE
Chr02	23984034	23984034	8398	LTR
Chr02	24000752	24000752	-8065	LTR
Chr02	24005196	24005196	-12509	LTR
Chr02	24013282	24013282	-20595	LTR
Chr02	24034124	24034124	7020	LTR
Chr02	24053961	24053961	-11752	LTR
Chr02	24165334	24165334	9193	LTR
Chr02	24240403	24240403	-3144	Non-TE
Chr02	24244513	24244513	0	LTR
Chr02	24278757	24278757	7178	Non-TE
Chr02	24282665	24282665	3270	Non-TE
Chr02	24404167	24404167	9278	Non-TE
Chr02	24404225	24404225	9220	Non-TE
Chr02	24411423	24411423	2022	Non-TE
Chr02	24520325	24520325	-16183	LTR
Chr02	24648196	24648196	52168	LTR
Chr02	24653941	24653941	57913	LTR
Chr02	24706969	24706969	-69921	LTR
Chr02	24762961	24762961	-13929	LTR
Chr02	24778204	24778204	6	Non-TE
Chr02	24878671	24878671	19379	LTR
Chr02	24938956	24938956	9665	Non-TE
Chr02	24938979	24938979	9642	Non-TE
Chr02	24943475	24943475	5146	Non-TE
Chr02	24969582	24969582	-12276	LTR
Chr02	25201370	25201370	484	LTR
Chr02	25233349	25233349	-30417	LTR
Chr02	25287956	25287956	4458	Non-TE
Chr02	25296565	25296565	13067	LTR
Chr02	25298242	25298242	14744	LTR
Chr02	25305495	25305495	21997	LTR
Chr02	25338360	25338360	-535	LTR
Chr02	25522635	25522647	-5245	LTR
Chr02	25522668	25522668	-5223	LTR
Chr02	25657701	25657701	-71884	LTR
Chr02	25657962	25657962	-71623	LTR
Chr02	25673877	25673877	-55708	LTR
Chr02	25748295	25748295	17058	LTR
Chr02	25750116	25750116	18879	LTR
Chr02	25750136	25750136	18899	LTR
Chr02	25750157	25750157	18920	LTR
Chr02	25804031	25804031	72794	LTR
Chr02	25842610	25842610	-87323	LTR
Chr02	25868699	25868699	-61234	LTR
Chr02	26087169	26087169	30775	LTR
Chr02	26150593	26150593	-13594	LTR
Chr02	26150768	26150768	-13769	LTR
Chr02	26276073	26276073	62719	LTR
Chr02	26316684	26316684	-38377	LTR
Chr02	26341207	26341207	-13854	LTR
Chr02	26640011	26640011	27654	LTR
Chr02	26647165	26647165	34808	LTR
Chr02	26704993	26704993	15928	LTR
Chr02	26749945	26749945	60880	LTR
Chr02	26750138	26750138	61073	LTR
Chr02	26839277	26839277	34509	LTR
Chr02	26863626	26863626	10160	LTR
Chr02	26899362	26899362	-24603	LTR
Chr02	26998702	26998702	-15605	LTR
Chr02	27074406	27074406	45937	LTR
Chr02	27075747	27075747	47278	LTR
Chr02	27131109	27131109	216	LTR
Chr02	27141042	27141042	10149	LTR
Chr02	27216973	27216973	1627	Non-TE
Chr02	27243723	27243723	-21097	LTR
Chr02	27251620	27251620	-28994	LTR
Chr02	27331307	27331307	-41245	LTR
Chr02	27331724	27331724	-41662	LTR
Chr02	27453239	27453239	-163177	LTR
Chr02	27453521	27453521	-163459	Non-TE
Chr02	27457003	27457003	-166941	LTR
Chr02	27504882	27504882	-214820	LTR
Chr02	27569043	27569043	188815	LTR
Chr02	27569152	27569152	188706	LTR
Chr02	27703158	27703158	54700	LTR
Chr02	27784266	27784266	-23959	LTR
Chr02	27801629	27801629	-40361	LTR
Chr02	27916276	27916276	51433	LTR
Chr02	27940292	27940292	75449	LTR
Chr02	27960216	27960216	95373	LTR
Chr02	28030400	28030400	99785	LTR
Chr02	28033953	28033953	96232	LTR
Chr02	28064935	28064935	65250	LTR
Chr02	28106908	28106908	23277	LTR
Chr02	28125300	28125300	4885	LTR
Chr02	28243401	28243404	67543	LTR
Chr02	28255656	28255656	79797	LTR
Chr02	28260934	28260934	77159	LTR
Chr02	28284654	28284654	53439	LTR
Chr02	28331188	28331188	6905	LTR
Chr02	28359669	28359669	-21267	LTR
Chr02	28431116	28431116	-14861	LTR
Chr02	28431218	28431218	-14963	LTR
Chr02	28546188	28546188	-64376	LTR
Chr02	28546211	28546211	-64353	LTR
Chr02	28586275	28586275	-24289	LTR
Chr02	28731745	28731745	-36232	LTR
Chr02	28821097	28821097	-125584	LTR
Chr02	28821134	28821134	-125621	LTR
Chr02	28821160	28821160	-125647	LTR
Chr02	28821470	28821470	-125957	LTR
Chr02	28821626	28821626	-126113	LTR
Chr02	28821776	28821776	-126263	LTR
Chr02	28821817	28821817	-126304	LTR
Chr02	28821857	28821857	-126344	LTR
Chr02	28916038	28916038	-49523	LTR
Chr02	28942921	28942921	-22640	LTR
Chr02	29016360	29016360	33526	LTR
Chr02	29026332	29026332	43498	LTR
Chr02	29091790	29091790	1099	Non-TE
Chr02	29293554	29293554	108639	LTR
Chr02	29300868	29300868	101325	LTR
Chr02	29313273	29313278	88916	LTR
Chr02	29358937	29358937	43256	LTR
Chr02	29369695	29369695	32498	LTR
Chr02	29381362	29381362	20831	LTR
Chr02	29394893	29394893	7300	LTR
Chr02	29399488	29399488	2705	LTR
Chr02	29490830	29490830	-88205	LTR
Chr02	29492237	29492237	-89612	LTR
Chr02	29546038	29546038	-143413	LTR
Chr02	29915170	29915170	-512378	DNA
Chr02	29917339	29917339	-510209	LTR
Chr02	30100693	30100693	-326855	LTR
Chr02	30119714	30119714	-307834	LTR
Chr02	30232144	30232144	-195404	LTR
Chr02	30236925	30236925	-190623	LTR
Chr02	30246387	30246387	-181161	LTR
Chr02	30295380	30295380	-132168	LTR
Chr02	30306083	30306083	-121465	LTR
Chr02	30420143	30420143	-7405	DNA
Chr02	30438510	30438510	9762	LTR
Chr02	30445188	30445188	-13839	LTR
Chr02	30448107	30448107	-10920	LTR
Chr02	30456984	30456984	-2043	LTR
Chr02	30488384	30488384	28736	Non-TE
Chr02	30520854	30520854	61206	Non-TE
Chr02	30539087	30539087	-56924	LTR
Chr02	30548439	30548439	-47572	LTR
Chr02	30577854	30577854	-18157	LTR
Chr02	30589955	30589955	-6056	LTR
Chr02	30612783	30612783	16397	LTR
Chr02	30639063	30639063	42677	LTR
Chr02	30640459	30640459	44073	LTR
Chr02	30654280	30654280	-31029	DNA
Chr02	30663222	30663222	-22087	LTR
Chr02	30663602	30663602	-21707	LTR
Chr02	30699722	30699722	1324	LTR
Chr02	30703695	30703695	-2217	LTR
Chr02	30713258	30713258	-11780	LTR
Chr02	30721342	30721342	-19864	LTR
Chr02	30725110	30725110	-23632	LTR
Chr02	30793890	30793890	-34810	LTR
Chr02	30845235	30845235	-50449	LTR
Chr02	30857446	30857446	-38238	LTR
Chr02	30871857	30871857	-23827	LTR
Chr02	30881086	30881086	-14598	LTR
Chr02	30998852	30998852	91886	LTR
Chr02	31047379	31047379	140413	LTR
Chr02	31055071	31055071	-138755	LTR
Chr02	31063078	31063078	-130748	LTR
Chr02	31063102	31063102	-130724	LTR
Chr02	31063703	31063703	-130123	LTR
Chr02	31114909	31114909	-78917	LTR
Chr02	31116160	31116160	-77666	LTR
Chr02	31118502	31118502	-75324	LTR
Chr02	31134443	31134443	-59383	Non-TE
Chr02	31193532	31193532	-294	LTR
Chr02	31369804	31369804	40387	LTR
Chr02	31428882	31428882	99465	LTR
Chr02	31444555	31444555	100162	LTR
Chr02	31445537	31445537	99180	Non-TE
Chr02	31499488	31499488	45229	LTR
Chr02	31510114	31510114	34603	LTR
Chr02	31516294	31516294	28423	LTR
Chr02	31534037	31534037	10680	LTR
Chr02	31540208	31540208	4509	LTR
Chr02	31571030	31571030	21878	LTR
Chr02	31588160	31588160	4748	LTR
Chr02	31628247	31628247	-9142	LTR
Chr02	31638072	31638072	7256	LTR
Chr02	31641333	31641333	3995	LTR
Chr02	31708855	31708855	29524	LTR
Chr02	31821166	31821166	2453	Non-TE
Chr02	31821444	31821444	2175	Non-TE
Chr02	31859996	31859996	-33662	LTR
Chr02	31900377	31900377	-74043	LTR
Chr02	31948289	31948289	-121955	LTR
Chr02	31957214	31957214	-121205	LTR
Chr02	31960495	31960495	-117924	LTR
Chr02	31962988	31962988	-115431	LTR
Chr02	32079737	32079737	619	LTR
Chr02	32124085	32124085	-38577	LTR
Chr02	32132428	32132428	-30234	LTR
Chr02	32133080	32133080	-29582	LTR
Chr02	32147515	32147515	-15147	LTR
Chr02	32212274	32212274	-7502	LTR
Chr02	32310600	32310600	2932	LTR
Chr02	32334793	32334793	-19579	LTR
Chr02	32472699	32472699	-2964	LTR
Chr02	32531562	32531562	23582	LTR
Chr02	32650788	32650788	25473	LTR
[truncated: 45,616 more rows]

## Sheet: Fig. 3g
Fig. 3g Gene expressions between PAV genes and nonPAV genes in the leaf tissues of 32 accessions
Accession	Class	0-1	1-5	5-10	>10
BC027	nonPAVGene	21795	11600	4238	4835
BC040	nonPAVGene	20676	11294	4672	5438
BC048	nonPAVGene	21786	11482	4383	4971
BC100	nonPAVGene	20189	12142	4681	5407
BC136	nonPAVGene	20823	12263	4491	5111
BC170	nonPAVGene	21265	11923	4497	5145
BC188	nonPAVGene	21439	11656	4356	5205
BC204	nonPAVGene	21269	11519	4410	5063
BC217	nonPAVGene	20899	11815	4558	5330
BC235	nonPAVGene	21217	11476	4345	5147
BC244	nonPAVGene	21358	11467	4416	4933
BC264	nonPAVGene	21469	11755	4160	4752
BC292	nonPAVGene	21129	11354	4524	5296
BC310	nonPAVGene	21516	11417	4278	5123
BC311	nonPAVGene	21547	11388	4315	5033
BC315	nonPAVGene	20531	11571	4755	5538
BC328	nonPAVGene	20649	11313	4478	5270
BC332	nonPAVGene	22304	10735	4454	5114
BC350	nonPAVGene	21734	11498	4585	5038
BC360	nonPAVGene	20267	12674	4656	4988
BC362	nonPAVGene	20210	12088	4857	5295
BC382	nonPAVGene	19661	11712	4599	4992
BC398	nonPAVGene	19357	11407	4580	5111
BC404	nonPAVGene	19648	11783	4627	5179
BC407	nonPAVGene	19650	11031	4712	5317
BC418	nonPAVGene	19585	11453	4873	5148
BC426	nonPAVGene	19143	11401	4950	5466
BC434	nonPAVGene	19916	11749	4896	5425
BC475	nonPAVGene	20214	11767	4933	5523
BC477	nonPAVGene	19844	12028	5068	5715
BC494	nonPAVGene	19718	11600	5027	5766
BC498	nonPAVGene	20416	11849	4914	5222
BC027	PAVGene	908	362	115	123
BC040	PAVGene	1027	451	158	178
BC048	PAVGene	709	288	102	119
BC100	PAVGene	848	355	132	146
BC136	PAVGene	668	300	95	100
BC170	PAVGene	625	280	97	94
BC188	PAVGene	648	270	103	112
BC204	PAVGene	885	337	109	141
BC217	PAVGene	635	265	105	116
BC235	PAVGene	744	307	118	116
BC244	PAVGene	962	385	128	148
BC264	PAVGene	655	288	90	105
BC292	PAVGene	700	274	103	104
BC310	PAVGene	844	321	94	128
BC311	PAVGene	945	350	138	146
BC315	PAVGene	726	336	124	133
BC328	PAVGene	1386	597	194	196
BC332	PAVGene	595	239	93	92
BC350	PAVGene	593	249	103	100
BC360	PAVGene	529	235	77	75
BC362	PAVGene	626	264	91	117
BC382	PAVGene	1527	700	250	261
BC398	PAVGene	1882	869	290	311
BC404	PAVGene	1451	683	235	241
BC407	PAVGene	1804	802	299	286
BC418	PAVGene	1635	687	288	259
BC426	PAVGene	1520	655	283	262
BC434	PAVGene	921	433	165	164
BC475	PAVGene	755	345	141	132
BC477	PAVGene	729	342	119	132
BC494	PAVGene	879	368	147	137
BC498	PAVGene	921	374	124	157

## Sheet: Fig. 3h
Fig. 3h Fold change in gene expressions between accessions with and without PAVs in the genomic regions
Feature	1-1.5	1.5-2	2-3	>3
CDS	407	90	63	106
2-kb-upstream	1680	268	128	58
2-kb-downstream	1748	239	99	46
Intron	536	65	24	8

## Sheet: Fig. 3i
Fig. 3i Pfam enrichment of PAV genes
ID	p.adjust	Description	Count	Gene.ratio	GeneRatio	BgRatio
PF00931	1.55e-05	NB-ARC domain	129	0.0156763	129/8229	448/45138
PF18052	0.000331	Rx N-terminal domain	81	0.00984324	81/8229	266/45138
PF00651	0.000841	BTB/POZ domain	77	0.00935715	77/8229	258/45138
PF13947	1.86e-06	Wall-associated receptor kinase galacturonan-binding	57	0.00692672	57/8229	144/45138
PF14541	0.042633	Xylanase inhibitor C-terminal	56	0.0068052	56/8229	198/45138
PF13968	0.000829	Domain of unknown function, DUF4220	53	0.00644064	53/8229	158/45138
PF03478	0.0290972	Protein of unknown function, DUF295	46	0.00558999	46/8229	151/45138
PF04578	0.0351912	Protein of unknown function, DUF594	41	0.00498238	41/8229	132/45138
PF00092	0.0251002	von Willebrand factor type A domain	14	0.0017013	14/8229	28/45138

## Sheet: Fig. 3k
Fig. 3k Expressions of longmi055791 and longmi055792 in accessions with or without PAV
Gene	Accession	Group	Class	Leaf_1	Leaf_2	Leaf_3	Root_1	Root_2	Root_3
longmi055791	BC027	C3	SV	0.245062	1.08432	0.691607	0.150444	0.0238748	0.318952
longmi055791	BC040	C1	nonSV	8.18834	6.37916	7.6105	4.92946	3.04216	2.49308
longmi055791	BC048	C3	nonSV	5.55063	3.89585	2.25521	4.92038	2.02766	1.97711
longmi055791	BC100	C1	nonSV	7.2157	7.89693	7.44547	0.87469	0.961594	1.25421
longmi055791	BC136	C3	nonSV	9.34861	8.16101	6.82337	4.13791	3.08982	3.77958
longmi055791	BC170	C3	SV	0.130381	1.64195	0.093061	0.0887034	0.63545	0.0745191
longmi055791	BC188	C3	SV	0.931093	1.17657	0.978696	0.153858	0.232878	0.18023
longmi055791	BC204	C3	nonSV	7.26809	6.76191	6.12031	2.25663	1.59911	1.68261
longmi055791	BC217	C3	SV	3.48383	4.2544	4.37911	0.372797	0.584604	0.543492
longmi055791	BC235	C3	SV	0.127824	0.190824	0.337573	1.58675	0.886742	1.30222
longmi055791	BC244	C3	nonSV	5.5349	0.862087	6.96534	0.0392706	0.0205563	0.0253638
longmi055791	BC264	C3	SV	0.0747565	0.185018	0.118587	0.0228249	0	0.0753648
longmi055791	BC292	C3	SV	0.0823399	0.161062	0.128916	0.0959207	0.0409275	0.0796878
longmi055791	BC310	C3	nonSV	7.28482	6.48879	9.16649	3.68145	4.82935	3.88978
longmi055791	BC311	C2	SV	1.75632	1.36827	1.84874	0.348632	0.181329	0.170925
longmi055791	BC315	C3	SV	2.81857	1.40448	2.4877	0.300628	0.254582	0.154457
longmi055791	BC328	W	nonSV	5.12447	4.23145	5.09859	3.60158	3.81268	3.15328
longmi055791	BC332	C3	nonSV	2.65594	0.185707	4.07131	0.298242	0.217652	0.282075
longmi055791	BC350	C3	SV	0.462263	0.458721	0.0192388	0.0206748	0.0906817	0.0559865
longmi055791	BC360	C3	SV	3.43384	3.71847	4.31641	4.41832	4.13791	4.51837
longmi055791	BC362	C3	SV	1.43547	2.48879	2.45651	0.424531	0.178557	0.379909
longmi055791	BC382	W	nonSV	3.57711	4.17086	3.10097	4.21091	3.45671	3.02156
longmi055791	BC398	W	nonSV	4.31117	4.63498	5.33004	3.15504	4.18681	3.46281
longmi055791	BC404	W	SV	2.94854	4.84831	4.02106	2.50578	3.49557	2.89867
longmi055791	BC407	W	nonSV	4.8492	4.59314	5.75862	1.47768	1.55197	1.87009
longmi055791	BC418	W	nonSV	3.64945	2.98772	3.64417	3.58449	4.24796	3.9337
longmi055791	BC426	W	nonSV	2.84186	4.77096	4.32823	2.99786	2.20338	2.20762
longmi055791	BC434	W	nonSV	4.08362	3.64134	4.01824	1.76346	2.64146	1.71975
longmi055791	BC475	C3	nonSV	1.96677	1.66939	0.825822	0.63036	0.663501	0.0588707
longmi055791	BC477	C3	SV	2.86893	2.65904	0.861637	0.46098	0.331995	0.2994
longmi055791	BC494	C2	SV	5.719	7.65986	6.18667	2.66669	3.5303	3.38814
longmi055791	BC498	C2	SV	2.22981	3.47124	1.73433	0.882258	0.371388	0.47789
longmi055792	BC027	C3	SV	0	0	0	0	0	0
longmi055792	BC040	C1	nonSV	1.09463	1.08647	1.17567	1.99919	0.919393	0.683211
longmi055792	BC048	C3	nonSV	0.881422	0.325626	0.388193	1.24283	0.132787	0.538396
longmi055792	BC100	C1	nonSV	1.81518	1.90254	1.59248	0.274836	0.511864	1.07717
longmi055792	BC136	C3	nonSV	1.48521	1.02571	1.21257	1.05812	0.978618	1.10201
longmi055792	BC170	C3	SV	0	0.562075	0	0.0376265	0.304104	0
longmi055792	BC188	C3	SV	0	0	0	0.0372937	0.0119737	0.050967
longmi055792	BC204	C3	nonSV	1.28182	1.45813	0.753886	0.546986	0.537409	0.598178
longmi055792	BC217	C3	SV	0	0	0	0	0	0.0146375
longmi055792	BC235	C3	SV	0	0	0	0.687639	0.198519	0.482078
longmi055792	BC244	C3	nonSV	0.776805	0.0365682	0.974809	0.044421	0.0116261	0.0143452
longmi055792	BC264	C3	SV	0	0	0	0	0.0137024	0
longmi055792	BC292	C3	SV	0	0	0	0	0	0
longmi055792	BC310	C3	nonSV	1.12271	1.06508	1.12611	1.26739	1.18173	0.509749
longmi055792	BC311	C2	SV	0	0.034141	0	0	0	0
longmi055792	BC315	C3	SV	0	0	0	0	0	0
longmi055792	BC328	W	nonSV	0.564352	0.641038	0.795157	1.00741	0.663496	0.841474
longmi055792	BC332	C3	nonSV	0.413976	0.0105032	0.808273	0.112452	0.177809	0.132946
longmi055792	BC350	C3	SV	0	0.0432404	0	0.0233864	0	0
longmi055792	BC360	C3	SV	0.488299	0.663538	0.391076	0.690872	0.532451	0.795041
longmi055792	BC362	C3	SV	0	0	0	0	0.0144269	0
longmi055792	BC382	W	nonSV	0.624051	0.225556	0.216382	0.860019	0.520405	0.621427
longmi055792	BC398	W	nonSV	0.659336	0.387926	0.285589	0.825445	1.01484	0.783394
longmi055792	BC404	W	SV	0.0354814	0.474821	0.324888	0.708606	0.813329	0.690283
longmi055792	BC407	W	nonSV	0.382688	0.345575	0.341712	0.646707	0.930953	0.685748
longmi055792	BC418	W	nonSV	0.34872	0.340225	0.231344	0.647777	0.792841	0.757382
longmi055792	BC426	W	nonSV	0.500283	0.240745	0.206715	0.76534	0.804352	0.472763
longmi055792	BC434	W	nonSV	0.362764	0.257432	0.202722	0.576795	0.953583	0.589071
longmi055792	BC475	C3	nonSV	0.0275792	0.00858337	0	0	0	0
longmi055792	BC477	C3	SV	0	0	0.017099	0.0474036	0.0234711	0
longmi055792	BC494	C2	SV	0.579477	0.56888	0.562964	1.00548	0.675127	0.722066
longmi055792	BC498	C2	SV	0	0	0	0	0.0315072	0

[truncated: 1 more sheets: Fig. 3l]
