# Supplementary material for: Pangenome analysis reveals genomic variations associated with domestication traits in broomcorn millet
Source: Nat Genet. 2023 Nov 30;55(12):2243–54. doi: 10.1038/s41588-023-01571-z (PMC10703678; doi:10.1038/s41588-023-01571-z)
Supplement: Supplementary file 7 — Statistical source data for Fig. 4. [file 41588_2023_1571_MOESM7_ESM.xlsx]

## Sheet: Fig. 4b
Fig. 4b PAV density in different genic features
Chr	Subgenome	Start	End	Domestication/Global	PAV Position	# PAV per gene /Mb
1	B	0	1000000	glo	down2k	35.6718
1	B	1000000	2000000	glo	down2k	61.6523
1	B	2000000	3000000	glo	down2k	20.9732
1	B	3000000	4000000	glo	down2k	30.837
1	B	4000000	5000000	glo	down2k	32.1987
1	B	5000000	6000000	glo	down2k	37.7715
1	B	6000000	7000000	glo	down2k	25.6805
1	B	7000000	8000000	glo	down2k	46.8019
1	B	8000000	9000000	glo	down2k	59.8444
1	B	9000000	10000000	glo	down2k	57.6037
1	B	10000000	11000000	glo	down2k	19.0597
1	B	11000000	12000000	glo	down2k	114.943
1	B	12000000	13000000	glo	down2k	76.2829
1	B	13000000	14000000	glo	down2k	36.4964
1	B	14000000	15000000	glo	down2k	85.9107
1	B	15000000	16000000	glo	down2k	56.0748
1	B	16000000	17000000	glo	down2k	94.0439
1	B	17000000	18000000	glo	down2k	58.3431
1	B	18000000	19000000	glo	down2k	26.8456
1	B	19000000	20000000	glo	down2k	63.7755
1	B	20000000	21000000	glo	down2k	12.87
1	B	21000000	22000000	glo	down2k	33.1675
1	B	22000000	23000000	glo	down2k	46.729
1	B	23000000	24000000	glo	down2k	31.5956
1	B	24000000	25000000	glo	down2k	31.25
1	B	25000000	26000000	glo	down2k	16.2866
1	B	26000000	27000000	glo	down2k	114.566
1	B	27000000	28000000	glo	down2k	29.1545
1	B	28000000	29000000	glo	down2k	0
1	B	29000000	30000000	glo	down2k	24.4798
1	B	30000000	31000000	glo	down2k	144.605
1	B	31000000	32000000	glo	down2k	37.7003
1	B	32000000	33000000	glo	down2k	9.78474
1	B	33000000	34000000	glo	down2k	0
1	B	34000000	35000000	glo	down2k	14.4718
1	B	35000000	36000000	glo	down2k	41.8994
1	B	36000000	37000000	glo	down2k	48.3092
1	B	37000000	38000000	glo	down2k	34.4828
1	B	38000000	39000000	glo	down2k	0
1	B	39000000	40000000	glo	down2k	20.3666
1	B	40000000	41000000	glo	down2k	27.5482
1	B	41000000	42000000	glo	down2k	19.0476
1	B	42000000	43000000	glo	down2k	19.7044
1	B	43000000	44000000	glo	down2k	145.74
1	B	44000000	45000000	glo	down2k	78.2123
1	B	45000000	46000000	glo	down2k	68.9655
1	B	46000000	47000000	glo	down2k	29.4118
1	B	47000000	48000000	glo	down2k	30.9119
1	B	48000000	49000000	glo	down2k	276.074
1	B	49000000	50000000	glo	down2k	126.582
1	B	50000000	51000000	glo	down2k	120.643
1	B	51000000	52000000	glo	down2k	54.9451
1	B	52000000	53000000	glo	down2k	248.963
1	B	53000000	54000000	glo	down2k	103.986
1	B	54000000	55000000	glo	down2k	349.345
1	B	55000000	56000000	glo	down2k	143.443
1	B	56000000	57000000	glo	down2k	125.628
1	B	57000000	58000000	glo	down2k	201.149
1	B	58000000	59000000	glo	down2k	195.122
1	B	59000000	60000000	glo	down2k	184.502
1	B	60000000	61000000	glo	down2k	348.259
1	B	61000000	62000000	glo	down2k	362.319
1	B	62000000	63000000	glo	down2k	451.128
1	B	63000000	64000000	glo	down2k	472.441
1	B	64000000	65000000	glo	down2k	709.22
1	B	65000000	66000000	glo	down2k	789.474
1	B	66000000	67000000	glo	down2k	1474.36
1	B	67000000	68000000	glo	down2k	1071.43
1	B	68000000	69000000	glo	down2k	986.842
2	B	0	1000000	glo	down2k	68.371
2	B	1000000	2000000	glo	down2k	49.3218
2	B	2000000	3000000	glo	down2k	41.9463
2	B	3000000	4000000	glo	down2k	39.6476
2	B	4000000	5000000	glo	down2k	68.9972
2	B	5000000	6000000	glo	down2k	61.3787
2	B	6000000	7000000	glo	down2k	123.267
2	B	7000000	8000000	glo	down2k	52.0021
2	B	8000000	9000000	glo	down2k	149.611
2	B	9000000	10000000	glo	down2k	109.447
2	B	10000000	11000000	glo	down2k	82.5921
2	B	11000000	12000000	glo	down2k	76.6284
2	B	12000000	13000000	glo	down2k	69.3481
2	B	13000000	14000000	glo	down2k	102.19
2	B	14000000	15000000	glo	down2k	85.9107
2	B	15000000	16000000	glo	down2k	74.7664
2	B	16000000	17000000	glo	down2k	83.5946
2	B	17000000	18000000	glo	down2k	105.018
2	B	18000000	19000000	glo	down2k	80.5369
2	B	19000000	20000000	glo	down2k	127.551
2	B	20000000	21000000	glo	down2k	64.3501
2	B	21000000	22000000	glo	down2k	49.7512
2	B	22000000	23000000	glo	down2k	46.729
2	B	23000000	24000000	glo	down2k	78.9889
2	B	24000000	25000000	glo	down2k	62.5
2	B	25000000	26000000	glo	down2k	32.5733
2	B	26000000	27000000	glo	down2k	98.1997
2	B	27000000	28000000	glo	down2k	29.1545
2	B	28000000	29000000	glo	down2k	13.21
2	B	29000000	30000000	glo	down2k	12.2399
2	B	30000000	31000000	glo	down2k	11.1235
2	B	31000000	32000000	glo	down2k	37.7003
2	B	32000000	33000000	glo	down2k	9.78474
2	B	33000000	34000000	glo	down2k	37.037
2	B	34000000	35000000	glo	down2k	28.9436
2	B	35000000	36000000	glo	down2k	13.9665
2	B	36000000	37000000	glo	down2k	0
2	B	37000000	38000000	glo	down2k	22.9885
2	B	38000000	39000000	glo	down2k	11.0742
2	B	39000000	40000000	glo	down2k	20.3666
2	B	40000000	41000000	glo	down2k	0
2	B	41000000	42000000	glo	down2k	47.619
2	B	42000000	43000000	glo	down2k	19.7044
2	B	43000000	44000000	glo	down2k	89.6861
2	B	44000000	45000000	glo	down2k	33.5196
2	B	45000000	46000000	glo	down2k	68.9655
2	B	46000000	47000000	glo	down2k	117.647
2	B	47000000	48000000	glo	down2k	61.8238
2	B	48000000	49000000	glo	down2k	138.037
2	B	49000000	50000000	glo	down2k	42.1941
2	B	50000000	51000000	glo	down2k	120.643
2	B	51000000	52000000	glo	down2k	123.626
2	B	52000000	53000000	glo	down2k	193.638
2	B	53000000	54000000	glo	down2k	207.972
2	B	54000000	55000000	glo	down2k	567.686
2	B	55000000	56000000	glo	down2k	368.852
2	B	56000000	57000000	glo	down2k	150.754
2	B	57000000	58000000	glo	down2k	574.713
2	B	58000000	59000000	glo	down2k	1073.17
2	B	59000000	60000000	glo	down2k	479.705
2	B	60000000	61000000	glo	down2k	796.02
3	B	0	1000000	glo	down2k	199.168
3	B	1000000	2000000	glo	down2k	73.9827
3	B	2000000	3000000	glo	down2k	96.4765
3	B	3000000	4000000	glo	down2k	96.9163
3	B	4000000	5000000	glo	down2k	59.7976
3	B	5000000	6000000	glo	down2k	33.05
3	B	6000000	7000000	glo	down2k	51.3611
3	B	7000000	8000000	glo	down2k	31.2012
3	B	8000000	9000000	glo	down2k	35.9066
3	B	9000000	10000000	glo	down2k	51.8433
3	B	10000000	11000000	glo	down2k	76.2389
3	B	11000000	12000000	glo	down2k	76.6284
3	B	12000000	13000000	glo	down2k	69.3481
3	B	13000000	14000000	glo	down2k	87.5912
3	B	14000000	15000000	glo	down2k	111.684
3	B	15000000	16000000	glo	down2k	56.0748
3	B	16000000	17000000	glo	down2k	83.5946
3	B	17000000	18000000	glo	down2k	70.0117
3	B	18000000	19000000	glo	down2k	134.228
3	B	19000000	20000000	glo	down2k	89.2857
3	B	20000000	21000000	glo	down2k	25.74
3	B	21000000	22000000	glo	down2k	182.421
3	B	22000000	23000000	glo	down2k	109.034
3	B	23000000	24000000	glo	down2k	126.382
3	B	24000000	25000000	glo	down2k	62.5
3	B	25000000	26000000	glo	down2k	65.1466
3	B	26000000	27000000	glo	down2k	65.4664
3	B	27000000	28000000	glo	down2k	43.7318
3	B	28000000	29000000	glo	down2k	66.0502
3	B	29000000	30000000	glo	down2k	24.4798
3	B	30000000	31000000	glo	down2k	111.235
3	B	31000000	32000000	glo	down2k	37.7003
3	B	32000000	33000000	glo	down2k	48.9237
3	B	33000000	34000000	glo	down2k	24.6914
3	B	34000000	35000000	glo	down2k	868.307
3	B	35000000	36000000	glo	down2k	41.8994
3	B	36000000	37000000	glo	down2k	60.3865
3	B	37000000	38000000	glo	down2k	22.9885
3	B	38000000	39000000	glo	down2k	11.0742
3	B	39000000	40000000	glo	down2k	10.1833
3	B	40000000	41000000	glo	down2k	91.8274
3	B	41000000	42000000	glo	down2k	66.6667
3	B	42000000	43000000	glo	down2k	39.4089
3	B	43000000	44000000	glo	down2k	33.6323
3	B	44000000	45000000	glo	down2k	11.1732
3	B	45000000	46000000	glo	down2k	68.9655
3	B	46000000	47000000	glo	down2k	58.8235
3	B	47000000	48000000	glo	down2k	46.3679
3	B	48000000	49000000	glo	down2k	15.3374
3	B	49000000	50000000	glo	down2k	28.1294
3	B	50000000	51000000	glo	down2k	80.429
3	B	51000000	52000000	glo	down2k	302.198
3	B	52000000	53000000	glo	down2k	69.1563
3	B	53000000	54000000	glo	down2k	173.31
3	B	54000000	55000000	glo	down2k	196.507
3	B	55000000	56000000	glo	down2k	266.393
3	B	56000000	57000000	glo	down2k	276.382
4	B	0	1000000	glo	down2k	29.7265
4	B	1000000	2000000	glo	down2k	24.6609
4	B	2000000	3000000	glo	down2k	46.1409
4	B	3000000	4000000	glo	down2k	61.674
4	B	4000000	5000000	glo	down2k	27.5989
4	B	5000000	6000000	glo	down2k	37.7715
4	B	6000000	7000000	glo	down2k	71.9055
4	B	7000000	8000000	glo	down2k	62.4025
4	B	8000000	9000000	glo	down2k	23.9378
4	B	9000000	10000000	glo	down2k	40.3226
4	B	10000000	11000000	glo	down2k	25.413
4	B	11000000	12000000	glo	down2k	76.6284
4	B	12000000	13000000	glo	down2k	41.6089
4	B	13000000	14000000	glo	down2k	109.489
4	B	14000000	15000000	glo	down2k	120.275
4	B	15000000	16000000	glo	down2k	130.841
4	B	16000000	17000000	glo	down2k	104.493
4	B	17000000	18000000	glo	down2k	70.0117
4	B	18000000	19000000	glo	down2k	40.2685
4	B	19000000	20000000	glo	down2k	204.082
4	B	20000000	21000000	glo	down2k	128.7
4	B	21000000	22000000	glo	down2k	49.7512
4	B	22000000	23000000	glo	down2k	62.3053
4	B	23000000	24000000	glo	down2k	63.1912
4	B	24000000	25000000	glo	down2k	140.625
4	B	25000000	26000000	glo	down2k	130.293
4	B	26000000	27000000	glo	down2k	49.0998
4	B	27000000	28000000	glo	down2k	43.7318
4	B	28000000	29000000	glo	down2k	0
4	B	29000000	30000000	glo	down2k	12.2399
4	B	30000000	31000000	glo	down2k	44.4939
4	B	31000000	32000000	glo	down2k	28.2752
4	B	32000000	33000000	glo	down2k	48.9237
4	B	33000000	34000000	glo	down2k	86.4198
4	B	34000000	35000000	glo	down2k	28.9436
4	B	35000000	36000000	glo	down2k	69.8324
4	B	36000000	37000000	glo	down2k	72.4638
4	B	37000000	38000000	glo	down2k	45.977
4	B	38000000	39000000	glo	down2k	55.371
4	B	39000000	40000000	glo	down2k	10.1833
4	B	40000000	41000000	glo	down2k	18.3655
4	B	41000000	42000000	glo	down2k	47.619
4	B	42000000	43000000	glo	down2k	137.931
4	B	43000000	44000000	glo	down2k	67.2646
4	B	44000000	45000000	glo	down2k	67.0391
4	B	45000000	46000000	glo	down2k	151.724
4	B	46000000	47000000	glo	down2k	73.5294
4	B	47000000	48000000	glo	down2k	92.7357
4	B	48000000	49000000	glo	down2k	61.3497
4	B	49000000	50000000	glo	down2k	56.2588
4	B	50000000	51000000	glo	down2k	93.8338
4	B	51000000	52000000	glo	down2k	137.363
4	B	52000000	53000000	glo	down2k	401.107
4	B	53000000	54000000	glo	down2k	190.641
4	B	54000000	55000000	glo	down2k	218.341
4	B	55000000	56000000	glo	down2k	122.951
5	B	0	1000000	glo	down2k	26.7539
5	B	1000000	2000000	glo	down2k	45.2117
5	B	2000000	3000000	glo	down2k	88.0872
5	B	3000000	4000000	glo	down2k	66.0793
5	B	4000000	5000000	glo	down2k	27.5989
5	B	5000000	6000000	glo	down2k	9.44287
5	B	6000000	7000000	glo	down2k	51.3611
5	B	7000000	8000000	glo	down2k	36.4015
5	B	8000000	9000000	glo	down2k	0
5	B	9000000	10000000	glo	down2k	57.6037
5	B	10000000	11000000	glo	down2k	57.1792
5	B	11000000	12000000	glo	down2k	63.857
5	B	12000000	13000000	glo	down2k	41.6089
5	B	13000000	14000000	glo	down2k	65.6934
5	B	14000000	15000000	glo	down2k	25.7732
5	B	15000000	16000000	glo	down2k	46.729
5	B	16000000	17000000	glo	down2k	31.348
5	B	17000000	18000000	glo	down2k	116.686
5	B	18000000	19000000	glo	down2k	13.4228
5	B	19000000	20000000	glo	down2k	51.0204
5	B	20000000	21000000	glo	down2k	38.61
5	B	21000000	22000000	glo	down2k	0
5	B	22000000	23000000	glo	down2k	0
5	B	23000000	24000000	glo	down2k	0
5	B	24000000	25000000	glo	down2k	31.25
5	B	25000000	26000000	glo	down2k	48.8599
5	B	26000000	27000000	glo	down2k	81.8331
5	B	27000000	28000000	glo	down2k	43.7318
5	B	28000000	29000000	glo	down2k	105.68
5	B	29000000	30000000	glo	down2k	24.4798
5	B	30000000	31000000	glo	down2k	88.9878
5	B	31000000	32000000	glo	down2k	75.4006
5	B	32000000	33000000	glo	down2k	117.417
5	B	33000000	34000000	glo	down2k	135.802
5	B	34000000	35000000	glo	down2k	260.492
5	B	35000000	36000000	glo	down2k	125.698
5	B	36000000	37000000	glo	down2k	217.391
5	B	37000000	38000000	glo	down2k	126.437
5	B	38000000	39000000	glo	down2k	55.371
5	B	39000000	40000000	glo	down2k	122.2
5	B	40000000	41000000	glo	down2k	156.107
5	B	41000000	42000000	glo	down2k	123.81
5	B	42000000	43000000	glo	down2k	167.488
5	B	43000000	44000000	glo	down2k	89.6861
5	B	44000000	45000000	glo	down2k	122.905
5	B	45000000	46000000	glo	down2k	137.931
5	B	46000000	47000000	glo	down2k	117.647
5	B	47000000	48000000	glo	down2k	231.839
5	B	48000000	49000000	glo	down2k	122.699
5	B	49000000	50000000	glo	down2k	98.4529
5	B	50000000	51000000	glo	down2k	120.643
5	B	51000000	52000000	glo	down2k	178.571
5	B	52000000	53000000	glo	down2k	96.8188
5	B	53000000	54000000	glo	down2k	242.634
6	B	0	1000000	glo	down2k	38.6445
6	B	1000000	2000000	glo	down2k	36.9914
6	B	2000000	3000000	glo	down2k	58.7248
6	B	3000000	4000000	glo	down2k	8.81057
6	B	4000000	5000000	glo	down2k	36.7985
6	B	5000000	6000000	glo	down2k	42.4929
6	B	6000000	7000000	glo	down2k	35.9527
6	B	7000000	8000000	glo	down2k	20.8008
6	B	8000000	9000000	glo	down2k	71.8133
6	B	9000000	10000000	glo	down2k	40.3226
6	B	10000000	11000000	glo	down2k	133.418
6	B	11000000	12000000	glo	down2k	44.6999
6	B	12000000	13000000	glo	down2k	76.2829
6	B	13000000	14000000	glo	down2k	94.8905
6	B	14000000	15000000	glo	down2k	42.9553
6	B	15000000	16000000	glo	down2k	93.4579
6	B	16000000	17000000	glo	down2k	10.4493
6	B	17000000	18000000	glo	down2k	35.0058
6	B	18000000	19000000	glo	down2k	13.4228
6	B	19000000	20000000	glo	down2k	63.7755
6	B	20000000	21000000	glo	down2k	38.61
6	B	21000000	22000000	glo	down2k	33.1675
6	B	22000000	23000000	glo	down2k	0
6	B	23000000	24000000	glo	down2k	63.1912
6	B	24000000	25000000	glo	down2k	0
6	B	25000000	26000000	glo	down2k	32.5733
6	B	26000000	27000000	glo	down2k	16.3666
6	B	27000000	28000000	glo	down2k	14.5773
6	B	28000000	29000000	glo	down2k	26.4201
6	B	29000000	30000000	glo	down2k	24.4798
6	B	30000000	31000000	glo	down2k	77.8643
6	B	31000000	32000000	glo	down2k	0
6	B	32000000	33000000	glo	down2k	19.5695
6	B	33000000	34000000	glo	down2k	123.457
6	B	34000000	35000000	glo	down2k	86.8307
6	B	35000000	36000000	glo	down2k	83.7989
6	B	36000000	37000000	glo	down2k	157.005
6	B	37000000	38000000	glo	down2k	91.954
6	B	38000000	39000000	glo	down2k	22.1484
6	B	39000000	40000000	glo	down2k	50.9165
6	B	40000000	41000000	glo	down2k	55.0964
6	B	41000000	42000000	glo	down2k	161.905
6	B	42000000	43000000	glo	down2k	88.67
6	B	43000000	44000000	glo	down2k	156.951
6	B	44000000	45000000	glo	down2k	89.3855
6	B	45000000	46000000	glo	down2k	68.9655
6	B	46000000	47000000	glo	down2k	73.5294
6	B	47000000	48000000	glo	down2k	61.8238
6	B	48000000	49000000	glo	down2k	61.3497
6	B	49000000	50000000	glo	down2k	210.97
6	B	50000000	51000000	glo	down2k	134.048
6	B	51000000	52000000	glo	down2k	192.308
7	B	0	1000000	glo	down2k	53.5077
7	B	1000000	2000000	glo	down2k	90.4233
7	B	2000000	3000000	glo	down2k	134.228
7	B	3000000	4000000	glo	down2k	30.837
7	B	4000000	5000000	glo	down2k	18.3993
7	B	5000000	6000000	glo	down2k	33.05
7	B	6000000	7000000	glo	down2k	51.3611
7	B	7000000	8000000	glo	down2k	98.804
7	B	8000000	9000000	glo	down2k	95.751
7	B	9000000	10000000	glo	down2k	92.1659
7	B	10000000	11000000	glo	down2k	88.9454
7	B	11000000	12000000	glo	down2k	51.0856
7	B	12000000	13000000	glo	down2k	13.8696
7	B	13000000	14000000	glo	down2k	29.1971
7	B	14000000	15000000	glo	down2k	68.7285
7	B	15000000	16000000	glo	down2k	74.7664
7	B	16000000	17000000	glo	down2k	73.1452
7	B	17000000	18000000	glo	down2k	70.0117
7	B	18000000	19000000	glo	down2k	147.651
7	B	19000000	20000000	glo	down2k	76.5306
7	B	20000000	21000000	glo	down2k	64.3501
7	B	21000000	22000000	glo	down2k	33.1675
7	B	22000000	23000000	glo	down2k	15.5763
7	B	23000000	24000000	glo	down2k	78.9889
7	B	24000000	25000000	glo	down2k	1312.5
7	B	25000000	26000000	glo	down2k	390.879
7	B	26000000	27000000	glo	down2k	540.098
7	B	27000000	28000000	glo	down2k	14.5773
7	B	28000000	29000000	glo	down2k	105.68
7	B	29000000	30000000	glo	down2k	0
7	B	30000000	31000000	glo	down2k	66.7408
7	B	31000000	32000000	glo	down2k	37.7003
7	B	32000000	33000000	glo	down2k	48.9237
7	B	33000000	34000000	glo	down2k	24.6914
7	B	34000000	35000000	glo	down2k	72.3589
7	B	35000000	36000000	glo	down2k	27.933
7	B	36000000	37000000	glo	down2k	36.2319
7	B	37000000	38000000	glo	down2k	45.977
7	B	38000000	39000000	glo	down2k	22.1484
7	B	39000000	40000000	glo	down2k	91.6497
7	B	40000000	41000000	glo	down2k	146.924
7	B	41000000	42000000	glo	down2k	142.857
7	B	42000000	43000000	glo	down2k	118.227
7	B	43000000	44000000	glo	down2k	156.951
7	B	44000000	45000000	glo	down2k	44.6927
7	B	45000000	46000000	glo	down2k	179.31
7	B	46000000	47000000	glo	down2k	147.059
7	B	47000000	48000000	glo	down2k	139.104
7	B	48000000	49000000	glo	down2k	153.374
7	B	49000000	50000000	glo	down2k	84.3882
7	B	50000000	51000000	glo	down2k	80.429
8	B	0	1000000	glo	down2k	62.4257
8	B	1000000	2000000	glo	down2k	41.1015
8	B	2000000	3000000	glo	down2k	33.557
8	B	3000000	4000000	glo	down2k	17.6211
8	B	4000000	5000000	glo	down2k	55.1978
8	B	5000000	6000000	glo	down2k	89.7073
8	B	6000000	7000000	glo	down2k	61.6333
8	B	7000000	8000000	glo	down2k	46.8019
8	B	8000000	9000000	glo	down2k	113.704
8	B	9000000	10000000	glo	down2k	86.4055
8	B	10000000	11000000	glo	down2k	95.2986
8	B	11000000	12000000	glo	down2k	83.014
8	B	12000000	13000000	glo	down2k	131.761
8	B	13000000	14000000	glo	down2k	36.4964
8	B	14000000	15000000	glo	down2k	42.9553
8	B	15000000	16000000	glo	down2k	102.804
8	B	16000000	17000000	glo	down2k	83.5946
8	B	17000000	18000000	glo	down2k	58.3431
8	B	18000000	19000000	glo	down2k	13.4228
8	B	19000000	20000000	glo	down2k	63.7755
8	B	20000000	21000000	glo	down2k	51.4801
8	B	21000000	22000000	glo	down2k	33.1675
8	B	22000000	23000000	glo	down2k	46.729
8	B	23000000	24000000	glo	down2k	31.5956
8	B	24000000	25000000	glo	down2k	31.25
8	B	25000000	26000000	glo	down2k	0
8	B	26000000	27000000	glo	down2k	0
8	B	27000000	28000000	glo	down2k	14.5773
8	B	28000000	29000000	glo	down2k	13.21
8	B	29000000	30000000	glo	down2k	97.9192
8	B	30000000	31000000	glo	down2k	0
8	B	31000000	32000000	glo	down2k	9.42507
8	B	32000000	33000000	glo	down2k	29.3542
8	B	33000000	34000000	glo	down2k	12.3457
8	B	34000000	35000000	glo	down2k	43.4153
8	B	35000000	36000000	glo	down2k	41.8994
8	B	36000000	37000000	glo	down2k	0
8	B	37000000	38000000	glo	down2k	11.4943
8	B	38000000	39000000	glo	down2k	155.039
8	B	39000000	40000000	glo	down2k	132.383
8	B	40000000	41000000	glo	down2k	110.193
8	B	41000000	42000000	glo	down2k	76.1905
8	B	42000000	43000000	glo	down2k	68.9655
8	B	43000000	44000000	glo	down2k	358.744
8	B	44000000	45000000	glo	down2k	55.8659
8	B	45000000	46000000	glo	down2k	55.1724
8	B	46000000	47000000	glo	down2k	191.176
8	B	47000000	48000000	glo	down2k	61.8238
9	B	0	1000000	glo	down2k	41.6171
9	B	1000000	2000000	glo	down2k	61.6523
9	B	2000000	3000000	glo	down2k	92.2819
9	B	3000000	4000000	glo	down2k	70.4846
9	B	4000000	5000000	glo	down2k	82.7967
9	B	5000000	6000000	glo	down2k	84.9858
9	B	6000000	7000000	glo	down2k	77.0416
9	B	7000000	8000000	glo	down2k	83.2033
9	B	8000000	9000000	glo	down2k	17.9533
9	B	9000000	10000000	glo	down2k	57.6037
9	B	10000000	11000000	glo	down2k	25.413
9	B	11000000	12000000	glo	down2k	38.3142
9	B	12000000	13000000	glo	down2k	6.93481
9	B	13000000	14000000	glo	down2k	21.8978
9	B	14000000	15000000	glo	down2k	85.9107
9	B	15000000	16000000	glo	down2k	74.7664
9	B	16000000	17000000	glo	down2k	31.348
9	B	17000000	18000000	glo	down2k	70.0117
9	B	18000000	19000000	glo	down2k	0
9	B	19000000	20000000	glo	down2k	38.2653
9	B	20000000	21000000	glo	down2k	51.4801
9	B	21000000	22000000	glo	down2k	33.1675
9	B	22000000	23000000	glo	down2k	31.1526
9	B	23000000	24000000	glo	down2k	110.585
9	B	24000000	25000000	glo	down2k	62.5
9	B	25000000	26000000	glo	down2k	32.5733
9	B	26000000	27000000	glo	down2k	16.3666
9	B	27000000	28000000	glo	down2k	0
9	B	28000000	29000000	glo	down2k	118.89
9	B	29000000	30000000	glo	down2k	24.4798
9	B	30000000	31000000	glo	down2k	344.828
9	B	31000000	32000000	glo	down2k	131.951
9	B	32000000	33000000	glo	down2k	68.4932
9	B	33000000	34000000	glo	down2k	160.494
9	B	34000000	35000000	glo	down2k	188.133
9	B	35000000	36000000	glo	down2k	83.7989
9	B	36000000	37000000	glo	down2k	36.2319
9	B	37000000	38000000	glo	down2k	68.9655
9	B	38000000	39000000	glo	down2k	121.816
9	B	39000000	40000000	glo	down2k	30.5499
9	B	40000000	41000000	glo	down2k	36.7309
9	B	41000000	42000000	glo	down2k	85.7143
9	B	42000000	43000000	glo	down2k	246.305
9	B	43000000	44000000	glo	down2k	100.897
9	B	44000000	45000000	glo	down2k	178.771
10	A	0	1000000	glo	down2k	95.1249
10	A	1000000	2000000	dom	down2k	94.5335
10	A	2000000	3000000	glo	down2k	67.1141
10	A	3000000	4000000	dom	down2k	30.837
10	A	4000000	5000000	dom	down2k	59.7976
10	A	5000000	6000000	dom	down2k	47.2144
10	A	6000000	7000000	dom	down2k	87.3138
10	A	7000000	8000000	dom	down2k	36.4015
10	A	8000000	9000000	dom	down2k	77.7977
10	A	9000000	10000000	glo	down2k	11.5207
10	A	10000000	11000000	glo	down2k	50.8259
10	A	11000000	12000000	glo	down2k	114.943
10	A	12000000	13000000	glo	down2k	76.2829
10	A	13000000	14000000	glo	down2k	80.292
10	A	14000000	15000000	glo	down2k	25.7732
10	A	15000000	16000000	glo	down2k	65.4206
10	A	16000000	17000000	glo	down2k	114.943
10	A	17000000	18000000	glo	down2k	58.3431
10	A	18000000	19000000	glo	down2k	120.805
10	A	19000000	20000000	dom	down2k	51.0204
10	A	20000000	21000000	glo	down2k	25.74
10	A	21000000	22000000	glo	down2k	82.9187
10	A	22000000	23000000	glo	down2k	109.034
10	A	23000000	24000000	glo	down2k	15.7978
10	A	24000000	25000000	glo	down2k	15.625
10	A	25000000	26000000	glo	down2k	32.5733
10	A	26000000	27000000	glo	down2k	32.7332
10	A	27000000	28000000	glo	down2k	87.4636
10	A	28000000	29000000	glo	down2k	105.68
10	A	29000000	30000000	glo	down2k	0
10	A	30000000	31000000	glo	down2k	22.2469
10	A	31000000	32000000	glo	down2k	9.42507
10	A	32000000	33000000	glo	down2k	0
10	A	33000000	34000000	glo	down2k	12.3457
10	A	34000000	35000000	glo	down2k	0
10	A	35000000	36000000	glo	down2k	13.9665
10	A	36000000	37000000	glo	down2k	96.6184
10	A	37000000	38000000	glo	down2k	68.9655
10	A	38000000	39000000	glo	down2k	77.5194
10	A	39000000	40000000	dom	down2k	142.566
10	A	40000000	41000000	glo	down2k	165.289
10	A	41000000	42000000	glo	down2k	104.762
10	A	42000000	43000000	glo	down2k	187.192
10	A	43000000	44000000	glo	down2k	44.843
11	A	0	1000000	glo	down2k	38.6445
11	A	1000000	2000000	dom	down2k	36.9914
11	A	2000000	3000000	glo	down2k	41.9463
11	A	3000000	4000000	dom	down2k	26.4317
11	A	4000000	5000000	dom	down2k	9.19963
11	A	5000000	6000000	glo	down2k	66.1001
11	A	6000000	7000000	glo	down2k	46.225
11	A	7000000	8000000	glo	down2k	46.8019
11	A	8000000	9000000	glo	down2k	77.7977
11	A	9000000	10000000	glo	down2k	57.6037
11	A	10000000	11000000	glo	down2k	76.2389
11	A	11000000	12000000	glo	down2k	146.871
11	A	12000000	13000000	glo	down2k	41.6089
11	A	13000000	14000000	glo	down2k	80.292
11	A	14000000	15000000	glo	down2k	34.3643
11	A	15000000	16000000	glo	down2k	46.729
11	A	16000000	17000000	glo	down2k	62.6959
11	A	17000000	18000000	glo	down2k	81.6803
11	A	18000000	19000000	glo	down2k	107.383
11	A	19000000	20000000	dom	down2k	114.796
11	A	20000000	21000000	glo	down2k	64.3501
11	A	21000000	22000000	glo	down2k	0
11	A	22000000	23000000	glo	down2k	15.5763
11	A	23000000	24000000	glo	down2k	15.7978
11	A	24000000	25000000	glo	down2k	0
11	A	25000000	26000000	glo	down2k	32.5733
11	A	26000000	27000000	glo	down2k	16.3666
11	A	27000000	28000000	glo	down2k	0
11	A	28000000	29000000	glo	down2k	13.21
11	A	29000000	30000000	glo	down2k	24.4798
11	A	30000000	31000000	glo	down2k	33.3704
11	A	31000000	32000000	glo	down2k	47.1254
11	A	32000000	33000000	glo	down2k	68.4932
11	A	33000000	34000000	glo	down2k	61.7284
11	A	34000000	35000000	glo	down2k	57.8871
11	A	35000000	36000000	glo	down2k	55.8659
11	A	36000000	37000000	glo	down2k	120.773
11	A	37000000	38000000	glo	down2k	126.437
11	A	38000000	39000000	glo	down2k	66.4452
11	A	39000000	40000000	dom	down2k	254.582
11	A	40000000	41000000	glo	down2k	101.01
11	A	41000000	42000000	glo	down2k	133.333
11	A	42000000	43000000	glo	down2k	59.1133
12	A	0	1000000	glo	down2k	14.8633
12	A	1000000	2000000	dom	down2k	73.9827
12	A	2000000	3000000	dom	down2k	50.3356
12	A	3000000	4000000	dom	down2k	30.837
12	A	4000000	5000000	dom	down2k	36.7985
12	A	5000000	6000000	dom	down2k	47.2144
12	A	6000000	7000000	glo	down2k	30.8166
12	A	7000000	8000000	dom	down2k	98.804
12	A	8000000	9000000	dom	down2k	89.7666
12	A	9000000	10000000	glo	down2k	34.5622
12	A	10000000	11000000	glo	down2k	12.7065
12	A	11000000	12000000	glo	down2k	0
12	A	12000000	13000000	glo	down2k	41.6089
12	A	13000000	14000000	glo	down2k	21.8978
12	A	14000000	15000000	glo	down2k	8.59107
12	A	15000000	16000000	glo	down2k	0
12	A	16000000	17000000	glo	down2k	10.4493
12	A	17000000	18000000	glo	down2k	23.3372
12	A	18000000	19000000	glo	down2k	0
12	A	19000000	20000000	dom	down2k	0
12	A	20000000	21000000	glo	down2k	38.61
12	A	21000000	22000000	glo	down2k	66.335
12	A	22000000	23000000	glo	down2k	93.4579
12	A	23000000	24000000	glo	down2k	63.1912
12	A	24000000	25000000	glo	down2k	156.25
12	A	25000000	26000000	glo	down2k	97.7199
12	A	26000000	27000000	glo	down2k	49.0998
12	A	27000000	28000000	glo	down2k	58.309
12	A	28000000	29000000	glo	down2k	250.991
12	A	29000000	30000000	dom	down2k	110.159
12	A	30000000	31000000	glo	down2k	222.469
12	A	31000000	32000000	glo	down2k	160.226
12	A	32000000	33000000	glo	down2k	136.986
12	A	33000000	34000000	glo	down2k	172.84
12	A	34000000	35000000	glo	down2k	332.851
12	A	35000000	36000000	glo	down2k	209.497
12	A	36000000	37000000	glo	down2k	144.928
12	A	37000000	38000000	glo	down2k	34.4828
12	A	38000000	39000000	glo	down2k	199.336
12	A	39000000	40000000	dom	down2k	40.7332
12	A	40000000	41000000	glo	down2k	137.741
12	A	41000000	42000000	glo	down2k	133.333
13	B	0	1000000	glo	down2k	62.4257
13	B	1000000	2000000	dom	down2k	53.432
13	B	2000000	3000000	dom	down2k	134.228
13	B	3000000	4000000	glo	down2k	35.2423
13	B	4000000	5000000	dom	down2k	91.9963
13	B	5000000	6000000	dom	down2k	89.7073
13	B	6000000	7000000	glo	down2k	77.0416
13	B	7000000	8000000	glo	down2k	20.8008
13	B	8000000	9000000	glo	down2k	17.9533
13	B	9000000	10000000	glo	down2k	28.8018
13	B	10000000	11000000	glo	down2k	25.413
13	B	11000000	12000000	glo	down2k	63.857
13	B	12000000	13000000	glo	down2k	27.7393
13	B	13000000	14000000	glo	down2k	21.8978
13	B	14000000	15000000	glo	down2k	51.5464
13	B	15000000	16000000	glo	down2k	28.0374
13	B	16000000	17000000	glo	down2k	20.8986
13	B	17000000	18000000	glo	down2k	93.3489
13	B	18000000	19000000	glo	down2k	40.2685
13	B	19000000	20000000	dom	down2k	51.0204
13	B	20000000	21000000	glo	down2k	12.87
13	B	21000000	22000000	glo	down2k	0
13	B	22000000	23000000	glo	down2k	46.729
13	B	23000000	24000000	glo	down2k	94.7867
13	B	24000000	25000000	glo	down2k	78.125
13	B	25000000	26000000	glo	down2k	0
13	B	26000000	27000000	glo	down2k	49.0998
13	B	27000000	28000000	glo	down2k	72.8863
13	B	28000000	29000000	glo	down2k	13.21
13	B	29000000	30000000	dom	down2k	48.9596
13	B	30000000	31000000	glo	down2k	44.4939
13	B	31000000	32000000	glo	down2k	9.42507
13	B	32000000	33000000	glo	down2k	0
13	B	33000000	34000000	glo	down2k	0
13	B	34000000	35000000	glo	down2k	86.8307
13	B	35000000	36000000	glo	down2k	153.631
13	B	36000000	37000000	glo	down2k	205.314
13	B	37000000	38000000	glo	down2k	57.4713
13	B	38000000	39000000	glo	down2k	77.5194
13	B	39000000	40000000	glo	down2k	81.4664
14	B	0	1000000	glo	down2k	29.7265
14	B	1000000	2000000	dom	down2k	41.1015
14	B	2000000	3000000	dom	down2k	37.7517
14	B	3000000	4000000	glo	down2k	39.6476
14	B	4000000	5000000	glo	down2k	50.598
14	B	5000000	6000000	dom	down2k	42.4929
14	B	6000000	7000000	glo	down2k	20.5444
14	B	7000000	8000000	glo	down2k	31.2012
14	B	8000000	9000000	glo	down2k	59.8444
14	B	9000000	10000000	glo	down2k	46.0829
14	B	10000000	11000000	glo	down2k	50.8259
14	B	11000000	12000000	glo	down2k	108.557
14	B	12000000	13000000	glo	down2k	90.1526
14	B	13000000	14000000	glo	down2k	43.7956
14	B	14000000	15000000	glo	down2k	137.457
14	B	15000000	16000000	glo	down2k	56.0748
14	B	16000000	17000000	glo	down2k	62.6959
14	B	17000000	18000000	glo	down2k	105.018
14	B	18000000	19000000	glo	down2k	53.6913
14	B	19000000	20000000	dom	down2k	38.2653
14	B	20000000	21000000	glo	down2k	25.74
14	B	21000000	22000000	glo	down2k	82.9187
14	B	22000000	23000000	glo	down2k	46.729
14	B	23000000	24000000	glo	down2k	47.3934
14	B	24000000	25000000	glo	down2k	31.25
14	B	25000000	26000000	glo	down2k	16.2866
14	B	26000000	27000000	glo	down2k	49.0998
14	B	27000000	28000000	glo	down2k	72.8863
14	B	28000000	29000000	glo	down2k	0
14	B	29000000	30000000	dom	down2k	12.2399
14	B	30000000	31000000	glo	down2k	11.1235
14	B	31000000	32000000	glo	down2k	9.42507
14	B	32000000	33000000	glo	down2k	29.3542
14	B	33000000	34000000	glo	down2k	37.037
14	B	34000000	35000000	glo	down2k	14.4718
14	B	35000000	36000000	glo	down2k	69.8324
14	B	36000000	37000000	glo	down2k	84.5411
14	B	37000000	38000000	glo	down2k	11.4943
15	A	0	1000000	glo	down2k	8.91795
15	A	1000000	2000000	glo	down2k	28.7711
15	A	2000000	3000000	dom	down2k	12.5839
15	A	3000000	4000000	dom	down2k	35.2423
15	A	4000000	5000000	glo	down2k	41.3983
15	A	5000000	6000000	glo	down2k	14.1643
15	A	6000000	7000000	glo	down2k	10.2722
15	A	7000000	8000000	glo	down2k	5.20021
15	A	8000000	9000000	glo	down2k	5.98444
15	A	9000000	10000000	glo	down2k	17.2811
15	A	10000000	11000000	glo	down2k	69.8856
15	A	11000000	12000000	glo	down2k	6.3857
15	A	12000000	13000000	glo	down2k	0
15	A	13000000	14000000	glo	down2k	0
15	A	14000000	15000000	glo	down2k	77.3196
15	A	15000000	16000000	glo	down2k	56.0748
15	A	16000000	17000000	glo	down2k	73.1452
15	A	17000000	18000000	glo	down2k	233.372
15	A	18000000	19000000	glo	down2k	147.651
15	A	19000000	20000000	glo	down2k	51.0204
15	A	20000000	21000000	glo	down2k	180.18
15	A	21000000	22000000	glo	down2k	265.34
15	A	22000000	23000000	glo	down2k	93.4579
15	A	23000000	24000000	glo	down2k	252.765
15	A	24000000	25000000	glo	down2k	203.125
15	A	25000000	26000000	glo	down2k	65.1466
15	A	26000000	27000000	glo	down2k	245.499
15	A	27000000	28000000	glo	down2k	320.7
15	A	28000000	29000000	glo	down2k	171.731
15	A	29000000	30000000	dom	down2k	159.119
15	A	30000000	31000000	glo	down2k	88.9878
15	A	31000000	32000000	glo	down2k	103.676
15	A	32000000	33000000	glo	down2k	97.8474
15	A	33000000	34000000	glo	down2k	98.7654
16	A	0	1000000	glo	down2k	41.6171
16	A	1000000	2000000	dom	down2k	49.3218
16	A	2000000	3000000	dom	down2k	67.1141
16	A	3000000	4000000	dom	down2k	35.2423
16	A	4000000	5000000	dom	down2k	55.1978
16	A	5000000	6000000	glo	down2k	56.6572
16	A	6000000	7000000	dom	down2k	25.6805
16	A	7000000	8000000	glo	down2k	67.6027
16	A	8000000	9000000	glo	down2k	47.8755
16	A	9000000	10000000	glo	down2k	115.207
16	A	10000000	11000000	glo	down2k	38.1194
16	A	11000000	12000000	glo	down2k	12.7714
16	A	12000000	13000000	glo	down2k	6.93481
16	A	13000000	14000000	glo	down2k	7.29927
16	A	14000000	15000000	glo	down2k	0
16	A	15000000	16000000	glo	down2k	9.34579
16	A	16000000	17000000	glo	down2k	31.348
16	A	17000000	18000000	glo	down2k	23.3372
16	A	18000000	19000000	glo	down2k	13.4228
16	A	19000000	20000000	dom	down2k	25.5102
16	A	20000000	21000000	glo	down2k	38.61
16	A	21000000	22000000	glo	down2k	33.1675
16	A	22000000	23000000	glo	down2k	77.8816
16	A	23000000	24000000	glo	down2k	142.18
16	A	24000000	25000000	glo	down2k	62.5
16	A	25000000	26000000	glo	down2k	65.1466
16	A	26000000	27000000	glo	down2k	114.566
16	A	27000000	28000000	glo	down2k	87.4636
16	A	28000000	29000000	glo	down2k	145.31
16	A	29000000	30000000	dom	down2k	61.1995
16	A	30000000	31000000	glo	down2k	66.7408
16	A	31000000	32000000	glo	down2k	65.9755
16	A	32000000	33000000	glo	down2k	146.771
17	A	0	1000000	glo	down2k	53.5077
17	A	1000000	2000000	dom	down2k	61.6523
17	A	2000000	3000000	dom	down2k	100.671
17	A	3000000	4000000	dom	down2k	83.7004
17	A	4000000	5000000	dom	down2k	68.9972
17	A	5000000	6000000	dom	down2k	61.3787
17	A	6000000	7000000	glo	down2k	82.1777
17	A	7000000	8000000	glo	down2k	57.2023
17	A	8000000	9000000	glo	down2k	71.8133
17	A	9000000	10000000	glo	down2k	40.3226
17	A	10000000	11000000	glo	down2k	12.7065
17	A	11000000	12000000	glo	down2k	6.3857
17	A	12000000	13000000	glo	down2k	27.7393
17	A	13000000	14000000	glo	down2k	7.29927
17	A	14000000	15000000	glo	down2k	25.7732
17	A	15000000	16000000	glo	down2k	9.34579
17	A	16000000	17000000	glo	down2k	501.567
17	A	17000000	18000000	glo	down2k	11.6686
17	A	18000000	19000000	glo	down2k	40.2685
17	A	19000000	20000000	dom	down2k	12.7551
17	A	20000000	21000000	glo	down2k	38.61
17	A	21000000	22000000	glo	down2k	116.086
17	A	22000000	23000000	glo	down2k	124.611
17	A	23000000	24000000	glo	down2k	110.585
17	A	24000000	25000000	glo	down2k	187.5
17	A	25000000	26000000	glo	down2k	179.153
17	A	26000000	27000000	glo	down2k	81.8331
17	A	27000000	28000000	glo	down2k	58.309
17	A	28000000	29000000	glo	down2k	132.1
17	A	29000000	30000000	dom	down2k	220.318
17	A	30000000	31000000	glo	down2k	244.716
17	A	31000000	32000000	glo	down2k	179.076
18	A	0	1000000	glo	down2k	38.6445
18	A	1000000	2000000	dom	down2k	82.203
18	A	2000000	3000000	dom	down2k	16.7785
18	A	3000000	4000000	dom	down2k	52.8634
18	A	4000000	5000000	dom	down2k	64.3974
18	A	5000000	6000000	glo	down2k	33.05
18	A	6000000	7000000	dom	down2k	25.6805
18	A	7000000	8000000	glo	down2k	52.0021
18	A	8000000	9000000	glo	down2k	5.98444
18	A	9000000	10000000	glo	down2k	23.0415
18	A	10000000	11000000	glo	down2k	25.413
18	A	11000000	12000000	glo	down2k	31.9285
18	A	12000000	13000000	glo	down2k	27.7393
18	A	13000000	14000000	glo	down2k	21.8978
18	A	14000000	15000000	glo	down2k	17.1821
18	A	15000000	16000000	glo	down2k	0
18	A	16000000	17000000	glo	down2k	31.348
18	A	17000000	18000000	glo	down2k	11.6686
18	A	18000000	19000000	glo	down2k	13.4228
18	A	19000000	20000000	dom	down2k	280.612
18	A	20000000	21000000	glo	down2k	25.74
18	A	21000000	22000000	glo	down2k	116.086
18	A	22000000	23000000	glo	down2k	77.8816
18	A	23000000	24000000	glo	down2k	142.18
18	A	24000000	25000000	glo	down2k	62.5
18	A	25000000	26000000	glo	down2k	16.2866
18	A	26000000	27000000	glo	down2k	65.4664
18	A	27000000	28000000	glo	down2k	72.8863
18	A	28000000	29000000	glo	down2k	211.361
18	A	29000000	30000000	dom	down2k	159.119
18	A	30000000	31000000	glo	down2k	200.222
18	A	31000000	32000000	glo	down2k	216.777
1	B	0	1000000	glo	up2k	29.7265
1	B	1000000	2000000	glo	up2k	28.7711
1	B	2000000	3000000	glo	up2k	16.7785
1	B	3000000	4000000	glo	up2k	48.4581
1	B	4000000	5000000	glo	up2k	45.9982
1	B	5000000	6000000	glo	up2k	66.1001
1	B	6000000	7000000	glo	up2k	41.0889
1	B	7000000	8000000	glo	up2k	36.4015
1	B	8000000	9000000	glo	up2k	71.8133
1	B	9000000	10000000	glo	up2k	34.5622
1	B	10000000	11000000	glo	up2k	25.413
1	B	11000000	12000000	glo	up2k	127.714
1	B	12000000	13000000	glo	up2k	97.0874
1	B	13000000	14000000	glo	up2k	145.985
1	B	14000000	15000000	glo	up2k	77.3196
1	B	15000000	16000000	glo	up2k	102.804
1	B	16000000	17000000	glo	up2k	135.841
1	B	17000000	18000000	glo	up2k	46.6744
1	B	18000000	19000000	glo	up2k	53.6913
1	B	19000000	20000000	glo	up2k	76.5306
1	B	20000000	21000000	glo	up2k	25.74
1	B	21000000	22000000	glo	up2k	33.1675
1	B	22000000	23000000	glo	up2k	31.1526
1	B	23000000	24000000	glo	up2k	47.3934
1	B	24000000	25000000	glo	up2k	15.625
1	B	25000000	26000000	glo	up2k	16.2866
1	B	26000000	27000000	glo	up2k	65.4664
1	B	27000000	28000000	glo	up2k	29.1545
1	B	28000000	29000000	glo	up2k	26.4201
1	B	29000000	30000000	glo	up2k	24.4798
1	B	30000000	31000000	glo	up2k	133.482
1	B	31000000	32000000	glo	up2k	9.42507
1	B	32000000	33000000	glo	up2k	9.78474
1	B	33000000	34000000	glo	up2k	24.6914
1	B	34000000	35000000	glo	up2k	43.4153
1	B	35000000	36000000	glo	up2k	27.933
1	B	36000000	37000000	glo	up2k	84.5411
1	B	37000000	38000000	glo	up2k	45.977
1	B	38000000	39000000	glo	up2k	44.2968
1	B	39000000	40000000	glo	up2k	30.5499
1	B	40000000	41000000	glo	up2k	27.5482
1	B	41000000	42000000	glo	up2k	28.5714
1	B	42000000	43000000	glo	up2k	19.7044
1	B	43000000	44000000	glo	up2k	100.897
1	B	44000000	45000000	glo	up2k	44.6927
1	B	45000000	46000000	glo	up2k	68.9655
1	B	46000000	47000000	glo	up2k	73.5294
1	B	47000000	48000000	glo	up2k	46.3679
1	B	48000000	49000000	glo	up2k	214.724
1	B	49000000	50000000	glo	up2k	84.3882
1	B	50000000	51000000	glo	up2k	227.882
1	B	51000000	52000000	glo	up2k	123.626
1	B	52000000	53000000	glo	up2k	179.806
1	B	53000000	54000000	glo	up2k	69.3241
1	B	54000000	55000000	glo	up2k	327.511
1	B	55000000	56000000	glo	up2k	122.951
1	B	56000000	57000000	glo	up2k	175.879
1	B	57000000	58000000	glo	up2k	172.414
1	B	58000000	59000000	glo	up2k	439.024
1	B	59000000	60000000	glo	up2k	332.103
1	B	60000000	61000000	glo	up2k	398.01
1	B	61000000	62000000	glo	up2k	434.783
1	B	62000000	63000000	glo	up2k	451.128
1	B	63000000	64000000	glo	up2k	393.701
1	B	64000000	65000000	glo	up2k	638.298
1	B	65000000	66000000	glo	up2k	526.316
1	B	66000000	67000000	glo	up2k	1089.74
1	B	67000000	68000000	glo	up2k	1309.52
1	B	68000000	69000000	glo	up2k	1250
2	B	0	1000000	glo	up2k	56.4804
2	B	1000000	2000000	glo	up2k	65.7624
2	B	2000000	3000000	glo	up2k	37.7517
2	B	3000000	4000000	glo	up2k	48.4581
2	B	4000000	5000000	glo	up2k	41.3983
2	B	5000000	6000000	glo	up2k	51.9358
2	B	6000000	7000000	glo	up2k	128.403
2	B	7000000	8000000	glo	up2k	31.2012
2	B	8000000	9000000	glo	up2k	203.471
2	B	9000000	10000000	glo	up2k	51.8433
2	B	10000000	11000000	glo	up2k	57.1792
2	B	11000000	12000000	glo	up2k	31.9285
2	B	12000000	13000000	glo	up2k	76.2829
2	B	13000000	14000000	glo	up2k	124.088
2	B	14000000	15000000	glo	up2k	60.1375
2	B	15000000	16000000	glo	up2k	130.841
2	B	16000000	17000000	glo	up2k	104.493
2	B	17000000	18000000	glo	up2k	58.3431
2	B	18000000	19000000	glo	up2k	40.2685
2	B	19000000	20000000	glo	up2k	76.5306
2	B	20000000	21000000	glo	up2k	115.83
2	B	21000000	22000000	glo	up2k	49.7512
2	B	22000000	23000000	glo	up2k	0
2	B	23000000	24000000	glo	up2k	157.978
2	B	24000000	25000000	glo	up2k	0
2	B	25000000	26000000	glo	up2k	32.5733
2	B	26000000	27000000	glo	up2k	16.3666
2	B	27000000	28000000	glo	up2k	14.5773
2	B	28000000	29000000	glo	up2k	13.21
2	B	29000000	30000000	glo	up2k	0
2	B	30000000	31000000	glo	up2k	11.1235
2	B	31000000	32000000	glo	up2k	47.1254
2	B	32000000	33000000	glo	up2k	9.78474
2	B	33000000	34000000	glo	up2k	37.037
2	B	34000000	35000000	glo	up2k	43.4153
2	B	35000000	36000000	glo	up2k	125.698
2	B	36000000	37000000	glo	up2k	12.0773
2	B	37000000	38000000	glo	up2k	22.9885
2	B	38000000	39000000	glo	up2k	11.0742
2	B	39000000	40000000	glo	up2k	0
2	B	40000000	41000000	glo	up2k	18.3655
2	B	41000000	42000000	glo	up2k	57.1429
2	B	42000000	43000000	glo	up2k	19.7044
2	B	43000000	44000000	glo	up2k	44.843
2	B	44000000	45000000	glo	up2k	55.8659
2	B	45000000	46000000	glo	up2k	55.1724
2	B	46000000	47000000	glo	up2k	191.176
2	B	47000000	48000000	glo	up2k	92.7357
2	B	48000000	49000000	glo	up2k	76.6871
2	B	49000000	50000000	glo	up2k	98.4529
2	B	50000000	51000000	glo	up2k	80.429
2	B	51000000	52000000	glo	up2k	192.308
2	B	52000000	53000000	glo	up2k	304.288
2	B	53000000	54000000	glo	up2k	173.31
2	B	54000000	55000000	glo	up2k	720.524
2	B	55000000	56000000	glo	up2k	348.361
2	B	56000000	57000000	glo	up2k	100.503
2	B	57000000	58000000	glo	up2k	603.448
2	B	58000000	59000000	glo	up2k	1219.51
2	B	59000000	60000000	glo	up2k	922.509
2	B	60000000	61000000	glo	up2k	597.015
3	B	0	1000000	glo	up2k	190.25
3	B	1000000	2000000	glo	up2k	82.203
3	B	2000000	3000000	glo	up2k	83.8926
3	B	3000000	4000000	glo	up2k	114.537
3	B	4000000	5000000	glo	up2k	68.9972
3	B	5000000	6000000	glo	up2k	18.8857
3	B	6000000	7000000	glo	up2k	25.6805
3	B	7000000	8000000	glo	up2k	36.4015
3	B	8000000	9000000	glo	up2k	53.86
3	B	9000000	10000000	glo	up2k	69.1244
3	B	10000000	11000000	glo	up2k	120.712
3	B	11000000	12000000	glo	up2k	51.0856
3	B	12000000	13000000	glo	up2k	34.6741
3	B	13000000	14000000	glo	up2k	36.4964
3	B	14000000	15000000	glo	up2k	103.093
3	B	15000000	16000000	glo	up2k	56.0748
3	B	16000000	17000000	glo	up2k	94.0439
3	B	17000000	18000000	glo	up2k	70.0117
3	B	18000000	19000000	glo	up2k	107.383
3	B	19000000	20000000	glo	up2k	140.306
3	B	20000000	21000000	glo	up2k	180.18
3	B	21000000	22000000	glo	up2k	116.086
3	B	22000000	23000000	glo	up2k	218.069
3	B	23000000	24000000	glo	up2k	126.382
3	B	24000000	25000000	glo	up2k	78.125
3	B	25000000	26000000	glo	up2k	48.8599
3	B	26000000	27000000	glo	up2k	81.8331
3	B	27000000	28000000	glo	up2k	58.309
3	B	28000000	29000000	glo	up2k	39.6301
3	B	29000000	30000000	glo	up2k	12.2399
3	B	30000000	31000000	glo	up2k	66.7408
3	B	31000000	32000000	glo	up2k	47.1254
3	B	32000000	33000000	glo	up2k	48.9237
3	B	33000000	34000000	glo	up2k	37.037
3	B	34000000	35000000	glo	up2k	636.758
3	B	35000000	36000000	glo	up2k	0
3	B	36000000	37000000	glo	up2k	48.3092
3	B	37000000	38000000	glo	up2k	45.977
3	B	38000000	39000000	glo	up2k	55.371
3	B	39000000	40000000	glo	up2k	20.3666
3	B	40000000	41000000	glo	up2k	64.2792
3	B	41000000	42000000	glo	up2k	28.5714
3	B	42000000	43000000	glo	up2k	19.7044
3	B	43000000	44000000	glo	up2k	33.6323
3	B	44000000	45000000	glo	up2k	11.1732
3	B	45000000	46000000	glo	up2k	110.345
3	B	46000000	47000000	glo	up2k	102.941
3	B	47000000	48000000	glo	up2k	92.7357
3	B	48000000	49000000	glo	up2k	61.3497
3	B	49000000	50000000	glo	up2k	70.3235
3	B	50000000	51000000	glo	up2k	53.6193
3	B	51000000	52000000	glo	up2k	357.143
3	B	52000000	53000000	glo	up2k	138.313
3	B	53000000	54000000	glo	up2k	138.648
3	B	54000000	55000000	glo	up2k	131.004
3	B	55000000	56000000	glo	up2k	327.869
3	B	56000000	57000000	glo	up2k	301.508
4	B	0	1000000	glo	up2k	29.7265
4	B	1000000	2000000	glo	up2k	28.7711
4	B	2000000	3000000	glo	up2k	62.9195
4	B	3000000	4000000	glo	up2k	30.837
4	B	4000000	5000000	glo	up2k	50.598
4	B	5000000	6000000	glo	up2k	28.3286
4	B	6000000	7000000	glo	up2k	61.6333
4	B	7000000	8000000	glo	up2k	20.8008
4	B	8000000	9000000	glo	up2k	35.9066
4	B	9000000	10000000	glo	up2k	40.3226
4	B	10000000	11000000	glo	up2k	19.0597
4	B	11000000	12000000	glo	up2k	95.7854
4	B	12000000	13000000	glo	up2k	55.4785
4	B	13000000	14000000	glo	up2k	153.285
4	B	14000000	15000000	glo	up2k	171.821
4	B	15000000	16000000	glo	up2k	65.4206
4	B	16000000	17000000	glo	up2k	73.1452
4	B	17000000	18000000	glo	up2k	46.6744
4	B	18000000	19000000	glo	up2k	67.1141
4	B	19000000	20000000	glo	up2k	153.061
4	B	20000000	21000000	glo	up2k	64.3501
4	B	21000000	22000000	glo	up2k	0
4	B	22000000	23000000	glo	up2k	77.8816
4	B	23000000	24000000	glo	up2k	47.3934
4	B	24000000	25000000	glo	up2k	78.125
4	B	25000000	26000000	glo	up2k	97.7199
4	B	26000000	27000000	glo	up2k	65.4664
4	B	27000000	28000000	glo	up2k	14.5773
4	B	28000000	29000000	glo	up2k	13.21
4	B	29000000	30000000	glo	up2k	24.4798
4	B	30000000	31000000	glo	up2k	77.8643
4	B	31000000	32000000	glo	up2k	18.8501
4	B	32000000	33000000	glo	up2k	39.1389
4	B	33000000	34000000	glo	up2k	160.494
4	B	34000000	35000000	glo	up2k	57.8871
4	B	35000000	36000000	glo	up2k	27.933
4	B	36000000	37000000	glo	up2k	12.0773
4	B	37000000	38000000	glo	up2k	45.977
4	B	38000000	39000000	glo	up2k	77.5194
4	B	39000000	40000000	glo	up2k	81.4664
4	B	40000000	41000000	glo	up2k	55.0964
4	B	41000000	42000000	glo	up2k	38.0952
4	B	42000000	43000000	glo	up2k	167.488
4	B	43000000	44000000	glo	up2k	33.6323
4	B	44000000	45000000	glo	up2k	89.3855
4	B	45000000	46000000	glo	up2k	137.931
4	B	46000000	47000000	glo	up2k	73.5294
4	B	47000000	48000000	glo	up2k	139.104
4	B	48000000	49000000	glo	up2k	92.0245
4	B	49000000	50000000	glo	up2k	42.1941
4	B	50000000	51000000	glo	up2k	93.8338
4	B	51000000	52000000	glo	up2k	82.4176
4	B	52000000	53000000	glo	up2k	235.131
4	B	53000000	54000000	glo	up2k	190.641
4	B	54000000	55000000	glo	up2k	218.341
4	B	55000000	56000000	glo	up2k	163.934
5	B	0	1000000	glo	up2k	35.6718
5	B	1000000	2000000	glo	up2k	36.9914
5	B	2000000	3000000	glo	up2k	54.5302
5	B	3000000	4000000	glo	up2k	61.674
5	B	4000000	5000000	glo	up2k	64.3974
5	B	5000000	6000000	glo	up2k	56.6572
5	B	6000000	7000000	glo	up2k	66.7694
5	B	7000000	8000000	glo	up2k	46.8019
5	B	8000000	9000000	glo	up2k	29.9222
5	B	9000000	10000000	glo	up2k	69.1244
5	B	10000000	11000000	glo	up2k	50.8259
5	B	11000000	12000000	glo	up2k	31.9285
5	B	12000000	13000000	glo	up2k	41.6089
5	B	13000000	14000000	glo	up2k	43.7956
5	B	14000000	15000000	glo	up2k	25.7732
5	B	15000000	16000000	glo	up2k	37.3832
5	B	16000000	17000000	glo	up2k	31.348
5	B	17000000	18000000	glo	up2k	128.355
5	B	18000000	19000000	glo	up2k	40.2685
5	B	19000000	20000000	glo	up2k	25.5102
5	B	20000000	21000000	glo	up2k	25.74
5	B	21000000	22000000	glo	up2k	33.1675
5	B	22000000	23000000	glo	up2k	31.1526
5	B	23000000	24000000	glo	up2k	0
5	B	24000000	25000000	glo	up2k	62.5
5	B	25000000	26000000	glo	up2k	48.8599
5	B	26000000	27000000	glo	up2k	65.4664
5	B	27000000	28000000	glo	up2k	87.4636
5	B	28000000	29000000	glo	up2k	118.89
5	B	29000000	30000000	glo	up2k	12.2399
5	B	30000000	31000000	glo	up2k	88.9878
5	B	31000000	32000000	glo	up2k	18.8501
5	B	32000000	33000000	glo	up2k	78.2779
5	B	33000000	34000000	glo	up2k	148.148
5	B	34000000	35000000	glo	up2k	188.133
5	B	35000000	36000000	glo	up2k	153.631
5	B	36000000	37000000	glo	up2k	181.159
5	B	37000000	38000000	glo	up2k	57.4713
5	B	38000000	39000000	glo	up2k	88.5936
5	B	39000000	40000000	glo	up2k	61.0998
5	B	40000000	41000000	glo	up2k	91.8274
5	B	41000000	42000000	glo	up2k	161.905
5	B	42000000	43000000	glo	up2k	98.5222
5	B	43000000	44000000	glo	up2k	56.0538
5	B	44000000	45000000	glo	up2k	67.0391
5	B	45000000	46000000	glo	up2k	179.31
5	B	46000000	47000000	glo	up2k	44.1176
5	B	47000000	48000000	glo	up2k	77.2798
5	B	48000000	49000000	glo	up2k	199.387
5	B	49000000	50000000	glo	up2k	182.841
5	B	50000000	51000000	glo	up2k	268.097
5	B	51000000	52000000	glo	up2k	219.78
5	B	52000000	53000000	glo	up2k	165.975
5	B	53000000	54000000	glo	up2k	346.62
6	B	0	1000000	glo	up2k	26.7539
6	B	1000000	2000000	glo	up2k	41.1015
6	B	2000000	3000000	glo	up2k	37.7517
6	B	3000000	4000000	glo	up2k	30.837
6	B	4000000	5000000	glo	up2k	50.598
6	B	5000000	6000000	glo	up2k	23.6072
6	B	6000000	7000000	glo	up2k	41.0889
6	B	7000000	8000000	glo	up2k	57.2023
6	B	8000000	9000000	glo	up2k	35.9066
6	B	9000000	10000000	glo	up2k	63.3641
6	B	10000000	11000000	glo	up2k	95.2986
6	B	11000000	12000000	glo	up2k	25.5428
6	B	12000000	13000000	glo	up2k	97.0874
6	B	13000000	14000000	glo	up2k	65.6934
6	B	14000000	15000000	glo	up2k	25.7732
6	B	15000000	16000000	glo	up2k	121.495
6	B	16000000	17000000	glo	up2k	52.2466
6	B	17000000	18000000	glo	up2k	35.0058
6	B	18000000	19000000	glo	up2k	13.4228
6	B	19000000	20000000	glo	up2k	51.0204
6	B	20000000	21000000	glo	up2k	25.74
6	B	21000000	22000000	glo	up2k	16.5837
6	B	22000000	23000000	glo	up2k	31.1526
6	B	23000000	24000000	glo	up2k	47.3934
6	B	24000000	25000000	glo	up2k	46.875
6	B	25000000	26000000	glo	up2k	48.8599
6	B	26000000	27000000	glo	up2k	32.7332
6	B	27000000	28000000	glo	up2k	14.5773
6	B	28000000	29000000	glo	up2k	13.21
6	B	29000000	30000000	glo	up2k	0
6	B	30000000	31000000	glo	up2k	11.1235
6	B	31000000	32000000	glo	up2k	28.2752
6	B	32000000	33000000	glo	up2k	9.78474
6	B	33000000	34000000	glo	up2k	98.7654
6	B	34000000	35000000	glo	up2k	57.8871
6	B	35000000	36000000	glo	up2k	69.8324
6	B	36000000	37000000	glo	up2k	181.159
6	B	37000000	38000000	glo	up2k	103.448
6	B	38000000	39000000	glo	up2k	22.1484
6	B	39000000	40000000	glo	up2k	30.5499
6	B	40000000	41000000	glo	up2k	45.9137
6	B	41000000	42000000	glo	up2k	142.857
6	B	42000000	43000000	glo	up2k	78.8177
6	B	43000000	44000000	glo	up2k	156.951
6	B	44000000	45000000	glo	up2k	78.2123
6	B	45000000	46000000	glo	up2k	68.9655
6	B	46000000	47000000	glo	up2k	88.2353
6	B	47000000	48000000	glo	up2k	123.648
6	B	48000000	49000000	glo	up2k	30.6748
6	B	49000000	50000000	glo	up2k	210.97
6	B	50000000	51000000	glo	up2k	174.263
6	B	51000000	52000000	glo	up2k	206.044
7	B	0	1000000	glo	up2k	53.5077
7	B	1000000	2000000	glo	up2k	65.7624
7	B	2000000	3000000	glo	up2k	100.671
7	B	3000000	4000000	glo	up2k	48.4581
7	B	4000000	5000000	glo	up2k	36.7985
7	B	5000000	6000000	glo	up2k	75.543
7	B	6000000	7000000	glo	up2k	41.0889
7	B	7000000	8000000	glo	up2k	109.204
7	B	8000000	9000000	glo	up2k	101.735
7	B	9000000	10000000	glo	up2k	57.6037
7	B	10000000	11000000	glo	up2k	101.652
7	B	11000000	12000000	glo	up2k	70.2427
7	B	12000000	13000000	glo	up2k	20.8044
7	B	13000000	14000000	glo	up2k	29.1971
7	B	14000000	15000000	glo	up2k	17.1821
7	B	15000000	16000000	glo	up2k	121.495
7	B	16000000	17000000	glo	up2k	167.189
7	B	17000000	18000000	glo	up2k	105.018
7	B	18000000	19000000	glo	up2k	80.5369
7	B	19000000	20000000	glo	up2k	38.2653
7	B	20000000	21000000	glo	up2k	90.0901
7	B	21000000	22000000	glo	up2k	0
7	B	22000000	23000000	glo	up2k	77.8816
7	B	23000000	24000000	glo	up2k	94.7867
7	B	24000000	25000000	glo	up2k	1515.62
7	B	25000000	26000000	glo	up2k	423.453
7	B	26000000	27000000	glo	up2k	851.064
7	B	27000000	28000000	glo	up2k	14.5773
7	B	28000000	29000000	glo	up2k	39.6301
7	B	29000000	30000000	glo	up2k	12.2399
7	B	30000000	31000000	glo	up2k	77.8643
7	B	31000000	32000000	glo	up2k	47.1254
7	B	32000000	33000000	glo	up2k	29.3542
7	B	33000000	34000000	glo	up2k	0
7	B	34000000	35000000	glo	up2k	72.3589
7	B	35000000	36000000	glo	up2k	55.8659
7	B	36000000	37000000	glo	up2k	48.3092
7	B	37000000	38000000	glo	up2k	91.954
7	B	38000000	39000000	glo	up2k	11.0742
7	B	39000000	40000000	glo	up2k	81.4664
7	B	40000000	41000000	glo	up2k	91.8274
7	B	41000000	42000000	glo	up2k	85.7143
7	B	42000000	43000000	glo	up2k	157.635
7	B	43000000	44000000	glo	up2k	112.108
7	B	44000000	45000000	glo	up2k	55.8659
7	B	45000000	46000000	glo	up2k	165.517
7	B	46000000	47000000	glo	up2k	161.765
7	B	47000000	48000000	glo	up2k	200.927
7	B	48000000	49000000	glo	up2k	76.6871
7	B	49000000	50000000	glo	up2k	56.2588
7	B	50000000	51000000	glo	up2k	147.453
8	B	0	1000000	glo	up2k	62.4257
8	B	1000000	2000000	glo	up2k	32.8812
8	B	2000000	3000000	glo	up2k	79.698
8	B	3000000	4000000	glo	up2k	44.0529
8	B	4000000	5000000	glo	up2k	9.19963
8	B	5000000	6000000	glo	up2k	94.4287
8	B	6000000	7000000	glo	up2k	61.6333
8	B	7000000	8000000	glo	up2k	31.2012
8	B	8000000	9000000	glo	up2k	59.8444
8	B	9000000	10000000	glo	up2k	80.6452
8	B	10000000	11000000	glo	up2k	82.5921
8	B	11000000	12000000	glo	up2k	121.328
8	B	12000000	13000000	glo	up2k	83.2178
8	B	13000000	14000000	glo	up2k	58.3942
8	B	14000000	15000000	glo	up2k	103.093
8	B	15000000	16000000	glo	up2k	149.533
8	B	16000000	17000000	glo	up2k	52.2466
8	B	17000000	18000000	glo	up2k	46.6744
8	B	18000000	19000000	glo	up2k	26.8456
8	B	19000000	20000000	glo	up2k	38.2653
8	B	20000000	21000000	glo	up2k	51.4801
8	B	21000000	22000000	glo	up2k	66.335
8	B	22000000	23000000	glo	up2k	77.8816
8	B	23000000	24000000	glo	up2k	47.3934
8	B	24000000	25000000	glo	up2k	46.875
8	B	25000000	26000000	glo	up2k	0
8	B	26000000	27000000	glo	up2k	32.7332
8	B	27000000	28000000	glo	up2k	14.5773
8	B	28000000	29000000	glo	up2k	26.4201
8	B	29000000	30000000	glo	up2k	208.078
8	B	30000000	31000000	glo	up2k	0
8	B	31000000	32000000	glo	up2k	0
8	B	32000000	33000000	glo	up2k	58.7084
8	B	33000000	34000000	glo	up2k	61.7284
8	B	34000000	35000000	glo	up2k	28.9436
8	B	35000000	36000000	glo	up2k	41.8994
8	B	36000000	37000000	glo	up2k	24.1546
8	B	37000000	38000000	glo	up2k	45.977
8	B	38000000	39000000	glo	up2k	110.742
8	B	39000000	40000000	glo	up2k	122.2
8	B	40000000	41000000	glo	up2k	91.8274
8	B	41000000	42000000	glo	up2k	47.619
8	B	42000000	43000000	glo	up2k	98.5222
8	B	43000000	44000000	glo	up2k	392.377
8	B	44000000	45000000	glo	up2k	100.559
8	B	45000000	46000000	glo	up2k	179.31
8	B	46000000	47000000	glo	up2k	191.176
8	B	47000000	48000000	glo	up2k	154.56
9	B	0	1000000	glo	up2k	53.5077
9	B	1000000	2000000	glo	up2k	131.525
9	B	2000000	3000000	glo	up2k	109.06
9	B	3000000	4000000	glo	up2k	74.8899
9	B	4000000	5000000	glo	up2k	101.196
9	B	5000000	6000000	glo	up2k	122.757
9	B	6000000	7000000	glo	up2k	82.1777
9	B	7000000	8000000	glo	up2k	109.204
9	B	8000000	9000000	glo	up2k	17.9533
9	B	9000000	10000000	glo	up2k	28.8018
9	B	10000000	11000000	glo	up2k	25.413
9	B	11000000	12000000	glo	up2k	12.7714
9	B	12000000	13000000	glo	up2k	41.6089
9	B	13000000	14000000	glo	up2k	43.7956
9	B	14000000	15000000	glo	up2k	85.9107
9	B	15000000	16000000	glo	up2k	93.4579
9	B	16000000	17000000	glo	up2k	52.2466
9	B	17000000	18000000	glo	up2k	81.6803
9	B	18000000	19000000	glo	up2k	0
9	B	19000000	20000000	glo	up2k	0
9	B	20000000	21000000	glo	up2k	90.0901
9	B	21000000	22000000	glo	up2k	49.7512
9	B	22000000	23000000	glo	up2k	46.729
9	B	23000000	24000000	glo	up2k	94.7867
9	B	24000000	25000000	glo	up2k	15.625
9	B	25000000	26000000	glo	up2k	65.1466
9	B	26000000	27000000	glo	up2k	49.0998
9	B	27000000	28000000	glo	up2k	72.8863
9	B	28000000	29000000	glo	up2k	145.31
9	B	29000000	30000000	glo	up2k	24.4798
9	B	30000000	31000000	glo	up2k	556.174
9	B	31000000	32000000	glo	up2k	150.801
9	B	32000000	33000000	glo	up2k	58.7084
9	B	33000000	34000000	glo	up2k	111.111
9	B	34000000	35000000	glo	up2k	144.718
9	B	35000000	36000000	glo	up2k	125.698
9	B	36000000	37000000	glo	up2k	96.6184
9	B	37000000	38000000	glo	up2k	103.448
9	B	38000000	39000000	glo	up2k	110.742
9	B	39000000	40000000	glo	up2k	173.116
9	B	40000000	41000000	glo	up2k	82.6446
9	B	41000000	42000000	glo	up2k	104.762
9	B	42000000	43000000	glo	up2k	137.931
9	B	43000000	44000000	glo	up2k	156.951
9	B	44000000	45000000	glo	up2k	212.291
10	A	0	1000000	glo	up2k	121.879
10	A	1000000	2000000	dom	up2k	61.6523
10	A	2000000	3000000	glo	up2k	75.5034
10	A	3000000	4000000	dom	up2k	44.0529
10	A	4000000	5000000	dom	up2k	36.7985
10	A	5000000	6000000	dom	up2k	56.6572
10	A	6000000	7000000	dom	up2k	46.225
10	A	7000000	8000000	dom	up2k	52.0021
10	A	8000000	9000000	dom	up2k	65.8288
10	A	9000000	10000000	glo	up2k	126.728
10	A	10000000	11000000	glo	up2k	57.1792
10	A	11000000	12000000	glo	up2k	63.857
10	A	12000000	13000000	glo	up2k	48.5437
10	A	13000000	14000000	glo	up2k	51.0949
10	A	14000000	15000000	glo	up2k	34.3643
10	A	15000000	16000000	glo	up2k	84.1121
10	A	16000000	17000000	glo	up2k	114.943
10	A	17000000	18000000	glo	up2k	70.0117
10	A	18000000	19000000	glo	up2k	134.228
10	A	19000000	20000000	dom	up2k	102.041
10	A	20000000	21000000	glo	up2k	64.3501
10	A	21000000	22000000	glo	up2k	66.335
10	A	22000000	23000000	glo	up2k	93.4579
10	A	23000000	24000000	glo	up2k	0
10	A	24000000	25000000	glo	up2k	15.625
10	A	25000000	26000000	glo	up2k	16.2866
10	A	26000000	27000000	glo	up2k	65.4664
10	A	27000000	28000000	glo	up2k	102.041
10	A	28000000	29000000	glo	up2k	132.1
10	A	29000000	30000000	glo	up2k	0
10	A	30000000	31000000	glo	up2k	11.1235
10	A	31000000	32000000	glo	up2k	9.42507
10	A	32000000	33000000	glo	up2k	9.78474
10	A	33000000	34000000	glo	up2k	0
10	A	34000000	35000000	glo	up2k	57.8871
10	A	35000000	36000000	glo	up2k	0
10	A	36000000	37000000	glo	up2k	48.3092
10	A	37000000	38000000	glo	up2k	45.977
10	A	38000000	39000000	glo	up2k	88.5936
10	A	39000000	40000000	dom	up2k	152.749
10	A	40000000	41000000	glo	up2k	119.376
10	A	41000000	42000000	glo	up2k	171.429
10	A	42000000	43000000	glo	up2k	147.783
10	A	43000000	44000000	glo	up2k	44.843
11	A	0	1000000	glo	up2k	20.8086
11	A	1000000	2000000	dom	up2k	32.8812
11	A	2000000	3000000	glo	up2k	46.1409
11	A	3000000	4000000	dom	up2k	52.8634
11	A	4000000	5000000	dom	up2k	50.598
11	A	5000000	6000000	glo	up2k	47.2144
11	A	6000000	7000000	glo	up2k	87.3138
11	A	7000000	8000000	glo	up2k	78.0031
11	A	8000000	9000000	glo	up2k	65.8288
11	A	9000000	10000000	glo	up2k	40.3226
11	A	10000000	11000000	glo	up2k	139.771
11	A	11000000	12000000	glo	up2k	159.642
11	A	12000000	13000000	glo	up2k	41.6089
11	A	13000000	14000000	glo	up2k	43.7956
11	A	14000000	15000000	glo	up2k	42.9553
11	A	15000000	16000000	glo	up2k	56.0748
11	A	16000000	17000000	glo	up2k	20.8986
11	A	17000000	18000000	glo	up2k	70.0117
11	A	18000000	19000000	glo	up2k	107.383
11	A	19000000	20000000	dom	up2k	204.082
11	A	20000000	21000000	glo	up2k	51.4801
11	A	21000000	22000000	glo	up2k	16.5837
11	A	22000000	23000000	glo	up2k	31.1526
11	A	23000000	24000000	glo	up2k	15.7978
11	A	24000000	25000000	glo	up2k	0
11	A	25000000	26000000	glo	up2k	65.1466
11	A	26000000	27000000	glo	up2k	49.0998
11	A	27000000	28000000	glo	up2k	0
11	A	28000000	29000000	glo	up2k	0
11	A	29000000	30000000	glo	up2k	36.7197
11	A	30000000	31000000	glo	up2k	33.3704
11	A	31000000	32000000	glo	up2k	28.2752
11	A	32000000	33000000	glo	up2k	58.7084
11	A	33000000	34000000	glo	up2k	74.0741
11	A	34000000	35000000	glo	up2k	28.9436
11	A	35000000	36000000	glo	up2k	55.8659
11	A	36000000	37000000	glo	up2k	169.082
11	A	37000000	38000000	glo	up2k	91.954
11	A	38000000	39000000	glo	up2k	110.742
11	A	39000000	40000000	dom	up2k	254.582
11	A	40000000	41000000	glo	up2k	137.741
11	A	41000000	42000000	glo	up2k	238.095
11	A	42000000	43000000	glo	up2k	128.079
12	A	0	1000000	glo	up2k	23.7812
12	A	1000000	2000000	dom	up2k	16.4406
12	A	2000000	3000000	dom	up2k	25.1678
12	A	3000000	4000000	dom	up2k	35.2423
12	A	4000000	5000000	dom	up2k	64.3974
12	A	5000000	6000000	dom	up2k	56.6572
12	A	6000000	7000000	glo	up2k	35.9527
12	A	7000000	8000000	dom	up2k	78.0031
12	A	8000000	9000000	dom	up2k	83.7822
12	A	9000000	10000000	glo	up2k	28.8018
12	A	10000000	11000000	glo	up2k	19.0597
12	A	11000000	12000000	glo	up2k	6.3857
12	A	12000000	13000000	glo	up2k	34.6741
12	A	13000000	14000000	glo	up2k	29.1971
12	A	14000000	15000000	glo	up2k	25.7732
12	A	15000000	16000000	glo	up2k	18.6916
12	A	16000000	17000000	glo	up2k	31.348
12	A	17000000	18000000	glo	up2k	35.0058
12	A	18000000	19000000	glo	up2k	0
12	A	19000000	20000000	dom	up2k	12.7551
12	A	20000000	21000000	glo	up2k	25.74
12	A	21000000	22000000	glo	up2k	33.1675
12	A	22000000	23000000	glo	up2k	31.1526
12	A	23000000	24000000	glo	up2k	63.1912
12	A	24000000	25000000	glo	up2k	93.75
12	A	25000000	26000000	glo	up2k	130.293
12	A	26000000	27000000	glo	up2k	0
12	A	27000000	28000000	glo	up2k	116.618
12	A	28000000	29000000	glo	up2k	118.89
12	A	29000000	30000000	dom	up2k	220.318
12	A	30000000	31000000	glo	up2k	77.8643
12	A	31000000	32000000	glo	up2k	169.651
12	A	32000000	33000000	glo	up2k	146.771
12	A	33000000	34000000	glo	up2k	222.222
12	A	34000000	35000000	glo	up2k	390.738
12	A	35000000	36000000	glo	up2k	167.598
12	A	36000000	37000000	glo	up2k	48.3092
12	A	37000000	38000000	glo	up2k	68.9655
12	A	38000000	39000000	glo	up2k	166.113
12	A	39000000	40000000	dom	up2k	40.7332
12	A	40000000	41000000	glo	up2k	82.6446
12	A	41000000	42000000	glo	up2k	161.905
13	B	0	1000000	glo	up2k	77.2889
13	B	1000000	2000000	dom	up2k	119.194
13	B	2000000	3000000	dom	up2k	121.644
13	B	3000000	4000000	glo	up2k	79.2952
13	B	4000000	5000000	dom	up2k	82.7967
13	B	5000000	6000000	dom	up2k	132.2
13	B	6000000	7000000	glo	up2k	107.858
13	B	7000000	8000000	glo	up2k	46.8019
13	B	8000000	9000000	glo	up2k	11.9689
13	B	9000000	10000000	glo	up2k	28.8018
13	B	10000000	11000000	glo	up2k	44.4727
13	B	11000000	12000000	glo	up2k	44.6999
13	B	12000000	13000000	glo	up2k	27.7393
13	B	13000000	14000000	glo	up2k	51.0949
13	B	14000000	15000000	glo	up2k	8.59107
13	B	15000000	16000000	glo	up2k	46.729
13	B	16000000	17000000	glo	up2k	31.348
13	B	17000000	18000000	glo	up2k	35.0058
13	B	18000000	19000000	glo	up2k	0
13	B	19000000	20000000	dom	up2k	25.5102
13	B	20000000	21000000	glo	up2k	25.74
13	B	21000000	22000000	glo	up2k	0
13	B	22000000	23000000	glo	up2k	0
13	B	23000000	24000000	glo	up2k	47.3934
13	B	24000000	25000000	glo	up2k	78.125
13	B	25000000	26000000	glo	up2k	16.2866
13	B	26000000	27000000	glo	up2k	16.3666
13	B	27000000	28000000	glo	up2k	58.309
13	B	28000000	29000000	glo	up2k	26.4201
13	B	29000000	30000000	dom	up2k	61.1995
13	B	30000000	31000000	glo	up2k	77.8643
13	B	31000000	32000000	glo	up2k	9.42507
13	B	32000000	33000000	glo	up2k	19.5695
13	B	33000000	34000000	glo	up2k	61.7284
13	B	34000000	35000000	glo	up2k	72.3589
13	B	35000000	36000000	glo	up2k	167.598
13	B	36000000	37000000	glo	up2k	217.391
13	B	37000000	38000000	glo	up2k	91.954
13	B	38000000	39000000	glo	up2k	143.965
13	B	39000000	40000000	glo	up2k	81.4664
14	B	0	1000000	glo	up2k	17.8359
14	B	1000000	2000000	dom	up2k	24.6609
14	B	2000000	3000000	dom	up2k	58.7248
14	B	3000000	4000000	glo	up2k	66.0793
14	B	4000000	5000000	glo	up2k	78.1969
14	B	5000000	6000000	dom	up2k	37.7715
14	B	6000000	7000000	glo	up2k	25.6805
14	B	7000000	8000000	glo	up2k	36.4015
14	B	8000000	9000000	glo	up2k	71.8133
14	B	9000000	10000000	glo	up2k	63.3641
14	B	10000000	11000000	glo	up2k	76.2389
14	B	11000000	12000000	glo	up2k	108.557
14	B	12000000	13000000	glo	up2k	90.1526
14	B	13000000	14000000	glo	up2k	65.6934
14	B	14000000	15000000	glo	up2k	94.5017
14	B	15000000	16000000	glo	up2k	65.4206
14	B	16000000	17000000	glo	up2k	94.0439
14	B	17000000	18000000	glo	up2k	93.3489
14	B	18000000	19000000	glo	up2k	40.2685
14	B	19000000	20000000	dom	up2k	51.0204
14	B	20000000	21000000	glo	up2k	38.61
14	B	21000000	22000000	glo	up2k	49.7512
14	B	22000000	23000000	glo	up2k	31.1526
14	B	23000000	24000000	glo	up2k	31.5956
14	B	24000000	25000000	glo	up2k	15.625
14	B	25000000	26000000	glo	up2k	16.2866
14	B	26000000	27000000	glo	up2k	32.7332
14	B	27000000	28000000	glo	up2k	204.082
14	B	28000000	29000000	glo	up2k	13.21
14	B	29000000	30000000	dom	up2k	12.2399
14	B	30000000	31000000	glo	up2k	22.2469
14	B	31000000	32000000	glo	up2k	28.2752
14	B	32000000	33000000	glo	up2k	19.5695
14	B	33000000	34000000	glo	up2k	37.037
14	B	34000000	35000000	glo	up2k	72.3589
14	B	35000000	36000000	glo	up2k	55.8659
14	B	36000000	37000000	glo	up2k	12.0773
14	B	37000000	38000000	glo	up2k	45.977
15	A	0	1000000	glo	up2k	8.91795
15	A	1000000	2000000	glo	up2k	16.4406
15	A	2000000	3000000	dom	up2k	12.5839
15	A	3000000	4000000	dom	up2k	39.6476
15	A	4000000	5000000	glo	up2k	50.598
15	A	5000000	6000000	glo	up2k	9.44287
15	A	6000000	7000000	glo	up2k	35.9527
15	A	7000000	8000000	glo	up2k	36.4015
15	A	8000000	9000000	glo	up2k	17.9533
15	A	9000000	10000000	glo	up2k	23.0415
15	A	10000000	11000000	glo	up2k	127.065
15	A	11000000	12000000	glo	up2k	0
15	A	12000000	13000000	glo	up2k	0
15	A	13000000	14000000	glo	up2k	29.1971
15	A	14000000	15000000	glo	up2k	25.7732
15	A	15000000	16000000	glo	up2k	93.4579
15	A	16000000	17000000	glo	up2k	104.493
15	A	17000000	18000000	glo	up2k	198.366
15	A	18000000	19000000	glo	up2k	80.5369
15	A	19000000	20000000	glo	up2k	89.2857
15	A	20000000	21000000	glo	up2k	141.57
15	A	21000000	22000000	glo	up2k	199.005
15	A	22000000	23000000	glo	up2k	140.187
15	A	23000000	24000000	glo	up2k	157.978
15	A	24000000	25000000	glo	up2k	140.625
15	A	25000000	26000000	glo	up2k	342.02
15	A	26000000	27000000	glo	up2k	163.666
15	A	27000000	28000000	glo	up2k	276.968
15	A	28000000	29000000	glo	up2k	132.1
15	A	29000000	30000000	dom	up2k	146.879
15	A	30000000	31000000	glo	up2k	100.111
15	A	31000000	32000000	glo	up2k	131.951
15	A	32000000	33000000	glo	up2k	107.632
15	A	33000000	34000000	glo	up2k	209.877
16	A	0	1000000	glo	up2k	35.6718
16	A	1000000	2000000	dom	up2k	28.7711
16	A	2000000	3000000	dom	up2k	29.3624
16	A	3000000	4000000	dom	up2k	61.674
16	A	4000000	5000000	dom	up2k	55.1978
16	A	5000000	6000000	glo	up2k	37.7715
16	A	6000000	7000000	dom	up2k	35.9527
16	A	7000000	8000000	glo	up2k	36.4015
16	A	8000000	9000000	glo	up2k	41.8911
16	A	9000000	10000000	glo	up2k	69.1244
16	A	10000000	11000000	glo	up2k	12.7065
16	A	11000000	12000000	glo	up2k	38.3142
16	A	12000000	13000000	glo	up2k	13.8696
16	A	13000000	14000000	glo	up2k	21.8978
16	A	14000000	15000000	glo	up2k	17.1821
16	A	15000000	16000000	glo	up2k	9.34579
16	A	16000000	17000000	glo	up2k	10.4493
16	A	17000000	18000000	glo	up2k	35.0058
16	A	18000000	19000000	glo	up2k	26.8456
16	A	19000000	20000000	dom	up2k	25.5102
16	A	20000000	21000000	glo	up2k	64.3501
16	A	21000000	22000000	glo	up2k	16.5837
16	A	22000000	23000000	glo	up2k	31.1526
16	A	23000000	24000000	glo	up2k	63.1912
16	A	24000000	25000000	glo	up2k	109.375
16	A	25000000	26000000	glo	up2k	146.58
16	A	26000000	27000000	glo	up2k	65.4664
16	A	27000000	28000000	glo	up2k	189.504
16	A	28000000	29000000	glo	up2k	132.1
16	A	29000000	30000000	dom	up2k	73.4394
16	A	30000000	31000000	glo	up2k	55.6174
16	A	31000000	32000000	glo	up2k	103.676
16	A	32000000	33000000	glo	up2k	68.4932
17	A	0	1000000	glo	up2k	71.3436
17	A	1000000	2000000	dom	up2k	78.0929
17	A	2000000	3000000	dom	up2k	109.06
17	A	3000000	4000000	dom	up2k	118.943
17	A	4000000	5000000	dom	up2k	82.7967
17	A	5000000	6000000	dom	up2k	56.6572
17	A	6000000	7000000	glo	up2k	56.4972
17	A	7000000	8000000	glo	up2k	41.6017
17	A	8000000	9000000	glo	up2k	41.8911
17	A	9000000	10000000	glo	up2k	126.728
17	A	10000000	11000000	glo	up2k	19.0597
17	A	11000000	12000000	glo	up2k	25.5428
17	A	12000000	13000000	glo	up2k	0
17	A	13000000	14000000	glo	up2k	7.29927
17	A	14000000	15000000	glo	up2k	25.7732
17	A	15000000	16000000	glo	up2k	18.6916
17	A	16000000	17000000	glo	up2k	522.466
17	A	17000000	18000000	glo	up2k	35.0058
17	A	18000000	19000000	glo	up2k	80.5369
17	A	19000000	20000000	dom	up2k	25.5102
17	A	20000000	21000000	glo	up2k	115.83
17	A	21000000	22000000	glo	up2k	116.086
17	A	22000000	23000000	glo	up2k	93.4579
17	A	23000000	24000000	glo	up2k	157.978
17	A	24000000	25000000	glo	up2k	156.25
17	A	25000000	26000000	glo	up2k	81.4332
17	A	26000000	27000000	glo	up2k	130.933
17	A	27000000	28000000	glo	up2k	160.35
17	A	28000000	29000000	glo	up2k	211.361
17	A	29000000	30000000	dom	up2k	330.477
17	A	30000000	31000000	glo	up2k	200.222
17	A	31000000	32000000	glo	up2k	254.477
18	A	0	1000000	glo	up2k	29.7265
18	A	1000000	2000000	dom	up2k	98.6436
18	A	2000000	3000000	dom	up2k	37.7517
18	A	3000000	4000000	dom	up2k	61.674
18	A	4000000	5000000	dom	up2k	91.9963
18	A	5000000	6000000	glo	up2k	37.7715
18	A	6000000	7000000	dom	up2k	10.2722
18	A	7000000	8000000	glo	up2k	31.2012
18	A	8000000	9000000	glo	up2k	41.8911
18	A	9000000	10000000	glo	up2k	40.3226
18	A	10000000	11000000	glo	up2k	31.7662
18	A	11000000	12000000	glo	up2k	44.6999
18	A	12000000	13000000	glo	up2k	34.6741
18	A	13000000	14000000	glo	up2k	14.5985
18	A	14000000	15000000	glo	up2k	103.093
18	A	15000000	16000000	glo	up2k	18.6916
18	A	16000000	17000000	glo	up2k	31.348
18	A	17000000	18000000	glo	up2k	11.6686
18	A	18000000	19000000	glo	up2k	0
18	A	19000000	20000000	dom	up2k	293.367
18	A	20000000	21000000	glo	up2k	102.96
18	A	21000000	22000000	glo	up2k	99.5025
18	A	22000000	23000000	glo	up2k	109.034
18	A	23000000	24000000	glo	up2k	126.382
18	A	24000000	25000000	glo	up2k	46.875
18	A	25000000	26000000	glo	up2k	97.7199
18	A	26000000	27000000	glo	up2k	98.1997
18	A	27000000	28000000	glo	up2k	58.309
18	A	28000000	29000000	glo	up2k	277.411
18	A	29000000	30000000	dom	up2k	171.359
18	A	30000000	31000000	glo	up2k	200.222
18	A	31000000	32000000	glo	up2k	122.526
1	B	0	1000000	glo	intron	35.6718
1	B	1000000	2000000	glo	intron	8.2203
1	B	2000000	3000000	glo	intron	16.7785
1	B	3000000	4000000	glo	intron	13.2159
1	B	4000000	5000000	glo	intron	41.3983
1	B	5000000	6000000	glo	intron	47.2144
1	B	6000000	7000000	glo	intron	10.2722
1	B	7000000	8000000	glo	intron	31.2012
1	B	8000000	9000000	glo	intron	11.9689
1	B	9000000	10000000	glo	intron	17.2811
1	B	10000000	11000000	glo	intron	6.35324
1	B	11000000	12000000	glo	intron	89.3997
1	B	12000000	13000000	glo	intron	69.3481
1	B	13000000	14000000	glo	intron	51.0949
1	B	14000000	15000000	glo	intron	42.9553
1	B	15000000	16000000	glo	intron	9.34579
1	B	16000000	17000000	glo	intron	73.1452
1	B	17000000	18000000	glo	intron	128.355
1	B	18000000	19000000	glo	intron	26.8456
1	B	19000000	20000000	glo	intron	63.7755
1	B	20000000	21000000	glo	intron	0
1	B	21000000	22000000	glo	intron	0
1	B	22000000	23000000	glo	intron	15.5763
1	B	23000000	24000000	glo	intron	0
1	B	24000000	25000000	glo	intron	15.625
1	B	25000000	26000000	glo	intron	0
1	B	26000000	27000000	glo	intron	16.3666
1	B	27000000	28000000	glo	intron	29.1545
1	B	28000000	29000000	glo	intron	0
1	B	29000000	30000000	glo	intron	0
1	B	30000000	31000000	glo	intron	0
1	B	31000000	32000000	glo	intron	0
1	B	32000000	33000000	glo	intron	9.78474
1	B	33000000	34000000	glo	intron	12.3457
1	B	34000000	35000000	glo	intron	14.4718
1	B	35000000	36000000	glo	intron	0
1	B	36000000	37000000	glo	intron	24.1546
1	B	37000000	38000000	glo	intron	11.4943
1	B	38000000	39000000	glo	intron	11.0742
1	B	39000000	40000000	glo	intron	0
1	B	40000000	41000000	glo	intron	0
1	B	41000000	42000000	glo	intron	66.6667
1	B	42000000	43000000	glo	intron	0
1	B	43000000	44000000	glo	intron	0
1	B	44000000	45000000	glo	intron	55.8659
1	B	45000000	46000000	glo	intron	55.1724
1	B	46000000	47000000	glo	intron	29.4118
1	B	47000000	48000000	glo	intron	0
1	B	48000000	49000000	glo	intron	46.0123
1	B	49000000	50000000	glo	intron	42.1941
1	B	50000000	51000000	glo	intron	53.6193
1	B	51000000	52000000	glo	intron	27.4725
1	B	52000000	53000000	glo	intron	124.481
1	B	53000000	54000000	glo	intron	69.3241
1	B	54000000	55000000	glo	intron	218.341
1	B	55000000	56000000	glo	intron	61.4754
1	B	56000000	57000000	glo	intron	75.3769
1	B	57000000	58000000	glo	intron	86.2069
1	B	58000000	59000000	glo	intron	195.122
1	B	59000000	60000000	glo	intron	184.502
1	B	60000000	61000000	glo	intron	49.7512
1	B	61000000	62000000	glo	intron	942.029
1	B	62000000	63000000	glo	intron	225.564
1	B	63000000	64000000	glo	intron	472.441
1	B	64000000	65000000	glo	intron	354.61
1	B	65000000	66000000	glo	intron	197.368
1	B	66000000	67000000	glo	intron	769.231
1	B	67000000	68000000	glo	intron	535.714
1	B	68000000	69000000	glo	intron	592.105
2	B	0	1000000	glo	intron	20.8086
2	B	1000000	2000000	glo	intron	8.2203
2	B	2000000	3000000	glo	intron	29.3624
2	B	3000000	4000000	glo	intron	39.6476
2	B	4000000	5000000	glo	intron	32.1987
2	B	5000000	6000000	glo	intron	33.05
2	B	6000000	7000000	glo	intron	56.4972
2	B	7000000	8000000	glo	intron	26.001
2	B	8000000	9000000	glo	intron	83.7822
2	B	9000000	10000000	glo	intron	74.8848
2	B	10000000	11000000	glo	intron	25.413
2	B	11000000	12000000	glo	intron	6.3857
2	B	12000000	13000000	glo	intron	20.8044
2	B	13000000	14000000	glo	intron	65.6934
2	B	14000000	15000000	glo	intron	25.7732
2	B	15000000	16000000	glo	intron	56.0748
2	B	16000000	17000000	glo	intron	73.1452
2	B	17000000	18000000	glo	intron	35.0058
2	B	18000000	19000000	glo	intron	0
2	B	19000000	20000000	glo	intron	38.2653
2	B	20000000	21000000	glo	intron	25.74
2	B	21000000	22000000	glo	intron	16.5837
2	B	22000000	23000000	glo	intron	0
2	B	23000000	24000000	glo	intron	47.3934
2	B	24000000	25000000	glo	intron	15.625
2	B	25000000	26000000	glo	intron	16.2866
2	B	26000000	27000000	glo	intron	16.3666
2	B	27000000	28000000	glo	intron	0
2	B	28000000	29000000	glo	intron	0
2	B	29000000	30000000	glo	intron	0
2	B	30000000	31000000	glo	intron	0
2	B	31000000	32000000	glo	intron	18.8501
2	B	32000000	33000000	glo	intron	0
2	B	33000000	34000000	glo	intron	12.3457
2	B	34000000	35000000	glo	intron	14.4718
2	B	35000000	36000000	glo	intron	27.933
2	B	36000000	37000000	glo	intron	0
2	B	37000000	38000000	glo	intron	22.9885
2	B	38000000	39000000	glo	intron	0
2	B	39000000	40000000	glo	intron	40.7332
2	B	40000000	41000000	glo	intron	9.18274
2	B	41000000	42000000	glo	intron	38.0952
2	B	42000000	43000000	glo	intron	19.7044
2	B	43000000	44000000	glo	intron	11.2108
2	B	44000000	45000000	glo	intron	55.8659
2	B	45000000	46000000	glo	intron	55.1724
2	B	46000000	47000000	glo	intron	0
2	B	47000000	48000000	glo	intron	15.456
2	B	48000000	49000000	glo	intron	61.3497
2	B	49000000	50000000	glo	intron	0
2	B	50000000	51000000	glo	intron	13.4048
2	B	51000000	52000000	glo	intron	96.1538
2	B	52000000	53000000	glo	intron	110.65
2	B	53000000	54000000	glo	intron	155.979
2	B	54000000	55000000	glo	intron	262.009
2	B	55000000	56000000	glo	intron	81.9672
2	B	56000000	57000000	glo	intron	75.3769
2	B	57000000	58000000	glo	intron	258.621
2	B	58000000	59000000	glo	intron	878.049
2	B	59000000	60000000	glo	intron	221.402
2	B	60000000	61000000	glo	intron	298.507
3	B	0	1000000	glo	intron	41.6171
3	B	1000000	2000000	glo	intron	32.8812
3	B	2000000	3000000	glo	intron	71.3087
3	B	3000000	4000000	glo	intron	48.4581
3	B	4000000	5000000	glo	intron	32.1987
3	B	5000000	6000000	glo	intron	14.1643
3	B	6000000	7000000	glo	intron	35.9527
3	B	7000000	8000000	glo	intron	26.001
3	B	8000000	9000000	glo	intron	11.9689
3	B	9000000	10000000	glo	intron	17.2811
3	B	10000000	11000000	glo	intron	25.413
3	B	11000000	12000000	glo	intron	25.5428
3	B	12000000	13000000	glo	intron	27.7393
3	B	13000000	14000000	glo	intron	43.7956
3	B	14000000	15000000	glo	intron	128.866
3	B	15000000	16000000	glo	intron	9.34579
3	B	16000000	17000000	glo	intron	20.8986
3	B	17000000	18000000	glo	intron	23.3372
3	B	18000000	19000000	glo	intron	26.8456
3	B	19000000	20000000	glo	intron	51.0204
3	B	20000000	21000000	glo	intron	38.61
3	B	21000000	22000000	glo	intron	82.9187
3	B	22000000	23000000	glo	intron	15.5763
3	B	23000000	24000000	glo	intron	47.3934
3	B	24000000	25000000	glo	intron	15.625
3	B	25000000	26000000	glo	intron	162.866
3	B	26000000	27000000	glo	intron	32.7332
3	B	27000000	28000000	glo	intron	29.1545
3	B	28000000	29000000	glo	intron	52.8402
3	B	29000000	30000000	glo	intron	12.2399
3	B	30000000	31000000	glo	intron	0
3	B	31000000	32000000	glo	intron	9.42507
3	B	32000000	33000000	glo	intron	9.78474
3	B	33000000	34000000	glo	intron	0
3	B	34000000	35000000	glo	intron	0
3	B	35000000	36000000	glo	intron	27.933
3	B	36000000	37000000	glo	intron	0
3	B	37000000	38000000	glo	intron	22.9885
3	B	38000000	39000000	glo	intron	11.0742
3	B	39000000	40000000	glo	intron	10.1833
3	B	40000000	41000000	glo	intron	36.7309
3	B	41000000	42000000	glo	intron	9.52381
3	B	42000000	43000000	glo	intron	29.5567
3	B	43000000	44000000	glo	intron	11.2108
3	B	44000000	45000000	glo	intron	0
3	B	45000000	46000000	glo	intron	82.7586
3	B	46000000	47000000	glo	intron	58.8235
3	B	47000000	48000000	glo	intron	30.9119
3	B	48000000	49000000	glo	intron	15.3374
3	B	49000000	50000000	glo	intron	14.0647
3	B	50000000	51000000	glo	intron	26.8097
3	B	51000000	52000000	glo	intron	96.1538
3	B	52000000	53000000	glo	intron	82.9876
3	B	53000000	54000000	glo	intron	34.662
3	B	54000000	55000000	glo	intron	43.6681
3	B	55000000	56000000	glo	intron	184.426
3	B	56000000	57000000	glo	intron	25.1256
4	B	0	1000000	glo	intron	20.8086
4	B	1000000	2000000	glo	intron	4.11015
4	B	2000000	3000000	glo	intron	8.38926
4	B	3000000	4000000	glo	intron	17.6211
4	B	4000000	5000000	glo	intron	13.7994
4	B	5000000	6000000	glo	intron	14.1643
4	B	6000000	7000000	glo	intron	15.4083
4	B	7000000	8000000	glo	intron	31.2012
4	B	8000000	9000000	glo	intron	11.9689
4	B	9000000	10000000	glo	intron	17.2811
4	B	10000000	11000000	glo	intron	44.4727
4	B	11000000	12000000	glo	intron	12.7714
4	B	12000000	13000000	glo	intron	20.8044
4	B	13000000	14000000	glo	intron	51.0949
4	B	14000000	15000000	glo	intron	8.59107
4	B	15000000	16000000	glo	intron	28.0374
4	B	16000000	17000000	glo	intron	31.348
4	B	17000000	18000000	glo	intron	23.3372
4	B	18000000	19000000	glo	intron	0
4	B	19000000	20000000	glo	intron	38.2653
4	B	20000000	21000000	glo	intron	38.61
4	B	21000000	22000000	glo	intron	0
4	B	22000000	23000000	glo	intron	62.3053
4	B	23000000	24000000	glo	intron	0
4	B	24000000	25000000	glo	intron	62.5
4	B	25000000	26000000	glo	intron	48.8599
4	B	26000000	27000000	glo	intron	32.7332
4	B	27000000	28000000	glo	intron	14.5773
4	B	28000000	29000000	glo	intron	105.68
4	B	29000000	30000000	glo	intron	0
4	B	30000000	31000000	glo	intron	22.2469
4	B	31000000	32000000	glo	intron	18.8501
4	B	32000000	33000000	glo	intron	19.5695
4	B	33000000	34000000	glo	intron	37.037
4	B	34000000	35000000	glo	intron	14.4718
4	B	35000000	36000000	glo	intron	27.933
4	B	36000000	37000000	glo	intron	0
4	B	37000000	38000000	glo	intron	45.977
4	B	38000000	39000000	glo	intron	22.1484
4	B	39000000	40000000	glo	intron	10.1833
4	B	40000000	41000000	glo	intron	9.18274
4	B	41000000	42000000	glo	intron	0
4	B	42000000	43000000	glo	intron	9.85222
4	B	43000000	44000000	glo	intron	11.2108
4	B	44000000	45000000	glo	intron	33.5196
4	B	45000000	46000000	glo	intron	220.69
4	B	46000000	47000000	glo	intron	58.8235
4	B	47000000	48000000	glo	intron	123.648
4	B	48000000	49000000	glo	intron	0
4	B	49000000	50000000	glo	intron	56.2588
4	B	50000000	51000000	glo	intron	40.2145
4	B	51000000	52000000	glo	intron	13.7363
4	B	52000000	53000000	glo	intron	152.144
4	B	53000000	54000000	glo	intron	155.979
4	B	54000000	55000000	glo	intron	87.3362
4	B	55000000	56000000	glo	intron	81.9672
5	B	0	1000000	glo	intron	17.8359
5	B	1000000	2000000	glo	intron	32.8812
5	B	2000000	3000000	glo	intron	33.557
5	B	3000000	4000000	glo	intron	30.837
5	B	4000000	5000000	glo	intron	27.5989
5	B	5000000	6000000	glo	intron	28.3286
5	B	6000000	7000000	glo	intron	5.13611
5	B	7000000	8000000	glo	intron	15.6006
5	B	8000000	9000000	glo	intron	5.98444
5	B	9000000	10000000	glo	intron	34.5622
5	B	10000000	11000000	glo	intron	19.0597
5	B	11000000	12000000	glo	intron	19.1571
5	B	12000000	13000000	glo	intron	6.93481
5	B	13000000	14000000	glo	intron	21.8978
5	B	14000000	15000000	glo	intron	0
5	B	15000000	16000000	glo	intron	28.0374
5	B	16000000	17000000	glo	intron	0
5	B	17000000	18000000	glo	intron	11.6686
5	B	18000000	19000000	glo	intron	0
5	B	19000000	20000000	glo	intron	12.7551
5	B	20000000	21000000	glo	intron	38.61
5	B	21000000	22000000	glo	intron	16.5837
5	B	22000000	23000000	glo	intron	0
5	B	23000000	24000000	glo	intron	0
5	B	24000000	25000000	glo	intron	15.625
5	B	25000000	26000000	glo	intron	48.8599
5	B	26000000	27000000	glo	intron	16.3666
5	B	27000000	28000000	glo	intron	14.5773
5	B	28000000	29000000	glo	intron	26.4201
5	B	29000000	30000000	glo	intron	12.2399
5	B	30000000	31000000	glo	intron	22.2469
5	B	31000000	32000000	glo	intron	0
5	B	32000000	33000000	glo	intron	29.3542
5	B	33000000	34000000	glo	intron	12.3457
5	B	34000000	35000000	glo	intron	72.3589
5	B	35000000	36000000	glo	intron	69.8324
5	B	36000000	37000000	glo	intron	84.5411
5	B	37000000	38000000	glo	intron	34.4828
5	B	38000000	39000000	glo	intron	11.0742
5	B	39000000	40000000	glo	intron	61.0998
5	B	40000000	41000000	glo	intron	110.193
5	B	41000000	42000000	glo	intron	114.286
5	B	42000000	43000000	glo	intron	49.2611
5	B	43000000	44000000	glo	intron	22.4215
5	B	44000000	45000000	glo	intron	33.5196
5	B	45000000	46000000	glo	intron	96.5517
5	B	46000000	47000000	glo	intron	58.8235
5	B	47000000	48000000	glo	intron	15.456
5	B	48000000	49000000	glo	intron	15.3374
5	B	49000000	50000000	glo	intron	28.1294
5	B	50000000	51000000	glo	intron	40.2145
5	B	51000000	52000000	glo	intron	54.9451
5	B	52000000	53000000	glo	intron	55.325
5	B	53000000	54000000	glo	intron	173.31
6	B	0	1000000	glo	intron	11.8906
6	B	1000000	2000000	glo	intron	20.5508
6	B	2000000	3000000	glo	intron	16.7785
6	B	3000000	4000000	glo	intron	8.81057
6	B	4000000	5000000	glo	intron	0
6	B	5000000	6000000	glo	intron	14.1643
6	B	6000000	7000000	glo	intron	20.5444
6	B	7000000	8000000	glo	intron	10.4004
6	B	8000000	9000000	glo	intron	11.9689
6	B	9000000	10000000	glo	intron	23.0415
6	B	10000000	11000000	glo	intron	31.7662
6	B	11000000	12000000	glo	intron	6.3857
6	B	12000000	13000000	glo	intron	20.8044
6	B	13000000	14000000	glo	intron	7.29927
6	B	14000000	15000000	glo	intron	51.5464
6	B	15000000	16000000	glo	intron	28.0374
6	B	16000000	17000000	glo	intron	0
6	B	17000000	18000000	glo	intron	11.6686
6	B	18000000	19000000	glo	intron	40.2685
6	B	19000000	20000000	glo	intron	12.7551
6	B	20000000	21000000	glo	intron	38.61
6	B	21000000	22000000	glo	intron	0
6	B	22000000	23000000	glo	intron	0
6	B	23000000	24000000	glo	intron	0
6	B	24000000	25000000	glo	intron	31.25
6	B	25000000	26000000	glo	intron	16.2866
6	B	26000000	27000000	glo	intron	0
6	B	27000000	28000000	glo	intron	0
6	B	28000000	29000000	glo	intron	0
6	B	29000000	30000000	glo	intron	12.2399
6	B	30000000	31000000	glo	intron	0
6	B	31000000	32000000	glo	intron	28.2752
6	B	32000000	33000000	glo	intron	0
6	B	33000000	34000000	glo	intron	49.3827
6	B	34000000	35000000	glo	intron	72.3589
6	B	35000000	36000000	glo	intron	55.8659
6	B	36000000	37000000	glo	intron	132.85
6	B	37000000	38000000	glo	intron	22.9885
6	B	38000000	39000000	glo	intron	11.0742
[truncated: 1,326 more rows]

## Sheet: Fig. 4c
Fig. 4c Distribution of 6.4kb insertion allels at longmi031198 locus in W, C1, C2, C3 population
	W	C1	C2	C3
Alt	50	1	2	83
Ref	11	72	72	222
Total	61	73	74	305

## Sheet: Fig. 4d
Fig. 4d Flowering time of accessions with Ref and Alt alleles at longmi031198 locus
Genotype	Flowering time (day)
Alt	69
Alt	49
Alt	60
Alt	44
Alt	47
Alt	50
Alt	59
Alt	54
Alt	46
Alt	46
Alt	43
Alt	47
Alt	46
Alt	44
Alt	43
Alt	44
Alt	46
Alt	40
Alt	41
Alt	50
Alt	44
Alt	46
Alt	50
Alt	60
Alt	46
Alt	51
Alt	51
Alt	50
Alt	56
Alt	60
Alt	51
Alt	59
Alt	71
Alt	40
Alt	48
Alt	56
Alt	49
Alt	81
Alt	63
Alt	60
Alt	60
Alt	64
Alt	68
Alt	68
Alt	43
Alt	72
Alt	50
Alt	56
Alt	50
Alt	60
Alt	50
Alt	49
Alt	71
Alt	72
Alt	51
Alt	58
Alt	54
Alt	35
Alt	46
Alt	48
Alt	48
Alt	47
Alt	55
Alt	50
Alt	43
Alt	46
Alt	56
Alt	50
Alt	62
Alt	55
Alt	61
Alt	47
Alt	48
Alt	34
Alt	34
Alt	33
Alt	33
Alt	33
Alt	35
Alt	42
Alt	48
Alt	35
Alt	74
Alt	42
Alt	36
Alt	42
Alt	35
Alt	33
Alt	33
Alt	49
Alt	46
Alt	47
Alt	43
Alt	78
Alt	43
Alt	43
Alt	46
Alt	47
Alt	47
Alt	50
Alt	50
Alt	46
Alt	42
Alt	41
Alt	41
Alt	41
Alt	41
Alt	42
Alt	47
Alt	47
Alt	45
Alt	63
Alt	45
Alt	41
Alt	46
Alt	49
Alt	47
Alt	37
Alt	47
Alt	54
Alt	62
Alt	48
Alt	44
Alt	44
Alt	49
Alt	63
Alt	44
Alt	46
Alt	45
Alt	50
Alt	43
Alt	70
Alt	44
Alt	55
Alt	60
Alt	43
Ref	50
Ref	46
Ref	62
Ref	54
Ref	60
Ref	51
Ref	60
Ref	59
Ref	59
Ref	43
Ref	62
Ref	54
Ref	41
Ref	63
Ref	50
Ref	50
Ref	60
Ref	48
Ref	54
Ref	47
Ref	43
Ref	43
Ref	43
Ref	43
Ref	45
Ref	49
Ref	48
Ref	48
Ref	55
Ref	41
Ref	47
Ref	41
Ref	41
Ref	44
Ref	44
Ref	44
Ref	47
Ref	43
Ref	34
Ref	47
Ref	45
Ref	46
Ref	46
Ref	34
Ref	43
Ref	48
Ref	40
Ref	46
Ref	43
Ref	45
Ref	46
Ref	46
Ref	51
Ref	59
Ref	44
Ref	44
Ref	48
Ref	48
Ref	46
Ref	50
Ref	47
Ref	44
Ref	46
Ref	50
Ref	46
Ref	51
Ref	50
Ref	40
Ref	43
Ref	46
Ref	44
Ref	47
Ref	50
Ref	43
Ref	44
Ref	60
Ref	56
Ref	61
Ref	73
Ref	63
Ref	59
Ref	51
Ref	60
Ref	43
Ref	51
Ref	60
Ref	56
Ref	59
Ref	39
Ref	63
Ref	62
Ref	55
Ref	43
Ref	54
Ref	43
Ref	48
Ref	45
Ref	48
Ref	49
Ref	43
Ref	49
Ref	49
Ref	49
Ref	48
Ref	50
Ref	48
Ref	55
Ref	56
Ref	54
Ref	56
Ref	60
Ref	64
Ref	63
Ref	63
Ref	60
Ref	64
Ref	59
Ref	64
Ref	60
Ref	51
Ref	60
Ref	60
Ref	56
Ref	55
Ref	40
Ref	43
Ref	51
Ref	54
Ref	51
Ref	60
Ref	54
Ref	44
Ref	54
Ref	64
Ref	46
Ref	64
Ref	63
Ref	48
Ref	23
Ref	54
Ref	63
Ref	47
Ref	60
Ref	57
Ref	58
Ref	29
Ref	74
Ref	73
Ref	60
Ref	61
Ref	68
Ref	68
Ref	68
Ref	64
Ref	64
Ref	43
Ref	43
Ref	56
Ref	60
Ref	64
Ref	64
Ref	63
Ref	74
Ref	70
Ref	59
Ref	43
Ref	50
Ref	60
Ref	60
Ref	60
Ref	60
Ref	48
Ref	43
Ref	47
Ref	43
Ref	49
Ref	42
Ref	35
Ref	39
Ref	33
Ref	35
Ref	39
Ref	41
Ref	55
Ref	41
Ref	41
Ref	42
Ref	41
Ref	41
Ref	46
Ref	48
Ref	41
Ref	41
Ref	56
Ref	55
Ref	56
Ref	49
Ref	47
Ref	44
Ref	56
Ref	49
Ref	50
Ref	47
Ref	50
Ref	47
Ref	48
Ref	46
Ref	47
Ref	46
Ref	47
Ref	50
Ref	54
Ref	50
Ref	49
Ref	56
Ref	47
Ref	43
Ref	49
Ref	51
Ref	43
Ref	48
Ref	50
Ref	47
Ref	49
Ref	51
Ref	51
Ref	55
Ref	60
Ref	44
Ref	52
Ref	47
Ref	47
Ref	44
Ref	51
Ref	52
Ref	47
Ref	43
Ref	48
Ref	42
Ref	100
Ref	41
Ref	56
Ref	50
Ref	46
Ref	42
Ref	76
Ref	48
Ref	54
Ref	40
Ref	42
Ref	43
Ref	73
Ref	41
Ref	41
Ref	48
Ref	47
Ref	41
Ref	60
Ref	62
Ref	43
Ref	43
Ref	47
Ref	73
Ref	52
Ref	42
Ref	41
Ref	36
Ref	36
Ref	36
Ref	33
Ref	36
Ref	35
Ref	56
Ref	75
Ref	35
Ref	35
Ref	44
Ref	42
Ref	54
Ref	40
Ref	69
Ref	35
Ref	33
Ref	43
Ref	36
Ref	35
Ref	41
Ref	33
Ref	33
Ref	33
Ref	34
Ref	35
Ref	34
Ref	36
Ref	40
Ref	35
Ref	59
Ref	51
Ref	48
Ref	80
Ref	39
Ref	76
Ref	41
Ref	43
Ref	44
Ref	73
Ref	41
Ref	33
Ref	33
Ref	33
Ref	49
Ref	48
Ref	48
Ref	33
Ref	40
Ref	55
Ref	33
Ref	42
Ref	36
Ref	58
Ref	45
Ref	47
Ref	35
Ref	48
Ref	41
Ref	48
Ref	35
Ref	35
Ref	39
Ref	34
Ref	34
Ref	47
Ref	81
Ref	48
Ref	46
Ref	40
Ref	50
Ref	54
Ref	43
Ref	43
Ref	57
Ref	55
Ref	48
Ref	51
Ref	51
Ref	47
Ref	54
Ref	51
Ref	39
Ref	44
Ref	61
Ref	46
Ref	50
Ref	44
Ref	44
Ref	44
Ref	40
Ref	43
Ref	34
Ref	42
Ref	41
Ref	46
Ref	44
Ref	44
Ref	44
Ref	54
Ref	41
Ref	46
Ref	43
Ref	47
Ref	44
Ref	47
Ref	47
Ref	47
Ref	54

## Sheet: Fig. 4f
Fig. 4f Distribution of three closely located deletion allels at longmi040672 locus in W, C1, C2, C3 population
	W	C1	C2	C3
Alt	37	8	61	8
Ref	25	65	13	298
Total	62	73	74	306

## Sheet: Fig. 4g
Fig. 4g Angle types between the panicle branches and spindle of accessions with Ref and Alt allels at longmi040672 locus
Genotype	Phenotype
Alt	Type I:Intensive
Alt	Type I:Intensive
Alt	Type I:Intensive
Alt	Type II:Middle
Alt	Type II:Loose
Alt	Type II:Middle
Alt	Type II:Middle
Alt	Type II:Middle
Alt	Type II:Middle
Alt	Type II:Middle
Alt	Type II:Middle
Alt	Type II:Middle
Alt	Type II:Middle
Alt	Type II:Loose
Alt	Type II:Middle
Alt	Type II:Middle
Alt	Type II:Middle
Alt	Type II:Middle
Alt	Type II:Middle
Alt	Type II:Middle
Alt	Type II:Middle
Alt	Type I:Intensive
Alt	Type II:Middle
Alt	Type II:Middle
Alt	Type II:Middle
Alt	Type II:Middle
Alt	Type II:Middle
Alt	Type II:Middle
Alt	Type II:Middle
Alt	Type II:Middle
Alt	Type II:Middle
Alt	Type II:Middle
Alt	Type II:Middle
Alt	Type II:Middle
Alt	Type II:Loose
Alt	Type II:Middle
Alt	Type II:Middle
Alt	Type II:Middle
Alt	Type II:Middle
Alt	Type II:Middle
Alt	Type II:Middle
Alt	Type II:Middle
Alt	Type II:Middle
Alt	Type II:Middle
Alt	Type II:Middle
Alt	Type I:Intensive
Alt	Type II:Middle
Alt	Type I:Intensive
Alt	Type II:Middle
Alt	Type II:Middle
Alt	Type II:Middle
Alt	Type II:Middle
Alt	Type I:Intensive
Alt	Type II:Middle
Alt	Type II:Middle
Alt	Type I:Intensive
Alt	Type II:Middle
Alt	Type II:Middle
Alt	Type II:Middle
Alt	Type II:Middle
Alt	Type I:Intensive
Alt	Type II:Middle
Alt	Type I:Intensive
Alt	Type II:Middle
Alt	Type II:Middle
Alt	Type II:Middle
Alt	Type II:Middle
Alt	Type II:Middle
Alt	Type I:Intensive
Alt	Type II:Middle
Alt	Type I:Intensive
Alt	Type II:Middle
Alt	Type II:Middle
Alt	Type II:Middle
Alt	Type I:Intensive
Alt	Type II:Middle
Alt	Type II:Middle
Alt	Type II:Middle
Alt	Type I:Intensive
Alt	Type I:Intensive
Alt	Type II:Middle
Alt	Type I:Intensive
Alt	Type II:Middle
Alt	Type II:Middle
Alt	Type II:Middle
Alt	Type II:Middle
Alt	Type II:Middle
Alt	Type II:Middle
Alt	Type II:Middle
Alt	Type II:Middle
Alt	Type II:Middle
Alt	Type I:Intensive
Alt	Type II:Middle
Alt	Type I:Intensive
Alt	Type I:Intensive
Alt	Type II:Middle
Alt	Type II:Middle
Alt	Type II:Middle
Alt	Type II:Middle
Alt	Type I:Intensive
Alt	Type II:Middle
Alt	Type II:Middle
Alt	Type II:Middle
Alt	Type II:Middle
Ref	Type II:Middle
Ref	Type I:Intensive
Ref	Type I:Intensive
Ref	Type II:Middle
Ref	Type II:Middle
Ref	Type I:Intensive
Ref	Type II:Middle
Ref	Type II:Middle
Ref	Type II:Middle
Ref	Type II:Middle
Ref	Type II:Middle
Ref	Type I:Intensive
Ref	Type II:Middle
Ref	Type I:Intensive
Ref	Type II:Middle
Ref	Type I:Intensive
Ref	Type II:Middle
Ref	Type I:Intensive
Ref	Type II:Loose
Ref	Type I:Intensive
Ref	Type II:Middle
Ref	Type II:Middle
Ref	Type I:Intensive
Ref	Type II:Middle
Ref	Type I:Intensive
Ref	Type II:Middle
Ref	Type II:Middle
Ref	Type II:Middle
Ref	Type II:Middle
Ref	Type II:Middle
Ref	Type I:Intensive
Ref	Type I:Intensive
Ref	Type I:Intensive
Ref	Type I:Intensive
Ref	Type I:Intensive
Ref	Type I:Intensive
Ref	Type I:Intensive
Ref	Type I:Intensive
Ref	Type I:Intensive
Ref	Type I:Intensive
Ref	Type I:Intensive
Ref	Type I:Intensive
Ref	Type II:Middle
Ref	Type II:Middle
Ref	Type II:Middle
Ref	Type I:Intensive
Ref	Type I:Intensive
Ref	Type I:Intensive
Ref	Type I:Intensive
Ref	Type II:Loose
Ref	Type I:Intensive
Ref	Type I:Intensive
Ref	Type II:Middle
Ref	Type II:Middle
Ref	Type II:Middle
Ref	Type II:Middle
Ref	Type II:Middle
Ref	Type II:Middle
Ref	Type II:Middle
Ref	Type II:Middle
Ref	Type II:Middle
Ref	Type II:Middle
Ref	Type II:Middle
Ref	Type II:Middle
Ref	Type I:Intensive
Ref	Type II:Middle
Ref	Type II:Middle
Ref	Type II:Middle
Ref	Type II:Loose
Ref	Type II:Middle
Ref	Type I:Intensive
Ref	Type I:Intensive
Ref	Type II:Middle
Ref	Type I:Intensive
Ref	Type II:Middle
Ref	Type II:Middle
Ref	Type II:Middle
Ref	Type I:Intensive
Ref	Type I:Intensive
Ref	Type II:Middle
Ref	Type II:Middle
Ref	Type II:Middle
Ref	Type I:Intensive
Ref	Type I:Intensive
Ref	Type II:Middle
Ref	Type I:Intensive
Ref	Type I:Intensive
Ref	Type I:Intensive
Ref	Type II:Middle
Ref	Type I:Intensive
Ref	Type I:Intensive
Ref	Type II:Middle
Ref	Type I:Intensive
Ref	Type II:Middle
Ref	Type I:Intensive
Ref	Type II:Middle
Ref	Type II:Middle
Ref	Type I:Intensive
Ref	Type I:Intensive
Ref	Type II:Loose
Ref	Type II:Middle
Ref	Type II:Middle
Ref	Type II:Middle
Ref	Type I:Intensive
Ref	Type I:Intensive
Ref	Type II:Middle
Ref	Type II:Middle
Ref	Type II:Middle
Ref	Type II:Middle
Ref	Type I:Intensive
Ref	Type I:Intensive
Ref	Type II:Middle
Ref	Type I:Intensive
Ref	Type II:Middle
Ref	Type II:Middle
Ref	Type II:Middle
Ref	Type I:Intensive
Ref	Type II:Middle
Ref	Type I:Intensive
Ref	Type II:Loose
Ref	Type I:Intensive
Ref	Type I:Intensive
Ref	Type II:Middle
Ref	Type II:Middle
Ref	Type II:Middle
Ref	Type I:Intensive
Ref	Type II:Middle
Ref	Type I:Intensive
Ref	Type II:Loose
Ref	Type I:Intensive
Ref	Type I:Intensive
Ref	Type II:Middle
Ref	Type I:Intensive
Ref	Type II:Middle
Ref	Type I:Intensive
Ref	Type I:Intensive
Ref	Type II:Middle
Ref	Type II:Middle
Ref	Type I:Intensive
Ref	Type I:Intensive
Ref	Type II:Middle
Ref	Type II:Middle
Ref	Type II:Middle
Ref	Type II:Middle
Ref	Type I:Intensive
Ref	Type II:Middle
Ref	Type II:Loose
Ref	Type I:Intensive
Ref	Type II:Middle
Ref	Type II:Loose
Ref	Type II:Middle
Ref	Type II:Middle
Ref	Type II:Middle
Ref	Type I:Intensive
Ref	Type I:Intensive
Ref	Type I:Intensive
Ref	Type II:Middle
Ref	Type II:Middle
Ref	Type I:Intensive
Ref	Type II:Middle
Ref	Type II:Middle
Ref	Type I:Intensive
Ref	Type II:Middle
Ref	Type II:Loose
Ref	Type I:Intensive
Ref	Type I:Intensive
Ref	Type I:Intensive
Ref	Type I:Intensive
Ref	Type II:Middle
Ref	Type II:Middle
Ref	Type II:Loose
Ref	Type II:Middle
Ref	Type I:Intensive
Ref	Type I:Intensive
Ref	Type II:Middle
Ref	Type II:Middle
Ref	Type II:Middle
Ref	Type II:Loose
Ref	Type I:Intensive
Ref	Type I:Intensive
Ref	Type II:Loose
Ref	Type II:Middle
Ref	Type I:Intensive
Ref	Type I:Intensive
Ref	Type II:Middle
Ref	Type I:Intensive
Ref	Type II:Loose
Ref	Type II:Middle
Ref	Type II:Middle
Ref	Type II:Middle
Ref	Type II:Middle
Ref	Type II:Middle
Ref	Type I:Intensive
Ref	Type I:Intensive
Ref	Type II:Middle
Ref	Type II:Middle
Ref	Type II:Middle
Ref	Type I:Intensive
Ref	Type II:Loose
Ref	Type I:Intensive
Ref	Type I:Intensive
Ref	Type II:Middle
Ref	Type I:Intensive
Ref	Type II:Middle
Ref	Type I:Intensive
Ref	Type II:Middle
Ref	Type II:Loose
Ref	Type II:Middle
Ref	Type II:Middle
Ref	Type II:Loose
Ref	Type II:Middle
Ref	Type II:Middle
Ref	Type I:Intensive
Ref	Type II:Middle
Ref	Type II:Middle
Ref	Type I:Intensive
Ref	Type II:Middle
Ref	Type II:Loose
Ref	Type I:Intensive
Ref	Type I:Intensive
Ref	Type I:Intensive
Ref	Type II:Middle
Ref	Type I:Intensive
Ref	Type I:Intensive
Ref	Type II:Middle
Ref	Type II:Middle
Ref	Type I:Intensive
Ref	Type II:Middle
Ref	Type I:Intensive
Ref	Type II:Middle
Ref	Type I:Intensive
Ref	Type II:Middle
Ref	Type I:Intensive
Ref	Type I:Intensive
Ref	Type II:Middle
Ref	Type II:Middle
Ref	Type I:Intensive
Ref	Type I:Intensive
Ref	Type II:Middle
Ref	Type II:Middle
Ref	Type I:Intensive
Ref	Type II:Middle
Ref	Type I:Intensive
Ref	Type II:Middle
Ref	Type II:Middle
Ref	Type I:Intensive
Ref	Type II:Loose
Ref	Type II:Loose
Ref	Type I:Intensive
Ref	Type II:Middle
Ref	Type II:Middle
Ref	Type II:Middle
Ref	Type II:Loose
Ref	Type I:Intensive
Ref	Type I:Intensive
Ref	Type II:Middle
Ref	Type I:Intensive
Ref	Type I:Intensive
Ref	Type I:Intensive
Ref	Type II:Middle
Ref	Type I:Intensive
Ref	Type II:Middle
Ref	Type II:Middle
Ref	Type II:Middle
Ref	Type I:Intensive
Ref	Type II:Middle
Ref	Type II:Middle
Ref	Type II:Middle
Ref	Type II:Middle
Ref	Type II:Middle
Ref	Type II:Middle
Ref	Type II:Middle
Ref	Type II:Middle
Ref	Type II:Middle
Ref	Type II:Middle
Ref	Type II:Middle
Ref	Type II:Middle
Ref	Type II:Middle
Ref	Type I:Intensive
Ref	Type I:Intensive
Ref	Type II:Middle
Ref	Type II:Middle
Ref	Type I:Intensive
Ref	Type II:Middle
Ref	Type I:Intensive
Ref	Type I:Intensive
Ref	Type II:Middle
Ref	Type II:Middle
Ref	Type II:Middle
Ref	Type II:Middle
Ref	Type II:Middle
Ref	Type I:Intensive
Ref	Type II:Middle
Ref	Type II:Middle
Ref	Type I:Intensive
Ref	Type I:Intensive
Ref	Type I:Intensive
Ref	Type II:Middle
Ref	Type II:Middle
Ref	Type I:Intensive
Ref	Type I:Intensive
Ref	Type II:Middle
Ref	Type I:Intensive
Ref	Type I:Intensive
Ref	Type II:Middle
Ref	Type II:Middle
Ref	Type II:Middle
Ref	Type I:Intensive
Ref	Type I:Intensive
Ref	Type I:Intensive
Ref	Type I:Intensive
Ref	Type II:Middle
Ref	Type I:Intensive
Ref	Type I:Intensive
Ref	Type II:Middle
Ref	Type I:Intensive
Ref	Type II:Middle
Ref	Type I:Intensive
Ref	Type I:Intensive
Ref	Type I:Intensive
Ref	Type I:Intensive
Ref	Type II:Middle
Ref	Type II:Middle
Ref	Type II:Middle
Ref	Type I:Intensive
Ref	Type I:Intensive
Ref	Type I:Intensive
Ref	Type I:Intensive
Ref	Type II:Middle
Ref	Type I:Intensive
Ref	Type II:Middle
Ref	Type II:Middle
Ref	Type II:Middle
Ref	Type II:Middle
Ref	Type I:Intensive
Ref	Type I:Intensive
Ref	Type I:Intensive
Ref	Type II:Middle
Ref	Type II:Middle
Ref	Type I:Intensive
Ref	Type I:Intensive
Ref	Type II:Middle
Ref	Type I:Intensive
Ref	Type II:Middle
Ref	Type II:Loose
Ref	Type I:Intensive
Ref	Type II:Middle
Ref	Type I:Intensive
Ref	Type I:Intensive
Ref	Type I:Intensive
Ref	Type II:Middle
Ref	Type II:Middle
Ref	Type II:Loose
Ref	Type I:Intensive
Ref	Type I:Intensive
Ref	Type I:Intensive
Ref	Type II:Middle
