# Supplementary material for: Pangenome analysis reveals genomic variations associated with domestication traits in broomcorn millet
Source: Nat Genet. 2023 Nov 30;55(12):2243–54. doi: 10.1038/s41588-023-01571-z (PMC10703678; doi:10.1038/s41588-023-01571-z)
Supplement: Supplementary file 8 — Statistical source data for Fig. 5. [file 41588_2023_1571_MOESM8_ESM.xlsx]

## Sheet: Fig. 5b
Fig. 5b Distribution of shattering, seed and inflorescence colors, and panicle architecture traits in broomcorn millet
Accession	Population	Shattering	Inflorecence color	Seed color	Projection on branch base	Branch of the ear of grain and main shaft drift angle	Density of inflorescence	Panicle type	Main panicle length	Main shaft of ear direction	Branch of ear length	Main panicle length
100B	C1	3	2	3	1	1	3	2	27.4	3	2	34.4
102B	C1	3	1	5	0	1	4	3	21	1	2	27.4
103B	C1	3	1	3	2	2	1	1	24.8	1	3	34.6
104B	C1	3	1	7	1	1	3	2	24.4	3	3	39.4
105B	C1	3	1	1	1	3	3	2	18.6	3	3	25.6
106B	C1	3	1	1	1	1	3	2	24	3	2	34
107B	C1	3	1	1	1	1	3	2	24	3	2	40
108B	C1	3	1	1	1	1	3	2	31	3	3	46
110B	C1	3	2	1	1	1	3	2	21	3	3	36.2
111B	C1	3	2	5	1	2	3	2	22	2	2	34.4
112B	C1	3	1	5	2	2	2	2	27	2	3	37
113B	C1	3	1	5	0	1	4	3	11	1	1	15.4
116B	C1	3	1	1	1	1	3	2	20.4	2	2	35.6
122B	C1	3	1	5	2	3	2	2	26.4	2	3	33.8
123B	C1	3	1	1	0	1	4	3	15.6	1	2	22.6
125B	C1	3	1	5	1	3	3	2	28	3	3	39
191A	C1	3	1	1	1	1	3	2	25.2	3	3	35
193A	C1	3	1	1	2	1	2	2	25	2	3	35.6
194A	C1	3	2	2	1	1	3	2	25.2	3	2	35.8
195A	C1	3	1	2	1	1	3	2	24.8	3	2	35.4
196A	C1	3	1	1	1	2	3	2	23	3	3	32
197A	C1	3	1	7	1	2	3	2	25	3	3	36.2
198A	C1	3	1	1	1	3	3	2	14.2	3	2	24.2
199A	C1	3	2	7	1	2	2	2	24.2	2	2	32.2
1B	C1	3	1	1	1	3	3	2	26.8	3	3	34.8
200A	C1	3	1	1	2	2	2	2	27	2	3	39.2
201A	C1	3	1	7	2	2	2	2	24.8	2	3	38.4
202A	C1	3	1	5	1	1	3	2	29.6	3	3	33.8
205A	C1	3	2	1	2	1	2	2	21.6	2	3	29
206A	C1	3	1	5	1	1	3	2	30.4	3	3	45.2
208A	C1	3	1	5	1	2	3	2	24.4	3	3	34.8
234A	C1	3	1	1	1	1	3	2	23.8	3	2	33.6
239A	C1	3	1	1	2	1	2	2	20.4	2	2	33.8
242B	C1	3	1	1	2	1	3	3	15.6	2	2	21.4
246A	C1	5	1	2	2	3	1	1	22.4	1	3	39.8
283A	C1	3	2	3	1	1	3	2	29.6	3	3	44.8
299A	C1	3	1	5	1	2	3	2	25.6	3	3	35.4
331A	C1	3	1	5	2	3	3	2	24.4	2	3	35.8
339A	C1	3	1	4	1	1	3	2	29.8	3	3	37.8
374A	C1	3	1	3	0	1	4	3	12.8	1	2	19
40A	C1	3	1	7	1	1	3	2	35.8	3	3	49.6
42B	C1	3	2	3	1	3	3	2	19.6	3	3	37.4
43B	C1	3	2	3	1	1	3	2	24.6	3	3	35.2
445A	C1	3	1	1	2	1	3	2	15.8	2	2	39.6
446A	C1	3	1	1	1	2	3	2	14.8	3	2	29.6
44B	C1	3	2	3	1	2	3	2	34.4	3	3	45.2
45B	C1	3	2	3	1	1	3	2	18.6	3	2	35.2
463A	C1	3	2	5	2	2	2	2	30	2	3	31
46B	C1	3	1	4	1	2	3	2	27.2	3	3	42.8
474A	C1	3	1	3	1	1	4	2	12.2	1	2	19.8
483A	C1	3	1	3	1	2	3	2	15.6	3	2	39.6
486A	C1	3	1	4	1	NA	3	2	15	3	2	25
488A	C1	3	2	1	1	NA	3	2	10	3	2	40
492A	C1	3	1	3	1	1	3	2	16.2	3	2	35.2
507A	C1	3	1	1	1	1	3	2	7.6	3	3	39.6
55A	C1	3	2	5	1	1	3	2	25.2	3	3	35
56A	C1	3	1	7	1	3	3	2	18.8	3	2	35.4
59A	C1	3	2	1	2	3	2	2	16.4	2	2	26.4
60A	C1	3	1	4	1	2	3	2	15	3	3	32
62A	C1	3	1	3	1	3	3	2	20.6	3	3	35.4
63A	C1	3	2	7	1	1	3	2	17.2	3	2	20.8
64A	C1	3	1	3	1	2	2	2	25.4	2	3	40.6
65A	C1	3	2	1	2	1	2	2	25	2	3	46
66A	C1	3	1	7	1	1	3	2	26.8	3	3	39
68A	C1	3	1	5	0	1	4	3	9.4	1	1	16.8
70A	C1	3	1	5	1	1	3	2	29	3	3	39.4
72A	C1	3	1	5	0	1	4	3	12.2	1	1	20.4
79A	C1	5	2	2	0	2	3	2	25	3	3	36.8
89A	C1	3	2	4	1	1	2	2	21.4	2	3	32.6
91A	C1	3	1	2	1	3	3	2	28	3	3	39.4
93A	C1	3	1	5	0	2	4	3	18.6	1	2	25.4
96B	C1	3	2	5	2	2	1	1	25	1	3	39.2
97B	C1	3	1	3	0	2	3	2	15.6	2	2	26.2
148B	C2	5	1	3	1	2	2	2	24.4	2	3	35
203A	C2	3	1	4	2	1	2	2	18.4	2	2	22.4
311A	C2	3	2	3	2	3	3	2	20	2	2	29.6
313A	C2	3	1	3	2	1	3	2	24.8	2	2	30.2
316A	C2	3	1	2	1	2	3	2	22.6	3	3	24.8
318A	C2	3	1	3	2	2	3	2	21.6	2	2	35
319A	C2	3	1	2	2	1	3	2	22.4	2	3	26.6
320A	C2	5	1	2	2	2	1	1	24.6	1	3	30.6
321A	C2	3	2	3	2	2	3	2	17.2	2	2	25
322B	C2	3	1	3	2	1	1	1	25.6	1	2	35
325A	C2	3	1	5	2	1	1	1	19.6	1	3	34.6
326A	C2	3	1	3	2	3	1	1	21.4	1	3	30
329A	C2	3	1	3	2	2	3	2	24.8	3	3	40.2
439A	C2	3	1	3	2	2	1	1	23.2	1	2	29.4
440A	C2	7	2	3	2	3	1	1	20	1	2	24.6
441A	C2	3	1	3	2	2	1	1	13.8	1	2	38.2
442A	C2	3	2	3	2	2	1	1	16.4	1	2	30.2
443A	C2	3	2	3	2	2	1	1	19.6	1	2	33
447A	C2	7	2	3	2	2	3	2	14	2	2	24.8
448A	C2	7	1	3	2	2	3	2	11	2	2	26
449A	C2	7	1	3	2	3	3	2	27	2	3	23.6
450A	C2	3	1	3	2	3	3	2	19.2	2	3	39.6
451A	C2	7	1	3	2	3	3	2	26.6	2	2	41.2
452A	C2	3	1	3	1	2	3	2	19.6	2	2	24.8
453A	C2	7	1	2	1	2	3	2	10.8	2	2	20.8
454A	C2	3	1	3	2	2	1	1	10.6	1	2	17.6
455A	C2	7	1	3	2	2	1	1	8.6	1	2	20.4
456A	C2	5	1	1	1	1	3	2	16.8	2	3	30
457A	C2	3	1	3	1	1	3	2	11.2	2	2	27.2
459A	C2	3	1	3	1	3	3	2	15.2	3	2	39.6
461A	C2	3	1	2	2	2	1	1	13.4	1	2	24.8
465A	C2	3	1	4	1	1	3	2	14.8	1	3	19.6
466A	C2	3	2	5	1	3	3	2	9.3	3	2	21
468A	C2	3	1	3	2	1	3	2	5.4	1	1	19.2
469A	C2	3	2	4	2	2	1	2	8.8	1	2	20.2
470A	C2	7	2	3	2	2	2	2	11.6	2	3	27.8
471A	C2	3	1	3	2	NA	1	1	12	1	2	22.6667
472A	C2	5	1	5	2	2	3	2	8.6	1	2	15.6
473A	C2	3	1	2	2	2	1	1	22	1	3	39
476A	C2	3	1	3	1	2	3	2	10.8	3	2	22.8
478A	C2	3	1	3	1	2	3	2	16	2	2	30.2
479A	C2	3	1	3	2	2	1	1	11.8	1	2	24
480A	C2	3	1	4	1	2	3	2	8.8	3	2	20.8
481A	C2	3	2	4	2	2	2	2	11.4	2	2	19
482A	C2	3	2	1	2	1	2	2	11	2	2	21.6
484A	C2	5	1	3	1	1	3	2	19.6	2	3	30.4
485A	C2	3	1	1	1	3	3	2	22.6	2	3	35.2
487A	C2	3	2	5	1	3	3	2	21	3	3	22.8
489A	C2	3	1	1	1	1	3	2	8.6	3	3	30
490A	C2	3	1	3	1	2	3	2	11.6	3	2	26
491A	C2	3	1	4	2	1	3	3	21.4	1	3	25.2
493A	C2	7	2	3	2	2	2	2	7	2	2	30.2
494A	C2	7	2	3	2	1	2	2	11	2	2	24.8
495A	C2	3	1	3	2	3	2	2	6	2	1	14.6
496A	C2	3	2	3	2	2	2	2	17.6	2	2	29.4
497A	C2	3	2	3	2	2	2	2	20	2	3	31
498A	C2	3	2	3	2	2	2	2	29.4	2	3	35.8
499A	C2	7	2	4	2	2	2	2	12.6	2	2	26.2
500A	C2	3	2	4	2	3	1	1	16	1	2	28.6
501A	C2	3	1	3	2	2	1	1	15.6	1	3	24.2
502A	C2	3	2	4	2	2	1	1	8.2	1	2	23.4
503A	C2	3	1	3	2	1	1	1	15.2	1	1	26.6
504A	C2	3	2	3	2	1	3	3	15.4	1	1	19
505A	C2	3	1	3	1	1	3	2	20.8	3	2	33.6
506A	C2	7	1	2	2	2	1	1	13	1	2	28.2
508A	C2	3	2	3	2	2	1	1	21.6	1	2	29.6
509A	C2	7	1	2	2	2	1	1	23.6	1	3	31.6
510A	C2	3	1	3	2	2	1	1	19.4	1	2	31.2
511A	C2	3	2	5	2	2	2	2	11	2	2	25.2
512A	C2	7	2	2	2	2	1	1	8.8	1	2	25.2
513A	C2	3	1	3	1	2	3	2	11.7	3	2	26.6
514A	C2	7	1	4	2	1	2	2	11.7	2	2	18.6
515A	C2	7	1	4	2	3	2	2	13.4	2	2	21.6
516A	C2	3	1	7	0	2	3	2	8.5	3	1	16.4
80A	C2	7	1	3	2	2	2	2	25	2	3	33.6
101B	C3	3	1	1	1	1	3	2	26.2	3	2	39
109B	C3	3	2	2	2	1	2	2	25.6	2	3	35.8
10B	C3	3	1	4	1	1	3	2	39.4	3	3	50.6
114B	C3	3	1	3	1	1	3	2	19.6	3	2	31
115B	C3	3	2	4	1	1	3	2	30	3	3	44
117B	C3	3	2	5	1	1	3	2	20.6	3	2	34.8
118B	C3	3	2	3	1	1	3	2	23.6	3	3	35.2
119B	C3	3	1	1	1	1	3	2	25.2	3	3	45.2
11B	C3	3	1	5	1	2	3	2	35.6	3	2	59
120B	C3	3	1	3	0	1	4	3	9.6	1	1	17
121B	C3	3	1	4	2	3	2	2	15.4	2	3	22.6
124B	C3	3	1	5	1	1	3	2	14.8	3	3	25.8
126B	C3	3	1	2	1	3	2	2	35.6	2	3	50.6
127B	C3	3	1	3	1	1	3	2	29	3	3	40.4
128B	C3	3	1	1	1	1	3	2	28	3	3	38.8
129B	C3	3	2	3	1	1	3	2	30.4	3	3	45.8
12B	C3	3	1	3	1	2	3	2	40.4	3	3	55
130B	C3	3	2	3	1	1	3	2	24.8	3	3	34.8
131B	C3	3	1	1	1	1	3	2	32	3	3	47.2
132B	C3	3	1	4	1	2	3	2	25	3	3	39.4
133B	C3	3	1	3	1	2	3	2	30	3	3	44.8
134B	C3	3	2	1	2	3	2	2	25.8	2	3	39.4
135B	C3	3	2	5	1	1	3	2	31	3	3	45
136B	C3	3	1	3	1	2	3	2	30.4	3	3	43.6
137B	C3	3	1	2	1	2	3	2	28.4	3	3	40
138B	C3	3	2	4	1	2	3	2	35.8	3	3	49.6
139B	C3	3	1	4	1	2	3	2	30	3	3	43.4
13B	C3	3	1	4	1	2	3	2	30.6	3	3	43.4
140B	C3	3	1	1	1	1	3	2	29	3	3	51.6
141B	C3	3	1	4	2	2	2	2	30.4	2	3	43.8
142B	C3	3	1	4	2	1	2	2	28.4	2	3	42.6
143B	C3	3	1	3	1	2	3	2	29.2	3	3	39.6
144B	C3	3	1	5	1	3	3	2	26.8	3	3	39.8
145B	C3	3	2	1	1	1	3	2	24.6	3	3	45.2
146B	C3	7	1	3	1	2	3	2	29.8	3	3	39.6
147B	C3	5	1	4	1	1	3	2	30	3	3	33.8
149B	C3	5	1	3	1	2	3	2	30.4	3	2	39
14B	C3	3	1	3	2	3	3	2	34.2	2	3	45.2
150B	C3	3	2	4	1	1	3	2	29.6	3	3	45
151B	C3	3	1	2	2	1	2	2	30.8	2	3	53.8
152B	C3	3	2	4	1	1	3	2	25.2	3	3	40.2
153B	C3	3	1	3	1	2	3	2	19.4	2	2	24.4
154B	C3	3	2	4	2	2	2	2	29.6	2	2	44.8
155B	C3	3	1	3	1	2	3	2	30	3	3	25.6
156B	C3	3	1	3	2	1	2	2	29.4	2	3	40.2
157B	C3	3	1	7	2	2	2	2	36	2	3	40.4
158B	C3	3	1	1	1	1	3	2	30.2	3	3	42.2
159B	C3	3	1	4	1	1	3	2	30.4	3	3	39.6
15B	C3	3	1	3	2	1	1	1	30.2	1	3	41
160B	C3	3	1	3	1	1	3	2	36	3	3	44.8
161B	C3	3	1	5	1	1	3	2	33.2	3	3	45.8
162B	C3	3	1	4	1	1	3	2	25	3	3	41.2
163B	C3	3	1	3	1	2	3	2	34.6	3	3	45.8
164B	C3	3	2	4	1	1	3	2	31	3	3	45.2
165B	C3	3	1	3	1	1	3	2	35	3	3	44.6
166B	C3	3	1	2	1	2	3	2	29.6	3	3	41.2
167B	C3	3	2	2	1	1	3	2	33.6	3	3	45.6
168B	C3	3	2	4	2	3	2	2	33.4	2	3	39.8
169B	C3	3	1	3	2	1	2	2	35	2	3	50.4
16B	C3	3	1	6	2	2	3	2	30.6	3	2	40.8
170B	C3	3	1	4	1	1	3	2	34.6	3	3	49.4
171B	C3	3	1	2	1	2	3	2	29.4	3	3	35
172B	C3	3	2	3	2	2	2	2	40.6	2	3	55.2
173B	C3	3	1	3	2	1	3	2	32.4	3	3	39
174B	C3	3	1	2	2	3	2	2	33.8	2	3	54.8
175B	C3	3	1	3	2	1	2	2	39	2	3	49.4
176B	C3	3	1	2	2	2	1	1	33	1	3	48.2
177B	C3	3	1	3	2	2	1	1	36	1	3	44.2
178B	C3	3	2	2	2	2	1	2	30.4	1	3	38.6
179A	C3	3	1	4	1	2	3	2	30.6	3	3	45
17B	C3	3	1	4	1	1	3	2	31.6	3	3	44
180A	C3	3	1	2	2	3	1	2	34.2	1	3	50.2
182B	C3	3	2	3	1	3	3	2	40	3	3	55
183A	C3	3	1	3	2	3	2	2	34.4	2	3	44.2
184B	C3	5	2	7	1	3	3	2	25.2	3	3	39.4
185A	C3	3	1	3	1	1	3	2	37.2	3	3	48
187A	C3	3	1	1	1	1	3	2	35	3	3	50.4
188A	C3	3	1	3	1	1	3	2	39.6	3	3	50.2
189A	C3	3	2	1	1	2	3	2	35.8	3	3	48.8
18B	C3	3	1	6	1	2	3	2	31.4	3	3	45.8
190A	C3	3	2	3	1	1	3	2	30.2	3	3	39.6
192A	C3	3	2	5	1	1	3	2	25	3	3	31.4
19B	C3	3	1	4	1	1	3	2	41.8	3	3	30.8
204A	C3	3	1	3	1	1	3	2	30.6	3	3	39.8
207A	C3	3	1	3	2	1	2	2	21.6	2	2	29.6
209A	C3	3	1	1	2	1	3	2	28.6	3	3	39
20B	C3	3	2	4	1	1	3	2	29.6	3	2	40.2
210A	C3	3	1	4	1	3	3	2	25	3	2	39.2
211A	C3	3	2	1	1	2	3	2	29.4	3	2	45.4
212A	C3	3	1	3	0	1	3	2	13.2	2	2	19.2
213A	C3	3	2	3	1	1	3	2	30.2	3	3	34.8
214A	C3	3	2	7	1	3	3	2	36.2	3	3	45
215A	C3	3	1	1	1	2	3	2	29.6	3	2	45
216A	C3	3	1	7	1	2	3	2	29.6	3	3	40.2
217A	C3	3	2	1	1	2	3	2	23.4	3	3	39.6
218A	C3	3	2	1	1	2	3	2	29.2	3	3	40.2
219A	C3	3	1	3	2	2	1	1	29.6	1	3	40.8
21B	C3	3	1	4	1	1	3	2	34.4	3	3	44.8
220A	C3	3	2	5	1	1	3	2	36	3	3	49
221A	C3	3	1	7	1	1	2	2	24.6	2	2	39.6
222A	C3	3	1	1	1	1	3	2	25.8	3	2	35
223A	C3	3	1	3	1	2	2	2	25	2	3	35
224A	C3	3	1	5	1	1	3	2	34.8	3	3	44.8
225A	C3	3	1	3	1	1	3	2	30.6	3	3	45.2
226A	C3	3	1	5	1	1	3	2	40.8	3	2	48.4
227A	C3	3	1	3	1	3	3	2	33.4	3	3	45.8
228A	C3	3	1	4	1	1	3	2	36.2	3	2	50
229A	C3	3	1	5	1	1	3	2	25.2	3	3	34.8
22B	C3	3	2	4	1	2	3	2	33.8	3	3	41
231A	C3	3	2	3	2	1	2	2	21.6	2	3	35.2
232A	C3	3	1	1	1	1	3	2	30.2	3	3	45
233A	C3	3	2	4	1	1	3	2	24.6	3	2	35.4
235A	C3	3	2	5	1	1	3	2	30.8	3	2	40.2
236A	C3	3	1	1	1	1	3	2	29.4	3	2	44.8
237A	C3	3	1	5	1	1	3	2	20.8	2	2	25.2
238A	C3	3	2	4	1	1	3	2	24.6	3	2	34.2
23B	C3	3	1	4	2	1	2	2	35.6	2	3	45
240A	C3	3	1	5	1	1	3	2	20.8	3	2	35.2
241A	C3	3	1	4	1	1	3	2	29.4	3	3	40.8
243B	C3	3	2	1	1	1	3	2	31.6	3	3	44.2
244A	C3	5	1	2	2	2	1	1	25.8	1	3	39.6
245A	C3	3	1	2	1	2	3	2	23.6	3	3	30.8
247A	C3	3	1	7	1	2	3	2	30.2	3	3	44.2
248A	C3	3	2	1	1	2	3	2	24.8	3	2	40.4
249A	C3	3	1	3	1	2	3	2	35.6	3	3	55.2
24B	C3	3	1	3	2	1	2	2	25.2	2	2	38.6
250A	C3	3	1	2	2	1	2	2	31.4	2	3	40.2
251A	C3	3	1	1	1	1	3	2	35.4	3	3	48
252A	C3	3	1	3	1	2	3	2	32.2	3	3	45.8
253A	C3	3	1	3	1	2	3	2	32.8	3	3	42
254A	C3	3	1	4	0	1	3	2	21	2	3	26.4
255A	C3	3	1	2	1	1	3	2	30.4	3	3	39.6
256A	C3	5	1	2	2	1	2	2	20.8	2	2	32.4
257A	C3	3	1	5	1	1	3	2	29.6	3	3	39.4
258A	C3	3	1	1	2	1	2	2	30.6	2	3	39.2
259A	C3	3	2	3	1	1	3	2	35.4	3	3	43.8
25B	C3	3	1	3	2	1	2	2	30.6	2	3	50.6
260A	C3	3	2	3	1	1	3	2	24.4	3	2	39.4
261A	C3	3	2	4	1	2	3	2	26.2	3	2	41.2
262A	C3	3	2	4	1	2	3	2	30.6	3	3	41.8
263A	C3	3	1	2	1	2	3	2	25	3	3	45.8
264A	C3	3	2	4	1	2	3	2	34.6	3	2	50.2
265A	C3	3	2	7	1	1	3	2	30.8	3	2	43.2
266A	C3	3	1	3	0	1	4	3	12	1	2	18.6
267A	C3	3	1	4	0	2	3	2	17.4	2	2	25
268A	C3	3	1	4	1	1	3	2	29.4	3	2	44.8
269A	C3	3	1	3	1	1	3	2	25	3	1	35
26B	C3	3	1	1	2	1	1	1	35.2	1	3	44.8
270A	C3	3	1	1	1	1	3	2	29.2	3	3	40.2
271A	C3	3	1	1	1	2	3	2	24.6	3	3	40.2
272A	C3	3	1	5	0	2	3	2	20.4	2	2	24.2
273A	C3	3	1	7	1	1	3	2	64	3	2	34.8
274A	C3	3	1	4	1	1	3	2	30.4	3	3	40
275A	C3	3	1	3	1	1	3	2	30.8	3	3	43.8
276A	C3	3	1	3	1	1	3	2	29.8	3	3	45.4
277A	C3	3	1	4	1	1	3	2	29	3	3	39.2
278A	C3	3	1	3	2	1	3	2	39.8	2	3	44.8
279A	C3	3	1	4	1	1	3	2	19	3	3	35.2
27B	C3	3	1	2	2	3	2	2	34.8	2	3	44.8
280A	C3	3	1	1	1	1	3	2	29.4	3	3	44.8
281A	C3	3	2	2	1	1	3	2	29.4	3	3	39.4
282A	C3	3	1	3	1	1	3	2	19.6	3	3	32.2
284A	C3	3	1	5	1	2	3	2	29.6	3	3	44.8
285A	C3	3	2	4	2	1	3	2	25	2	3	43.2
286A	C3	3	1	3	1	1	3	2	40.6	3	3	50.2
287A	C3	3	1	4	1	2	3	2	29.4	3	3	44.8
288A	C3	3	1	3	0	2	3	2	18.6	2	2	27.2
289A	C3	3	1	4	1	1	3	2	30.4	3	3	44.4
28B	C3	3	1	3	2	2	2	2	37.4	2	3	49.8
290A	C3	3	1	1	2	2	3	2	28.2	2	2	44
291A	C3	3	1	4	1	1	3	2	30.2	3	3	43.6
292A	C3	3	1	2	1	1	3	2	29.6	3	2	39.6
293A	C3	3	1	4	1	1	3	2	30	3	3	39.4
294A	C3	3	1	2	1	1	3	2	35	3	3	44.6
295A	C3	3	2	3	1	2	3	2	32	3	3	39.8
296A	C3	3	2	5	1	2	3	2	34.6	3	3	44.4
297A	C3	3	1	3	1	1	3	2	28.4	3	3	40.2
298A	C3	3	2	1	1	1	3	2	30.6	3	3	39.6
29B	C3	3	1	4	1	3	3	2	22.6	3	2	35
2B	C3	3	1	3	1	1	3	2	15.8	3	2	19.2
300A	C3	3	1	1	1	2	3	2	27.8	3	3	43
301A	C3	3	1	4	1	3	3	2	35	3	3	46.8
302A	C3	3	2	3	1	1	3	2	24.2	3	2	39.4
303A	C3	3	2	4	0	1	3	2	24.8	2	2	39.8
304A	C3	3	1	1	2	3	3	2	25.4	2	3	45
305A	C3	5	1	7	2	2	3	2	29.8	2	3	45
306A	C3	3	1	3	1	2	3	2	39.8	3	3	52.4
307A	C3	3	1	3	1	1	3	2	30	3	3	45
308A	C3	3	1	4	2	2	3	2	29.4	2	2	39.2
309A	C3	3	1	1	1	1	3	2	30.4	3	3	44.2
30B	C3	3	2	4	1	1	3	2	25.4	3	3	39.8
310A	C3	3	1	3	1	2	3	2	14.2	2	2	20.4
312A	C3	3	1	1	1	1	3	2	20	3	2	30.4
314A	C3	3	1	3	2	1	3	2	29.4	2	3	33.2
315A	C3	3	1	3	1	1	3	2	29.6	3	3	45
317A	C3	3	2	4	1	2	3	2	22.2	3	3	30
31B	C3	3	1	2	1	1	3	2	40.2	3	3	57.2
323A	C3	7	2	4	1	1	3	2	29.8	3	3	30.2
324A	C3	3	1	4	1	1	3	2	24.8	3	2	29.4
32B	C3	3	1	7	1	2	3	2	29.6	3	3	41.4
330A	C3	3	1	1	1	2	3	2	26	3	3	35.4
332A	C3	3	1	3	1	1	3	2	34.2	3	3	49
333A	C3	3	1	3	1	2	3	2	29.6	3	2	45
334A	C3	3	1	5	1	2	3	2	25.2	3	2	34.8
335A	C3	3	1	5	2	2	3	2	25	2	3	38.8
336A	C3	3	1	3	1	1	3	2	33.2	3	2	44.2
337A	C3	3	1	7	1	2	3	2	26.8	3	3	35.8
33A	C3	3	1	4	1	1	3	2	20.8	2	2	35
340A	C3	3	1	3	1	2	3	2	19.8	3	2	35
341A	C3	3	1	1	2	2	3	3	14.6	1	2	25.8
342A	C3	3	1	4	0	1	3	2	21.2	2	2	35.8
343A	C3	3	1	3	1	1	3	2	29.4	3	3	44.8
344A	C3	3	1	5	2	1	3	2	35.2	2	3	50.2
345A	C3	3	1	4	1	1	3	2	29.6	3	3	39.4
346A	C3	3	1	1	1	1	3	2	25.2	3	3	39.6
347A	C3	3	1	1	1	1	3	2	25.4	3	3	39.6
348A	C3	3	1	1	1	1	3	2	29	3	2	39.4
349A	C3	3	1	3	1	2	3	2	25.8	3	3	39.6
34B	C3	3	2	4	1	2	3	2	27.4	3	3	50.4
350A	C3	3	1	3	1	1	3	2	30.8	3	3	39.8
351A	C3	3	1	3	1	3	3	2	30.4	3	2	40.8
352A	C3	3	1	3	1	2	3	2	24.8	3	2	45.6
353A	C3	3	1	4	1	2	3	2	23.6	3	2	39.8
354A	C3	3	1	7	1	2	3	2	29.8	3	3	45
355A	C3	3	1	4	1	2	3	2	25	3	3	39.4
356A	C3	3	2	1	1	3	3	2	29.4	3	3	45.8
357A	C3	3	2	4	1	2	3	2	30.2	3	3	49.6
358A	C3	3	1	3	1	2	3	2	25	3	2	40.2
359A	C3	3	1	4	2	2	3	2	26.8	2	3	35.2
35B	C3	5	1	6	1	2	3	2	35.2	3	3	55.6
360A	C3	3	2	4	0	2	3	3	15.8	1	2	19.4
361A	C3	3	1	1	1	2	3	2	29.8	3	3	39.8
362A	C3	3	1	1	1	1	3	2	25.2	3	2	34.8
363A	C3	3	1	7	1	1	3	2	28	3	3	39.6
364A	C3	3	1	3	1	2	3	2	30.4	3	3	39
365A	C3	3	1	3	1	1	3	2	29.8	3	3	45
366A	C3	3	1	4	1	1	3	2	30.6	3	3	39.8
367A	C3	3	1	5	1	1	3	2	35	3	2	49.6
368A	C3	3	1	4	1	1	3	2	24.8	3	3	33.6
369A	C3	3	1	4	1	1	3	2	24.8	3	2	29.2
36B	C3	3	1	6	1	2	2	2	34.6	2	3	49.4
370A	C3	3	1	3	1	1	3	2	14.8	3	2	39.8
371A	C3	3	1	1	0	1	4	3	19	1	2	19.6
372A	C3	3	2	1	1	2	3	2	29.2	3	3	50.8
373A	C3	3	1	1	1	2	3	2	20.6	3	3	39.4
375A	C3	3	1	3	1	1	3	2	29.2	2	3	55.2
378A	C3	3	2	2	1	1	3	2	20.4	2	2	34.8
37B	C3	3	1	3	1	1	2	2	30.4	2	3	43.6
38B	C3	3	1	3	1	3	3	2	26.4	3	3	41.4
390A	C3	7	1	2	2	2	3	2	20.8	2	2	31.2
39B	C3	3	1	3	1	1	3	2	19.2	3	2	25.6
3A	C3	3	1	3	0	1	4	3	15.6	1	2	21
41B	C3	3	1	3	1	1	3	2	31.4	3	3	45.2
428A	C3	7	1	2	2	3	3	2	19.6	2	3	45.6
431A	C3	3	1	2	1	1	3	2	20.8	3	2	39.8
432A	C3	5	2	3	1	2	3	2	35.2	3	3	46
433A	C3	3	1	5	2	2	3	2	15.2	2	3	45.2
435A	C3	3	1	2	2	2	3	2	21	2	3	39.6
436A	C3	3	1	2	2	2	3	2	21.6	2	3	39.6
437A	C3	3	1	2	2	2	3	2	23.4	2	3	47
438A	C3	3	1	3	1	2	3	2	24.8	3	3	45.4
462A	C3	3	1	7	1	1	3	1	21.4	3	3	39.8
464A	C3	3	1	3	1	NA	3	2	14	3	3	40
467A	C3	3	1	3	1	3	3	2	10	3	3	41
475A	C3	5	1	3	1	NA	3	2	13	3	2	24.5
477A	C3	3	1	1	1	2	3	2	13.2	3	2	25
47A	C3	3	1	3	2	1	2	2	28.6	2	3	40.2
48A	C3	3	1	1	1	1	3	2	35.6	3	3	50.6
49A	C3	3	1	1	1	1	3	2	29.2	3	2	39.8
4B	C3	3	2	7	1	1	3	2	31.2	3	3	40
50A	C3	3	2	5	1	1	3	2	33	3	3	46
51A	C3	3	1	5	1	3	3	2	29.4	3	3	44
52A	C3	3	1	3	1	1	3	2	25	3	3	35.6
53A	C3	3	1	1	0	2	4	3	16	1	2	18.8
54A	C3	3	1	4	2	1	2	2	27.8	2	2	39.8
57A	C3	3	1	3	1	1	3	2	24.6	3	3	44.4
58A	C3	3	2	3	1	1	3	2	29.2	3	3	42.6
5B	C3	3	1	2	1	2	3	2	34.8	3	3	55.8
61A	C3	3	1	1	0	1	4	3	16.2	1	2	26
67A	C3	3	1	5	2	1	2	2	19	2	2	31
69A	C3	3	1	3	2	2	1	1	30.8	1	3	45.8
6B	C3	3	1	1	1	1	3	2	35.2	3	3	47.2
71A	C3	3	1	1	1	2	3	2	19.2	3	3	33
73A	C3	3	2	4	2	3	2	2	25	2	3	39.4
74A	C3	3	1	3	2	1	2	2	31.2	2	3	50.4
75A	C3	3	1	7	2	2	1	1	30.8	1	3	39
76A	C3	3	1	1	1	2	3	2	34.8	3	3	50.2
77A	C3	3	2	4	1	2	3	2	25	3	3	39.8
78A	C3	3	2	1	1	3	3	2	31	3	3	39
7B	C3	3	1	4	1	1	3	2	30.8	3	2	50.6
81A	C3	3	1	3	1	2	2	2	20.6	2	3	35
82A	C3	3	1	4	2	2	2	2	31.2	2	3	37.2
83A	C3	3	2	4	0	3	4	3	19.6	1	2	27.6
84A	C3	3	1	5	2	1	2	3	14.6	2	2	21.2
85A	C3	3	1	3	1	1	3	2	33	3	2	41.6
86A	C3	3	1	1	2	1	3	2	32.6	3	3	48.8
87A	C3	3	2	1	1	2	3	2	34.6	3	3	45.8
88A	C3	5	1	3	1	3	3	2	22.8	2	3	35
8B	C3	3	1	4	1	1	3	2	26.2	3	3	35
90A	C3	3	1	1	1	3	3	2	31	3	3	49.4
92A	C3	3	1	3	2	2	3	2	28.6	3	3	41.2
94B	C3	3	1	4	1	3	3	2	18.2	2	2	25.6
95B	C3	3	1	5	1	2	3	2	29	3	2	41.4
98B	C3	3	1	3	0	1	3	2	19.4	2	2	29.6
99B	C3	3	1	3	1	1	3	2	29.8	3	3	45.6
9B	C3	3	2	3	1	2	3	2	35.6	3	3	45.6
181A	W	3	1	2	2	3	1	1	32	1	3	45
186A	W	3	2	2	2	3	1	1	21.2	1	3	30
230A	W	3	1	1	1	1	3	2	30.8	3	3	44.4
327A	W	5	1	3	2	2	1	1	19	1	3	29.6
328A	W	5	2	2	1	1	3	2	29.6	3	3	40.4
338A	W	3	1	5	2	3	3	2	31.2	2	3	49.8
376A	W	3	2	2	1	2	3	2	21.8	2	3	30.4
377A	W	3	2	2	1	3	1	1	30	1	3	40.2
379A	W	3	2	2	1	2	3	2	21.4	3	3	35.4
380A	W	7	1	2	1	1	3	2	22.8	2	2	34.4
381A	W	7	1	2	2	2	1	1	19.8	1	3	23.6
382A	W	7	1	2	2	2	1	1	26	1	3	31.8
383A	W	7	1	2	2	1	1	1	23	1	3	29.4
384A	W	7	1	2	2	2	1	1	24	1	3	29
385A	W	7	1	2	2	2	1	1	22.6	1	3	31.2
386A	W	7	1	2	2	2	1	1	24.6	1	3	31.2
387A	W	7	1	2	2	2	1	1	24.6	1	2	29
388A	W	7	1	2	2	1	1	1	27.4	1	3	39.2
389A	W	7	1	2	2	2	1	1	20.4	1	2	34.6
391A	W	7	1	2	2	3	1	1	19.4	1	2	34.4
392A	W	7	1	2	2	2	1	1	19.4	1	3	29.4
393A	W	7	1	2	2	1	1	1	14.8	1	3	24.8
394A	W	7	1	2	2	1	1	1	16.4	1	2	20
395A	W	7	2	2	2	2	1	1	16	1	2	29
396A	W	7	2	2	2	2	1	1	10.4	1	2	31.8
397A	W	7	1	2	2	3	1	1	29.6	1	2	29
398A	W	7	1	2	2	3	1	1	24.2	1	2	34.2
399A	W	7	1	2	2	3	1	1	35.4	1	3	30.2
400A	W	7	2	2	2	3	1	1	22.4	1	3	40.4
401A	W	7	1	2	2	3	1	1	21	1	2	35.2
402A	W	7	2	2	2	3	1	1	35.2	1	3	29.6
403A	W	7	2	2	2	3	1	1	38	1	2	35
404A	W	7	2	2	2	3	1	1	43.6	1	3	36
405A	W	7	2	5	2	3	1	1	40.8	1	2	28.8
406A	W	7	2	2	2	3	1	1	33.6	1	3	39.8
407A	W	7	2	2	2	2	1	1	39.4	1	3	39.4
408A	W	7	2	2	2	3	1	1	24.6	1	2	39.6
409A	W	7	2	2	2	2	1	1	20.4	1	2	34.6
410A	W	7	2	2	2	3	1	1	25	1	3	33.8
411A	W	7	2	2	2	3	1	1	29.4	1	2	34.8
412A	W	7	2	2	2	2	1	1	36.2	1	3	40.6
413A	W	7	2	2	2	3	1	1	35.4	1	2	44.2
414A	W	7	2	5	2	2	1	1	15.8	1	2	29.6
415A	W	7	2	2	2	2	3	1	24.2	1	2	29.8
416A	W	7	2	2	1	2	3	2	35.6	2	3	32.8
417A	W	7	2	2	1	3	3	2	30	3	2	34.6
418A	W	7	2	2	1	2	3	2	29.2	2	2	35
419A	W	7	1	2	2	2	1	1	30.8	1	3	29.6
420A	W	7	2	2	2	3	3	2	19.2	2	3	34.6
421A	W	7	1	2	2	3	1	1	40.6	1	3	33.6
422A	W	7	1	2	1	2	3	2	33.6	3	3	44.4
423A	W	7	1	2	2	2	1	1	29.6	1	2	33.2
424A	W	7	1	2	2	2	1	1	30.2	1	3	39.4
425A	W	7	1	2	2	2	1	1	29.8	1	3	40
426A	W	7	1	3	1	2	3	2	39.6	3	3	40
427A	W	7	1	2	2	2	1	1	29.8	1	2	35.2
429A	W	7	1	2	2	3	1	1	20.2	1	2	34.2
430A	W	7	1	2	2	1	1	1	11.2	1	3	34.8
434A	W	5	1	2	2	1	1	1	20.2	1	3	44.8
444A	W	3	1	3	2	2	3	2	15.4	2	3	31.6
458A	W	3	1	1	1	1	3	2	11	3	2	26
460A	W	3	1	2	2	2	1	2	15.8	1	3	31.2

## Sheet: Fig. 5d
Fig. 5d Shattering phenotype of four haplotypes of longmi020192
Accession	Phenotype	Haplotype
100B	Nonshattering	Hap_1
101B	Nonshattering	Hap_1
102B	Nonshattering	Hap_1
103B	Nonshattering	Hap_1
104B	Nonshattering	Hap_1
105B	Nonshattering	Hap_1
106B	Nonshattering	Hap_1
107B	Nonshattering	Hap_1
108B	Nonshattering	Hap_1
10B	Nonshattering	Hap_1
110B	Nonshattering	Hap_1
111B	Nonshattering	Hap_1
112B	Nonshattering	Hap_1
113B	Nonshattering	Hap_1
114B	Nonshattering	Hap_1
115B	Nonshattering	Hap_1
116B	Nonshattering	Hap_1
117B	Nonshattering	Hap_1
118B	Nonshattering	Hap_1
119B	Nonshattering	Hap_1
11B	Nonshattering	Hap_1
120B	Nonshattering	Hap_1
121B	Nonshattering	Hap_1
122B	Nonshattering	Hap_1
123B	Nonshattering	Hap_1
124B	Nonshattering	Hap_1
125B	Nonshattering	Hap_1
126B	Nonshattering	Hap_1
127B	Nonshattering	Hap_1
128B	Nonshattering	Hap_1
129B	Nonshattering	Hap_1
12B	Nonshattering	Hap_1
130B	Nonshattering	Hap_1
131B	Nonshattering	Hap_1
132B	Nonshattering	Hap_1
133B	Nonshattering	Hap_1
134B	Nonshattering	Hap_1
135B	Nonshattering	Hap_1
136B	Nonshattering	Hap_1
137B	Nonshattering	Hap_1
138B	Nonshattering	Hap_1
139B	Nonshattering	Hap_1
13B	Nonshattering	Hap_1
140B	Nonshattering	Hap_1
141B	Nonshattering	Hap_1
142B	Nonshattering	Hap_1
143B	Nonshattering	Hap_1
144B	Nonshattering	Hap_1
145B	Nonshattering	Hap_1
146B	Shattering	Hap_1
147B	Intermedian	Hap_1
148B	Intermedian	Hap_1
149B	Intermedian	Hap_1
14B	Nonshattering	Hap_1
150B	Nonshattering	Hap_1
151B	Nonshattering	Hap_1
152B	Nonshattering	Hap_1
154B	Nonshattering	Hap_1
159B	Nonshattering	Hap_1
15B	Nonshattering	Hap_1
160B	Nonshattering	Hap_1
161B	Nonshattering	Hap_1
162B	Nonshattering	Hap_1
163B	Nonshattering	Hap_1
164B	Nonshattering	Hap_1
165B	Nonshattering	Hap_1
166B	Nonshattering	Hap_1
167B	Nonshattering	Hap_1
168B	Nonshattering	Hap_1
16B	Nonshattering	Hap_1
170B	Nonshattering	Hap_1
172B	Nonshattering	Hap_1
173B	Nonshattering	Hap_1
174B	Nonshattering	Hap_1
175B	Nonshattering	Hap_1
176B	Nonshattering	Hap_1
177B	Nonshattering	Hap_1
178B	Nonshattering	Hap_1
179A	Nonshattering	Hap_1
17B	Nonshattering	Hap_1
180A	Nonshattering	Hap_1
181A	Nonshattering	Hap_1
182B	Nonshattering	Hap_1
183A	Nonshattering	Hap_1
184B	Intermedian	Hap_1
185A	Nonshattering	Hap_1
186A	Nonshattering	Hap_1
187A	Nonshattering	Hap_1
188A	Nonshattering	Hap_1
189A	Nonshattering	Hap_1
18B	Nonshattering	Hap_1
190A	Nonshattering	Hap_1
191A	Nonshattering	Hap_1
193A	Nonshattering	Hap_1
194A	Nonshattering	Hap_1
195A	Nonshattering	Hap_1
196A	Nonshattering	Hap_1
197A	Nonshattering	Hap_1
198A	Nonshattering	Hap_1
199A	Nonshattering	Hap_1
19B	Nonshattering	Hap_1
1B	Nonshattering	Hap_1
200A	Nonshattering	Hap_1
201A	Nonshattering	Hap_1
202A	Nonshattering	Hap_1
203A	Nonshattering	Hap_1
204A	Nonshattering	Hap_1
205A	Nonshattering	Hap_1
206A	Nonshattering	Hap_1
207A	Nonshattering	Hap_1
208A	Nonshattering	Hap_1
209A	Nonshattering	Hap_1
20B	Nonshattering	Hap_1
210A	Nonshattering	Hap_1
211A	Nonshattering	Hap_1
212A	Nonshattering	Hap_1
213A	Nonshattering	Hap_1
214A	Nonshattering	Hap_1
215A	Nonshattering	Hap_1
216A	Nonshattering	Hap_1
217A	Nonshattering	Hap_1
218A	Nonshattering	Hap_1
219A	Nonshattering	Hap_1
21B	Nonshattering	Hap_1
220A	Nonshattering	Hap_1
221A	Nonshattering	Hap_1
222A	Nonshattering	Hap_1
223A	Nonshattering	Hap_1
224A	Nonshattering	Hap_1
225A	Nonshattering	Hap_1
226A	Nonshattering	Hap_1
227A	Nonshattering	Hap_1
228A	Nonshattering	Hap_1
229A	Nonshattering	Hap_1
22B	Nonshattering	Hap_1
231A	Nonshattering	Hap_1
232A	Nonshattering	Hap_1
233A	Nonshattering	Hap_1
234A	Nonshattering	Hap_1
235A	Nonshattering	Hap_1
236A	Nonshattering	Hap_1
237A	Nonshattering	Hap_1
238A	Nonshattering	Hap_1
239A	Nonshattering	Hap_1
23B	Nonshattering	Hap_1
240A	Nonshattering	Hap_1
241A	Nonshattering	Hap_1
242B	Nonshattering	Hap_1
243B	Nonshattering	Hap_1
244A	Intermedian	Hap_1
245A	Nonshattering	Hap_1
246A	Intermedian	Hap_1
247A	Nonshattering	Hap_1
248A	Nonshattering	Hap_1
249A	Nonshattering	Hap_1
24B	Nonshattering	Hap_1
250A	Nonshattering	Hap_1
251A	Nonshattering	Hap_1
252A	Nonshattering	Hap_1
253A	Nonshattering	Hap_1
254A	Nonshattering	Hap_1
255A	Nonshattering	Hap_1
256A	Intermedian	Hap_1
257A	Nonshattering	Hap_1
258A	Nonshattering	Hap_1
259A	Nonshattering	Hap_1
25B	Nonshattering	Hap_1
261A	Nonshattering	Hap_1
262A	Nonshattering	Hap_1
263A	Nonshattering	Hap_1
264A	Nonshattering	Hap_1
265A	Nonshattering	Hap_1
266A	Nonshattering	Hap_1
267A	Nonshattering	Hap_1
268A	Nonshattering	Hap_1
269A	Nonshattering	Hap_1
26B	Nonshattering	Hap_1
270A	Nonshattering	Hap_1
271A	Nonshattering	Hap_1
272A	Nonshattering	Hap_1
273A	Nonshattering	Hap_1
274A	Nonshattering	Hap_1
275A	Nonshattering	Hap_1
276A	Nonshattering	Hap_1
277A	Nonshattering	Hap_1
278A	Nonshattering	Hap_1
279A	Nonshattering	Hap_1
27B	Nonshattering	Hap_1
280A	Nonshattering	Hap_1
281A	Nonshattering	Hap_1
282A	Nonshattering	Hap_1
283A	Nonshattering	Hap_1
284A	Nonshattering	Hap_1
285A	Nonshattering	Hap_1
286A	Nonshattering	Hap_1
287A	Nonshattering	Hap_1
288A	Nonshattering	Hap_1
289A	Nonshattering	Hap_1
28B	Nonshattering	Hap_1
290A	Nonshattering	Hap_1
291A	Nonshattering	Hap_1
292A	Nonshattering	Hap_1
293A	Nonshattering	Hap_1
294A	Nonshattering	Hap_1
295A	Nonshattering	Hap_1
296A	Nonshattering	Hap_1
297A	Nonshattering	Hap_1
298A	Nonshattering	Hap_1
299A	Nonshattering	Hap_1
29B	Nonshattering	Hap_1
2B	Nonshattering	Hap_1
300A	Nonshattering	Hap_1
301A	Nonshattering	Hap_1
302A	Nonshattering	Hap_1
303A	Nonshattering	Hap_1
304A	Nonshattering	Hap_1
305A	Intermedian	Hap_1
306A	Nonshattering	Hap_1
307A	Nonshattering	Hap_1
308A	Nonshattering	Hap_1
309A	Nonshattering	Hap_1
30B	Nonshattering	Hap_1
310A	Nonshattering	Hap_1
311A	Nonshattering	Hap_1
312A	Nonshattering	Hap_1
315A	Nonshattering	Hap_1
316A	Nonshattering	Hap_1
317A	Nonshattering	Hap_1
318A	Nonshattering	Hap_1
31B	Nonshattering	Hap_1
321A	Nonshattering	Hap_1
323A	Shattering	Hap_1
324A	Nonshattering	Hap_1
325A	Nonshattering	Hap_1
329A	Nonshattering	Hap_1
32B	Nonshattering	Hap_1
330A	Nonshattering	Hap_1
331A	Nonshattering	Hap_1
332A	Nonshattering	Hap_1
333A	Nonshattering	Hap_1
334A	Nonshattering	Hap_1
335A	Nonshattering	Hap_1
336A	Nonshattering	Hap_1
337A	Nonshattering	Hap_1
339A	Nonshattering	Hap_1
33A	Nonshattering	Hap_1
340A	Nonshattering	Hap_1
341A	Nonshattering	Hap_1
342A	Nonshattering	Hap_1
343A	Nonshattering	Hap_1
344A	Nonshattering	Hap_1
345A	Nonshattering	Hap_1
346A	Nonshattering	Hap_1
347A	Nonshattering	Hap_1
348A	Nonshattering	Hap_1
349A	Nonshattering	Hap_1
34B	Nonshattering	Hap_1
350A	Nonshattering	Hap_1
351A	Nonshattering	Hap_1
352A	Nonshattering	Hap_1
353A	Nonshattering	Hap_1
354A	Nonshattering	Hap_1
355A	Nonshattering	Hap_1
356A	Nonshattering	Hap_1
357A	Nonshattering	Hap_1
358A	Nonshattering	Hap_1
35B	Intermedian	Hap_1
360A	Nonshattering	Hap_1
361A	Nonshattering	Hap_1
362A	Nonshattering	Hap_1
363A	Nonshattering	Hap_1
364A	Nonshattering	Hap_1
365A	Nonshattering	Hap_1
366A	Nonshattering	Hap_1
367A	Nonshattering	Hap_1
368A	Nonshattering	Hap_1
369A	Nonshattering	Hap_1
36B	Nonshattering	Hap_1
370A	Nonshattering	Hap_1
371A	Nonshattering	Hap_1
372A	Nonshattering	Hap_1
373A	Nonshattering	Hap_1
374A	Nonshattering	Hap_1
375A	Nonshattering	Hap_1
376A	Nonshattering	Hap_1
377A	Nonshattering	Hap_1
378A	Nonshattering	Hap_1
379A	Nonshattering	Hap_1
37B	Nonshattering	Hap_1
380A	Shattering	Hap_1
38B	Nonshattering	Hap_1
39B	Nonshattering	Hap_1
3A	Nonshattering	Hap_1
40A	Nonshattering	Hap_1
414A	Shattering	Hap_1
41B	Nonshattering	Hap_1
420A	Shattering	Hap_1
42B	Nonshattering	Hap_1
431A	Nonshattering	Hap_1
432A	Intermedian	Hap_1
433A	Nonshattering	Hap_1
434A	Intermedian	Hap_1
435A	Nonshattering	Hap_1
436A	Nonshattering	Hap_1
437A	Nonshattering	Hap_1
438A	Nonshattering	Hap_1
439A	Nonshattering	Hap_1
43B	Nonshattering	Hap_1
440A	Shattering	Hap_1
441A	Nonshattering	Hap_1
442A	Nonshattering	Hap_1
443A	Nonshattering	Hap_1
444A	Nonshattering	Hap_1
445A	Nonshattering	Hap_1
446A	Nonshattering	Hap_1
447A	Shattering	Hap_1
448A	Shattering	Hap_1
449A	Shattering	Hap_1
44B	Nonshattering	Hap_1
450A	Nonshattering	Hap_1
451A	Shattering	Hap_1
452A	Nonshattering	Hap_1
453A	Shattering	Hap_1
454A	Nonshattering	Hap_1
455A	Shattering	Hap_1
456A	Intermedian	Hap_1
457A	Nonshattering	Hap_1
458A	Nonshattering	Hap_1
459A	Nonshattering	Hap_1
45B	Nonshattering	Hap_1
460A	Nonshattering	Hap_1
461A	Nonshattering	Hap_1
462A	Nonshattering	Hap_1
463A	Nonshattering	Hap_1
464A	Nonshattering	Hap_1
465A	Nonshattering	Hap_1
466A	Nonshattering	Hap_1
468A	Nonshattering	Hap_1
469A	Nonshattering	Hap_1
46B	Nonshattering	Hap_1
470A	Shattering	Hap_1
471A	Nonshattering	Hap_1
472A	Intermedian	Hap_1
473A	Nonshattering	Hap_1
474A	Nonshattering	Hap_1
475A	Intermedian	Hap_1
476A	Nonshattering	Hap_1
477A	Nonshattering	Hap_1
478A	Nonshattering	Hap_1
479A	Nonshattering	Hap_1
47A	Nonshattering	Hap_1
480A	Nonshattering	Hap_1
481A	Nonshattering	Hap_1
482A	Nonshattering	Hap_1
483A	Nonshattering	Hap_1
484A	Intermedian	Hap_1
485A	Nonshattering	Hap_1
486A	Nonshattering	Hap_1
487A	Nonshattering	Hap_1
488A	Nonshattering	Hap_1
489A	Nonshattering	Hap_1
48A	Nonshattering	Hap_1
490A	Nonshattering	Hap_1
491A	Nonshattering	Hap_1
492A	Nonshattering	Hap_1
493A	Shattering	Hap_1
494A	Shattering	Hap_1
495A	Nonshattering	Hap_1
496A	Nonshattering	Hap_1
497A	Nonshattering	Hap_1
498A	Nonshattering	Hap_1
499A	Shattering	Hap_1
49A	Nonshattering	Hap_1
4B	Nonshattering	Hap_1
500A	Nonshattering	Hap_1
501A	Nonshattering	Hap_1
502A	Nonshattering	Hap_1
503A	Nonshattering	Hap_1
504A	Nonshattering	Hap_1
505A	Nonshattering	Hap_1
506A	Shattering	Hap_1
507A	Nonshattering	Hap_1
508A	Nonshattering	Hap_1
509A	Shattering	Hap_1
50A	Nonshattering	Hap_1
510A	Nonshattering	Hap_1
511A	Nonshattering	Hap_1
512A	Shattering	Hap_1
513A	Nonshattering	Hap_1
514A	Shattering	Hap_1
515A	Shattering	Hap_1
516A	Nonshattering	Hap_1
51A	Nonshattering	Hap_1
52A	Nonshattering	Hap_1
53A	Nonshattering	Hap_1
54A	Nonshattering	Hap_1
55A	Nonshattering	Hap_1
56A	Nonshattering	Hap_1
57A	Nonshattering	Hap_1
58A	Nonshattering	Hap_1
59A	Nonshattering	Hap_1
5B	Nonshattering	Hap_1
60A	Nonshattering	Hap_1
61A	Nonshattering	Hap_1
62A	Nonshattering	Hap_1
63A	Nonshattering	Hap_1
64A	Nonshattering	Hap_1
65A	Nonshattering	Hap_1
66A	Nonshattering	Hap_1
67A	Nonshattering	Hap_1
68A	Nonshattering	Hap_1
69A	Nonshattering	Hap_1
6B	Nonshattering	Hap_1
70A	Nonshattering	Hap_1
71A	Nonshattering	Hap_1
72A	Nonshattering	Hap_1
73A	Nonshattering	Hap_1
74A	Nonshattering	Hap_1
75A	Nonshattering	Hap_1
76A	Nonshattering	Hap_1
77A	Nonshattering	Hap_1
78A	Nonshattering	Hap_1
79A	Intermedian	Hap_1
7B	Nonshattering	Hap_1
80A	Shattering	Hap_1
81A	Nonshattering	Hap_1
82A	Nonshattering	Hap_1
83A	Nonshattering	Hap_1
84A	Nonshattering	Hap_1
85A	Nonshattering	Hap_1
86A	Nonshattering	Hap_1
87A	Nonshattering	Hap_1
88A	Intermedian	Hap_1
89A	Nonshattering	Hap_1
8B	Nonshattering	Hap_1
90A	Nonshattering	Hap_1
91A	Nonshattering	Hap_1
92A	Nonshattering	Hap_1
93A	Nonshattering	Hap_1
94B	Nonshattering	Hap_1
95B	Nonshattering	Hap_1
96B	Nonshattering	Hap_1
97B	Nonshattering	Hap_1
98B	Nonshattering	Hap_1
99B	Nonshattering	Hap_1
9B	Nonshattering	Hap_1
381A	Shattering	Hap_2
383A	Shattering	Hap_2
389A	Shattering	Hap_2
390A	Shattering	Hap_2
392A	Shattering	Hap_2
397A	Shattering	Hap_2
398A	Shattering	Hap_2
399A	Shattering	Hap_2
400A	Shattering	Hap_2
401A	Shattering	Hap_2
402A	Shattering	Hap_2
403A	Shattering	Hap_2
404A	Shattering	Hap_2
405A	Shattering	Hap_2
406A	Shattering	Hap_2
407A	Shattering	Hap_2
408A	Shattering	Hap_2
411A	Shattering	Hap_2
412A	Shattering	Hap_2
419A	Shattering	Hap_2
421A	Shattering	Hap_2
422A	Shattering	Hap_2
423A	Shattering	Hap_2
427A	Shattering	Hap_2
428A	Shattering	Hap_2
429A	Shattering	Hap_2
327A	Intermedian	Hap_3
328A	Intermedian	Hap_3
382A	Shattering	Hap_3
384A	Shattering	Hap_3
386A	Shattering	Hap_3
394A	Shattering	Hap_3
396A	Shattering	Hap_3
409A	Shattering	Hap_3
410A	Shattering	Hap_3
415A	Shattering	Hap_3
416A	Shattering	Hap_3
417A	Shattering	Hap_3
418A	Shattering	Hap_3
425A	Shattering	Hap_3
426A	Shattering	Hap_3
109B	Nonshattering	Hap_4
153B	Nonshattering	Hap_4
155B	Nonshattering	Hap_4
156B	Nonshattering	Hap_4
157B	Nonshattering	Hap_4
158B	Nonshattering	Hap_4
169B	Nonshattering	Hap_4
171B	Nonshattering	Hap_4
313A	Nonshattering	Hap_4
314A	Nonshattering	Hap_4
319A	Nonshattering	Hap_4
359A	Nonshattering	Hap_4

## Sheet: Fig. 5e
Fig. 5e Shattering phenotype of four haplotypes of longmi028230
Accession	Phenotype	Haplotype
100B	NonShattering	Hap_1
101B	NonShattering	Hap_1
103B	NonShattering	Hap_1
104B	NonShattering	Hap_1
105B	NonShattering	Hap_1
106B	NonShattering	Hap_1
107B	NonShattering	Hap_1
108B	NonShattering	Hap_1
109B	NonShattering	Hap_1
10B	NonShattering	Hap_1
110B	NonShattering	Hap_1
113B	NonShattering	Hap_1
114B	NonShattering	Hap_1
115B	NonShattering	Hap_1
116B	NonShattering	Hap_1
117B	NonShattering	Hap_1
120B	NonShattering	Hap_1
123B	NonShattering	Hap_1
124B	NonShattering	Hap_1
126B	NonShattering	Hap_1
127B	NonShattering	Hap_1
12B	NonShattering	Hap_1
130B	NonShattering	Hap_1
131B	NonShattering	Hap_1
132B	NonShattering	Hap_1
133B	NonShattering	Hap_1
134B	NonShattering	Hap_1
135B	NonShattering	Hap_1
136B	NonShattering	Hap_1
137B	NonShattering	Hap_1
139B	NonShattering	Hap_1
13B	NonShattering	Hap_1
140B	NonShattering	Hap_1
141B	NonShattering	Hap_1
142B	NonShattering	Hap_1
143B	NonShattering	Hap_1
144B	NonShattering	Hap_1
146B	Shattering	Hap_1
147B	Intermedian	Hap_1
148B	Intermedian	Hap_1
149B	Intermedian	Hap_1
14B	NonShattering	Hap_1
150B	NonShattering	Hap_1
151B	NonShattering	Hap_1
153B	NonShattering	Hap_1
155B	NonShattering	Hap_1
156B	NonShattering	Hap_1
157B	NonShattering	Hap_1
158B	NonShattering	Hap_1
159B	NonShattering	Hap_1
15B	NonShattering	Hap_1
160B	NonShattering	Hap_1
162B	NonShattering	Hap_1
163B	NonShattering	Hap_1
164B	NonShattering	Hap_1
165B	NonShattering	Hap_1
166B	NonShattering	Hap_1
167B	NonShattering	Hap_1
169B	NonShattering	Hap_1
16B	NonShattering	Hap_1
170B	NonShattering	Hap_1
171B	NonShattering	Hap_1
172B	NonShattering	Hap_1
173B	NonShattering	Hap_1
175B	NonShattering	Hap_1
177B	NonShattering	Hap_1
178B	NonShattering	Hap_1
179A	NonShattering	Hap_1
17B	NonShattering	Hap_1
180A	NonShattering	Hap_1
181A	NonShattering	Hap_1
182B	NonShattering	Hap_1
183A	NonShattering	Hap_1
184B	Intermedian	Hap_1
185A	NonShattering	Hap_1
186A	NonShattering	Hap_1
187A	NonShattering	Hap_1
188A	NonShattering	Hap_1
18B	NonShattering	Hap_1
190A	NonShattering	Hap_1
191A	NonShattering	Hap_1
193A	NonShattering	Hap_1
194A	NonShattering	Hap_1
195A	NonShattering	Hap_1
196A	NonShattering	Hap_1
197A	NonShattering	Hap_1
19B	NonShattering	Hap_1
200A	NonShattering	Hap_1
201A	NonShattering	Hap_1
202A	NonShattering	Hap_1
203A	NonShattering	Hap_1
204A	NonShattering	Hap_1
205A	NonShattering	Hap_1
206A	NonShattering	Hap_1
208A	NonShattering	Hap_1
209A	NonShattering	Hap_1
20B	NonShattering	Hap_1
212A	NonShattering	Hap_1
215A	NonShattering	Hap_1
216A	NonShattering	Hap_1
21B	NonShattering	Hap_1
220A	NonShattering	Hap_1
221A	NonShattering	Hap_1
228A	NonShattering	Hap_1
229A	NonShattering	Hap_1
22B	NonShattering	Hap_1
233A	NonShattering	Hap_1
234A	NonShattering	Hap_1
238A	NonShattering	Hap_1
239A	NonShattering	Hap_1
23B	NonShattering	Hap_1
241A	NonShattering	Hap_1
242B	NonShattering	Hap_1
244A	Intermedian	Hap_1
246A	Intermedian	Hap_1
248A	NonShattering	Hap_1
249A	NonShattering	Hap_1
253A	NonShattering	Hap_1
254A	NonShattering	Hap_1
257A	NonShattering	Hap_1
258A	NonShattering	Hap_1
259A	NonShattering	Hap_1
25B	NonShattering	Hap_1
261A	NonShattering	Hap_1
262A	NonShattering	Hap_1
266A	NonShattering	Hap_1
267A	NonShattering	Hap_1
26B	NonShattering	Hap_1
272A	NonShattering	Hap_1
273A	NonShattering	Hap_1
274A	NonShattering	Hap_1
275A	NonShattering	Hap_1
277A	NonShattering	Hap_1
278A	NonShattering	Hap_1
27B	NonShattering	Hap_1
280A	NonShattering	Hap_1
281A	NonShattering	Hap_1
283A	NonShattering	Hap_1
28B	NonShattering	Hap_1
290A	NonShattering	Hap_1
291A	NonShattering	Hap_1
292A	NonShattering	Hap_1
295A	NonShattering	Hap_1
296A	NonShattering	Hap_1
297A	NonShattering	Hap_1
298A	NonShattering	Hap_1
299A	NonShattering	Hap_1
29B	NonShattering	Hap_1
2B	NonShattering	Hap_1
300A	NonShattering	Hap_1
303A	NonShattering	Hap_1
304A	NonShattering	Hap_1
305A	Intermedian	Hap_1
307A	NonShattering	Hap_1
308A	NonShattering	Hap_1
309A	NonShattering	Hap_1
30B	NonShattering	Hap_1
310A	NonShattering	Hap_1
311A	NonShattering	Hap_1
313A	NonShattering	Hap_1
314A	NonShattering	Hap_1
315A	NonShattering	Hap_1
317A	NonShattering	Hap_1
318A	NonShattering	Hap_1
319A	NonShattering	Hap_1
31B	NonShattering	Hap_1
320A	Intermedian	Hap_1
321A	NonShattering	Hap_1
322B	NonShattering	Hap_1
323A	Shattering	Hap_1
324A	NonShattering	Hap_1
325A	NonShattering	Hap_1
326A	NonShattering	Hap_1
329A	NonShattering	Hap_1
32B	NonShattering	Hap_1
330A	NonShattering	Hap_1
332A	NonShattering	Hap_1
333A	NonShattering	Hap_1
334A	NonShattering	Hap_1
335A	NonShattering	Hap_1
336A	NonShattering	Hap_1
337A	NonShattering	Hap_1
33A	NonShattering	Hap_1
341A	NonShattering	Hap_1
342A	NonShattering	Hap_1
346A	NonShattering	Hap_1
349A	NonShattering	Hap_1
350A	NonShattering	Hap_1
351A	NonShattering	Hap_1
352A	NonShattering	Hap_1
353A	NonShattering	Hap_1
354A	NonShattering	Hap_1
357A	NonShattering	Hap_1
359A	NonShattering	Hap_1
360A	NonShattering	Hap_1
362A	NonShattering	Hap_1
363A	NonShattering	Hap_1
364A	NonShattering	Hap_1
368A	NonShattering	Hap_1
36B	NonShattering	Hap_1
370A	NonShattering	Hap_1
371A	NonShattering	Hap_1
372A	NonShattering	Hap_1
373A	NonShattering	Hap_1
374A	NonShattering	Hap_1
377A	NonShattering	Hap_1
378A	NonShattering	Hap_1
379A	NonShattering	Hap_1
37B	NonShattering	Hap_1
38B	NonShattering	Hap_1
39B	NonShattering	Hap_1
3A	NonShattering	Hap_1
403A	Shattering	Hap_1
404A	Shattering	Hap_1
40A	NonShattering	Hap_1
419A	Shattering	Hap_1
420A	Shattering	Hap_1
421A	Shattering	Hap_1
427A	Shattering	Hap_1
42B	NonShattering	Hap_1
436A	NonShattering	Hap_1
438A	NonShattering	Hap_1
43B	NonShattering	Hap_1
440A	Shattering	Hap_1
441A	NonShattering	Hap_1
442A	NonShattering	Hap_1
443A	NonShattering	Hap_1
444A	NonShattering	Hap_1
447A	Shattering	Hap_1
448A	Shattering	Hap_1
449A	Shattering	Hap_1
44B	NonShattering	Hap_1
450A	NonShattering	Hap_1
451A	Shattering	Hap_1
452A	NonShattering	Hap_1
453A	Shattering	Hap_1
454A	NonShattering	Hap_1
455A	Shattering	Hap_1
456A	Intermedian	Hap_1
457A	NonShattering	Hap_1
458A	NonShattering	Hap_1
459A	NonShattering	Hap_1
45B	NonShattering	Hap_1
460A	NonShattering	Hap_1
461A	NonShattering	Hap_1
466A	NonShattering	Hap_1
468A	NonShattering	Hap_1
469A	NonShattering	Hap_1
46B	NonShattering	Hap_1
470A	Shattering	Hap_1
471A	NonShattering	Hap_1
472A	Intermedian	Hap_1
473A	NonShattering	Hap_1
475A	Intermedian	Hap_1
476A	NonShattering	Hap_1
477A	NonShattering	Hap_1
478A	NonShattering	Hap_1
479A	NonShattering	Hap_1
47A	NonShattering	Hap_1
480A	NonShattering	Hap_1
481A	NonShattering	Hap_1
482A	NonShattering	Hap_1
483A	NonShattering	Hap_1
484A	Intermedian	Hap_1
485A	NonShattering	Hap_1
486A	NonShattering	Hap_1
487A	NonShattering	Hap_1
488A	NonShattering	Hap_1
489A	NonShattering	Hap_1
48A	NonShattering	Hap_1
490A	NonShattering	Hap_1
491A	NonShattering	Hap_1
492A	NonShattering	Hap_1
494A	Shattering	Hap_1
495A	NonShattering	Hap_1
496A	NonShattering	Hap_1
497A	NonShattering	Hap_1
498A	NonShattering	Hap_1
499A	Shattering	Hap_1
49A	NonShattering	Hap_1
4B	NonShattering	Hap_1
500A	NonShattering	Hap_1
501A	NonShattering	Hap_1
502A	NonShattering	Hap_1
505A	NonShattering	Hap_1
507A	NonShattering	Hap_1
508A	NonShattering	Hap_1
50A	NonShattering	Hap_1
510A	NonShattering	Hap_1
511A	NonShattering	Hap_1
512A	Shattering	Hap_1
513A	NonShattering	Hap_1
514A	Shattering	Hap_1
515A	Shattering	Hap_1
516A	NonShattering	Hap_1
51A	NonShattering	Hap_1
52A	NonShattering	Hap_1
53A	NonShattering	Hap_1
54A	NonShattering	Hap_1
55A	NonShattering	Hap_1
57A	NonShattering	Hap_1
59A	NonShattering	Hap_1
60A	NonShattering	Hap_1
61A	NonShattering	Hap_1
63A	NonShattering	Hap_1
6B	NonShattering	Hap_1
75A	NonShattering	Hap_1
76A	NonShattering	Hap_1
7B	NonShattering	Hap_1
80A	Shattering	Hap_1
82A	NonShattering	Hap_1
83A	NonShattering	Hap_1
85A	NonShattering	Hap_1
86A	NonShattering	Hap_1
89A	NonShattering	Hap_1
8B	NonShattering	Hap_1
94B	NonShattering	Hap_1
96B	NonShattering	Hap_1
112B	NonShattering	Hap_2
118B	NonShattering	Hap_2
119B	NonShattering	Hap_2
11B	NonShattering	Hap_2
121B	NonShattering	Hap_2
122B	NonShattering	Hap_2
125B	NonShattering	Hap_2
128B	NonShattering	Hap_2
129B	NonShattering	Hap_2
138B	NonShattering	Hap_2
168B	NonShattering	Hap_2
174B	NonShattering	Hap_2
176B	NonShattering	Hap_2
189A	NonShattering	Hap_2
207A	NonShattering	Hap_2
210A	NonShattering	Hap_2
211A	NonShattering	Hap_2
213A	NonShattering	Hap_2
214A	NonShattering	Hap_2
217A	NonShattering	Hap_2
219A	NonShattering	Hap_2
222A	NonShattering	Hap_2
223A	NonShattering	Hap_2
224A	NonShattering	Hap_2
225A	NonShattering	Hap_2
226A	NonShattering	Hap_2
231A	NonShattering	Hap_2
232A	NonShattering	Hap_2
235A	NonShattering	Hap_2
236A	NonShattering	Hap_2
237A	NonShattering	Hap_2
240A	NonShattering	Hap_2
243B	NonShattering	Hap_2
247A	NonShattering	Hap_2
24B	NonShattering	Hap_2
251A	NonShattering	Hap_2
252A	NonShattering	Hap_2
255A	NonShattering	Hap_2
263A	NonShattering	Hap_2
269A	NonShattering	Hap_2
270A	NonShattering	Hap_2
271A	NonShattering	Hap_2
276A	NonShattering	Hap_2
282A	NonShattering	Hap_2
284A	NonShattering	Hap_2
285A	NonShattering	Hap_2
288A	NonShattering	Hap_2
293A	NonShattering	Hap_2
294A	NonShattering	Hap_2
301A	NonShattering	Hap_2
302A	NonShattering	Hap_2
306A	NonShattering	Hap_2
312A	NonShattering	Hap_2
316A	NonShattering	Hap_2
331A	NonShattering	Hap_2
339A	NonShattering	Hap_2
340A	NonShattering	Hap_2
344A	NonShattering	Hap_2
348A	NonShattering	Hap_2
34B	NonShattering	Hap_2
356A	NonShattering	Hap_2
358A	NonShattering	Hap_2
366A	NonShattering	Hap_2
369A	NonShattering	Hap_2
375A	NonShattering	Hap_2
41B	NonShattering	Hap_2
431A	NonShattering	Hap_2
433A	NonShattering	Hap_2
435A	NonShattering	Hap_2
437A	NonShattering	Hap_2
446A	NonShattering	Hap_2
463A	NonShattering	Hap_2
474A	NonShattering	Hap_2
58A	NonShattering	Hap_2
5B	NonShattering	Hap_2
65A	NonShattering	Hap_2
67A	NonShattering	Hap_2
68A	NonShattering	Hap_2
69A	NonShattering	Hap_2
70A	NonShattering	Hap_2
71A	NonShattering	Hap_2
72A	NonShattering	Hap_2
73A	NonShattering	Hap_2
74A	NonShattering	Hap_2
77A	NonShattering	Hap_2
78A	NonShattering	Hap_2
79A	Intermedian	Hap_2
81A	NonShattering	Hap_2
84A	NonShattering	Hap_2
87A	NonShattering	Hap_2
88A	Intermedian	Hap_2
90A	NonShattering	Hap_2
91A	NonShattering	Hap_2
92A	NonShattering	Hap_2
93A	NonShattering	Hap_2
95B	NonShattering	Hap_2
97B	NonShattering	Hap_2
98B	NonShattering	Hap_2
9B	NonShattering	Hap_2
230A	NonShattering	Hap_3
327A	Intermedian	Hap_3
328A	Intermedian	Hap_3
338A	NonShattering	Hap_3
376A	NonShattering	Hap_3
381A	Shattering	Hap_3
382A	Shattering	Hap_3
383A	Shattering	Hap_3
384A	Shattering	Hap_3
385A	Shattering	Hap_3
386A	Shattering	Hap_3
388A	Shattering	Hap_3
389A	Shattering	Hap_3
390A	Shattering	Hap_3
391A	Shattering	Hap_3
392A	Shattering	Hap_3
393A	Shattering	Hap_3
394A	Shattering	Hap_3
395A	Shattering	Hap_3
396A	Shattering	Hap_3
397A	Shattering	Hap_3
398A	Shattering	Hap_3
399A	Shattering	Hap_3
400A	Shattering	Hap_3
401A	Shattering	Hap_3
402A	Shattering	Hap_3
405A	Shattering	Hap_3
406A	Shattering	Hap_3
407A	Shattering	Hap_3
408A	Shattering	Hap_3
409A	Shattering	Hap_3
410A	Shattering	Hap_3
411A	Shattering	Hap_3
412A	Shattering	Hap_3
413A	Shattering	Hap_3
414A	Shattering	Hap_3
415A	Shattering	Hap_3
416A	Shattering	Hap_3
417A	Shattering	Hap_3
418A	Shattering	Hap_3
422A	Shattering	Hap_3
423A	Shattering	Hap_3
425A	Shattering	Hap_3
426A	Shattering	Hap_3
428A	Shattering	Hap_3
429A	Shattering	Hap_3
430A	Shattering	Hap_3
432A	Intermedian	Hap_3
434A	Intermedian	Hap_3
111B	NonShattering	Hap_4
145B	NonShattering	Hap_4
152B	NonShattering	Hap_4
154B	NonShattering	Hap_4
161B	NonShattering	Hap_4
198A	NonShattering	Hap_4
199A	NonShattering	Hap_4
250A	NonShattering	Hap_4
256A	Intermedian	Hap_4
264A	NonShattering	Hap_4
265A	NonShattering	Hap_4
268A	NonShattering	Hap_4
279A	NonShattering	Hap_4
286A	NonShattering	Hap_4
287A	NonShattering	Hap_4
289A	NonShattering	Hap_4
343A	NonShattering	Hap_4
345A	NonShattering	Hap_4
347A	NonShattering	Hap_4
355A	NonShattering	Hap_4
35B	Intermedian	Hap_4
361A	NonShattering	Hap_4
365A	NonShattering	Hap_4
367A	NonShattering	Hap_4
439A	NonShattering	Hap_4
462A	NonShattering	Hap_4
464A	NonShattering	Hap_4
465A	NonShattering	Hap_4
467A	NonShattering	Hap_4
503A	NonShattering	Hap_4
504A	NonShattering	Hap_4
506A	Shattering	Hap_4
509A	Shattering	Hap_4
56A	NonShattering	Hap_4
62A	NonShattering	Hap_4
64A	NonShattering	Hap_4
99B	NonShattering	Hap_4

## Sheet: Fig. 5g
Fig. 5g Distribution of 72bp insertion allels in W, C1, C2, C3 population
	W	C1	C2	C3
Alt	47	13	33	65
Ref	10	34	35	156
Total	57	47	68	221

## Sheet: Fig. 5h
Fig. 5h Distribution of infloresecence color in Ref and Alt allels at longmi008332 locus
Accession	Genotype	Color
BC004	Alt	Purple
BC005	Ref	Green
BC007	Ref	Green
BC008	Ref	Green
BC009	Alt	Purple
BC010	Ref	Green
BC011	Ref	Green
BC012	Alt	Green
BC013	Ref	Green
BC015	Ref	Green
BC020	Alt	Purple
BC021	Ref	Green
BC022	Alt	Purple
BC027	Alt	Green
BC029	Ref	Green
BC031	Ref	Green
BC033	Ref	Green
BC034	Alt	Purple
BC035	Ref	Green
BC038	Ref	Green
BC040	Alt	Green
BC041	Ref	Green
BC042	Alt	Purple
BC046	Alt	Green
BC047	Alt	Green
BC048	Ref	Green
BC049	Ref	Green
BC050	Alt	Purple
BC051	Ref	Green
BC052	Ref	Green
BC053	Ref	Green
BC054	Ref	Green
BC055	Alt	Purple
BC056	Ref	Green
BC057	Ref	Green
BC059	Alt	Purple
BC060	Ref	Green
BC062	Ref	Green
BC063	Alt	Purple
BC064	Ref	Green
BC065	Alt	Purple
BC066	Ref	Green
BC067	Ref	Green
BC069	Ref	Green
BC070	Ref	Green
BC071	Ref	Green
BC072	Ref	Green
BC075	Alt	Green
BC076	Ref	Green
BC077	Alt	Purple
BC078	Alt	Purple
BC079	Alt	Purple
BC083	Alt	Purple
BC085	Ref	Green
BC087	Alt	Purple
BC089	Alt	Purple
BC090	Ref	Green
BC092	Ref	Green
BC093	Ref	Green
BC095	Ref	Green
BC097	Ref	Green
BC101	Ref	Green
BC106	Ref	Green
BC107	Ref	Green
BC111	Ref	Purple
BC115	Alt	Purple
BC117	Alt	Purple
BC120	Ref	Green
BC122	Ref	Green
BC128	Ref	Green
BC133	Ref	Green
BC137	Ref	Green
BC138	Alt	Purple
BC141	Ref	Green
BC142	Ref	Green
BC144	Ref	Green
BC145	Alt	Purple
BC146	Ref	Green
BC150	Alt	Purple
BC151	Ref	Green
BC154	Alt	Purple
BC158	Ref	Green
BC160	Ref	Green
BC161	Ref	Green
BC162	Ref	Green
BC164	Alt	Purple
BC165	Ref	Green
BC166	Ref	Green
BC168	Alt	Purple
BC170	Ref	Green
BC171	Ref	Green
BC172	Alt	Purple
BC173	Ref	Green
BC174	Ref	Green
BC175	Ref	Green
BC176	Ref	Green
BC178	Alt	Purple
BC179	Ref	Green
BC183	Ref	Green
BC184	Alt	Purple
BC185	Ref	Green
BC186	Alt	Purple
BC187	Ref	Green
BC188	Ref	Green
BC189	Alt	Purple
BC190	Alt	Purple
BC191	Ref	Green
BC192	Alt	Purple
BC193	Ref	Green
BC195	Ref	Green
BC196	Ref	Green
BC197	Ref	Green
BC199	Alt	Purple
BC202	Ref	Green
BC203	Alt	Green
BC205	Alt	Purple
BC206	Ref	Green
BC208	Ref	Green
BC209	Ref	Green
BC210	Ref	Green
BC213	Alt	Purple
BC214	Alt	Purple
BC216	Ref	Green
BC217	Alt	Purple
BC218	Alt	Purple
BC219	Ref	Green
BC220	Alt	Purple
BC221	Ref	Green
BC222	Ref	Green
BC223	Alt	Green
BC224	Ref	Green
BC225	Ref	Green
BC226	Ref	Green
BC227	Ref	Green
BC228	Ref	Green
BC229	Ref	Green
BC230	Ref	Green
BC231	Alt	Purple
BC232	Ref	Green
BC234	Ref	Green
BC235	Alt	Purple
BC237	Ref	Green
BC238	Alt	Purple
BC240	Ref	Green
BC241	Ref	Green
BC242	Ref	Green
BC246	Ref	Green
BC247	Ref	Green
BC249	Ref	Green
BC250	Alt	Green
BC251	Ref	Green
BC252	Ref	Green
BC253	Ref	Green
BC254	Ref	Green
BC255	Alt	Green
BC256	Ref	Green
BC258	Ref	Green
BC259	Ref	Purple
BC260	Alt	Purple
BC261	Alt	Purple
BC262	Alt	Purple
BC263	Ref	Green
BC264	Alt	Purple
BC265	Alt	Purple
BC266	Ref	Green
BC268	Ref	Green
BC269	Ref	Green
BC270	Ref	Green
BC272	Ref	Green
BC273	Ref	Green
BC274	Ref	Green
BC275	Ref	Green
BC276	Ref	Green
BC277	Ref	Green
BC278	Ref	Green
BC279	Ref	Green
BC280	Ref	Green
BC281	Alt	Purple
BC282	Ref	Green
BC283	Alt	Purple
BC284	Ref	Green
BC285	Alt	Purple
BC286	Ref	Green
BC287	Ref	Green
BC288	Alt	Green
BC289	Ref	Green
BC291	Ref	Green
BC292	Ref	Green
BC294	Ref	Green
BC295	Alt	Purple
BC296	Alt	Purple
BC297	Ref	Green
BC298	Alt	Purple
BC299	Ref	Green
BC301	Ref	Green
BC302	Alt	Purple
BC303	Alt	Purple
BC304	Ref	Green
BC305	Ref	Green
BC306	Ref	Green
BC307	Ref	Green
BC308	Ref	Green
BC309	Ref	Green
BC310	Ref	Green
BC311	Alt	Purple
BC313	Ref	Green
BC314	Ref	Green
BC315	Ref	Green
BC316	Ref	Green
BC317	Alt	Purple
BC318	Ref	Green
BC319	Ref	Green
BC320	Ref	Green
BC321	Alt	Purple
BC323	Alt	Purple
BC324	Alt	Green
BC325	Ref	Green
BC326	Ref	Green
BC327	Alt	Green
BC328	Alt	Purple
BC329	Ref	Green
BC330	Ref	Green
BC331	Ref	Green
BC332	Ref	Green
BC333	Ref	Green
BC334	Ref	Green
BC335	Ref	Green
BC336	Ref	Green
BC337	Ref	Green
BC338	Alt	Green
BC339	Ref	Green
BC340	Ref	Green
BC341	Ref	Green
BC342	Ref	Green
BC343	Ref	Green
BC344	Ref	Green
BC345	Ref	Green
BC346	Ref	Green
BC347	Ref	Green
BC348	Ref	Green
BC349	Ref	Green
BC350	Ref	Green
BC351	Ref	Green
BC352	Ref	Green
BC353	Alt	Green
BC354	Ref	Green
BC355	Ref	Green
BC356	Alt	Purple
BC357	Alt	Purple
BC358	Ref	Green
BC359	Ref	Green
BC360	Alt	Purple
BC361	Ref	Green
BC362	Ref	Green
BC363	Ref	Green
BC364	Ref	Green
BC365	Ref	Green
BC367	Ref	Green
BC368	Ref	Green
BC371	Ref	Green
BC372	Alt	Purple
BC374	Ref	Green
BC375	Ref	Green
BC376	Alt	Purple
BC377	Alt	Purple
BC378	Alt	Purple
BC379	Alt	Purple
BC380	Alt	Green
BC381	Ref	Green
BC382	Ref	Green
BC383	Ref	Green
BC384	Alt	Green
BC385	Ref	Green
BC386	Alt	Green
BC387	Alt	Green
BC389	Alt	Green
BC391	Alt	Green
BC392	Alt	Green
BC393	Alt	Green
BC394	Alt	Green
BC395	Alt	Purple
BC396	Alt	Purple
BC397	Ref	Green
BC398	Alt	Green
BC399	Alt	Green
BC400	Alt	Purple
BC401	Alt	Green
BC402	Alt	Purple
BC403	Alt	Purple
BC404	Alt	Purple
BC405	Alt	Purple
BC406	Alt	Purple
BC407	Alt	Purple
BC408	Alt	Purple
BC409	Alt	Purple
BC410	Alt	Purple
BC411	Alt	Purple
BC412	Alt	Purple
BC413	Alt	Purple
BC414	Alt	Purple
BC415	Alt	Purple
BC416	Alt	Purple
BC417	Alt	Purple
BC418	Alt	Purple
BC421	Alt	Green
BC422	Alt	Green
BC424	Ref	Green
BC425	Alt	Green
BC426	Ref	Green
BC427	Alt	Green
BC428	Ref	Green
BC429	Alt	Green
BC430	Alt	Green
BC431	Ref	Green
BC432	Alt	Purple
BC433	Ref	Green
BC434	Alt	Green
BC435	Ref	Green
BC436	Ref	Green
BC437	Ref	Green
BC438	Ref	Green
BC439	Ref	Green
BC440	Alt	Purple
BC441	Alt	Green
BC442	Alt	Purple
BC443	Alt	Purple
BC444	Ref	Green
BC446	Ref	Green
BC447	Alt	Purple
BC448	Alt	Green
BC450	Ref	Green
BC451	Ref	Green
BC452	Ref	Green
BC453	Alt	Green
BC454	Ref	Green
BC455	Ref	Green
BC456	Ref	Green
BC457	Ref	Green
BC458	Alt	Green
BC459	Ref	Green
BC460	Ref	Green
BC461	Alt	Green
BC462	Ref	Green
BC463	Ref	Purple
BC464	Alt	Green
BC465	Ref	Green
BC466	Alt	Purple
BC467	Alt	Green
BC468	Ref	Green
BC469	Alt	Purple
BC470	Alt	Purple
BC471	Ref	Green
BC472	Ref	Green
BC473	Ref	Green
BC474	Ref	Green
BC475	Alt	Green
BC476	Ref	Green
BC477	Ref	Green
BC478	Ref	Green
BC479	Ref	Green
BC480	Ref	Green
BC481	Alt	Purple
BC482	Alt	Purple
BC483	Ref	Green
BC484	Alt	Green
BC485	Alt	Green
BC486	Ref	Green
BC487	Alt	Purple
BC488	Alt	Purple
BC489	Ref	Green
BC490	Ref	Green
BC491	Alt	Green
BC493	Alt	Purple
BC494	Alt	Purple
BC496	Alt	Purple
BC497	Alt	Purple
BC498	Alt	Purple
BC499	Alt	Purple
BC501	Ref	Green
BC502	Alt	Purple
BC503	Alt	Green
BC504	Alt	Purple
BC505	Ref	Green
BC506	Ref	Green
BC507	Ref	Green
BC508	Alt	Purple
BC509	Alt	Green
BC510	Ref	Green
BC511	Alt	Purple
BC512	Alt	Purple
BC513	Ref	Green
BC514	Ref	Green
BC515	Ref	Green
